# Supplementary material for: Visual scanning strategies in the cockpit are modulated by pilots’ expertise: A flight simulator study
Source: PLoS One. 2021 Feb 18;16(2):e0247061. doi: 10.1371/journal.pone.0247061 (PMC7891757; doi:10.1371/journal.pone.0247061)
Supplement: S1 Data — (XLSX) [file pone.0247061.s002.xlsx]

## Sheet: Feuil1
11	11	4	3	3	1	11	1	2	2	3	5	3	8	11	2
11	11	4	3	1	1	11	4	2	2	1	12	5	11	11	2
11	11	4	3	1	1	11	2	2	2	3	12	3	11	11	2
11	11	4	3	4	1	11	11	2	2	1	5	3	11	11	2
11	11	4	3	4	1	11	11	2	1	3	5	3	11	11	1
11	11	2	3	1	1	11	1	2	2	3	5	3	11	11	2
11	11	2	3	1	1	11	1	2	2	3	5	3	11	11	2
11	11	2	3	1	1	11	1	1	2	3	5	3	11	11	2
4	11	2	3	1	1	11	1	12	2	3	5	3	11	11	2
1	11	2	3	1	1	11	4	12	1	1	5	3	11	11	2
1	11	12	3	1	1	11	4	12	3	3	5	12	11	11	2
1	11	4	3	3	1	11	4	11	3	1	5	12	11	11	2
1	11	12	3	1	1	11	11	11	3	1	5	3	11	11	2
1	11	12	3	1	3	11	11	11	3	3	5	3	8	11	2
1	11	4	3	3	1	11	11	11	3	1	5	3	8	11	2
1	11	12	3	3	3	11	11	11	3	1	5	3	11	11	2
1	11	12	3	1	1	11	11	11	3	1	5	12	11	11	2
1	11	12	3	4	3	11	11	11	3	1	2	12	11	11	2
1	11	2	3	11	3	11	11	11	3	1	2	12	11	11	2
1	11	4	5	11	3	11	11	11	3	1	2	12	11	11	2
1	11	11	5	11	3	11	11	11	3	3	2	12	11	11	2
5	11	12	3	11	3	11	11	11	3	1	2	12	8	11	4
1	11	11	3	11	3	11	11	11	3	3	2	12	8	11	11
1	11	11	3	11	1	11	11	11	3	1	2	7	8	11	11
1	11	11	3	11	1	11	11	11	3	1	2	7	8	11	11
1	11	11	3	11	3	11	11	11	3	1	2	7	8	11	11
1	11	11	3	11	1	11	11	11	3	1	2	12	8	11	11
1	11	11	3	11	1	11	11	11	3	1	2	7	8	11	11
1	11	11	3	11	1	11	11	11	3	1	5	12	8	11	11
1	11	11	3	11	1	11	11	11	3	1	2	12	8	11	11
1	11	11	3	11	1	11	11	11	3	1	2	7	8	11	11
1	11	11	3	11	1	11	11	11	3	1	2	12	8	11	11
1	11	11	3	11	1	11	11	11	3	1	2	12	8	11	11
1	11	11	3	11	1	11	11	11	3	1	2	12	8	11	11
1	11	11	3	11	1	11	11	11	3	1	2	12	8	11	11
1	11	11	3	11	1	11	11	11	3	1	2	12	8	11	11
1	11	11	3	11	1	11	11	11	3	1	2	12	11	11	11
1	11	11	3	11	1	11	11	11	3	1	2	7	11	11	11
1	11	11	3	11	1	11	11	11	3	1	2	12	9	11	11
1	11	11	3	11	1	11	11	11	3	1	2	3	9	11	11
1	11	11	3	11	1	11	11	11	3	1	2	12	9	11	11
1	11	11	3	11	1	11	11	11	3	1	2	3	9	11	11
1	11	11	3	11	1	11	11	11	3	1	5	3	9	11	11
1	11	11	3	11	1	11	11	11	3	1	2	3	9	11	11
1	11	11	3	11	1	11	11	11	3	1	5	3	9	11	11
1	11	11	3	11	1	11	4	11	3	1	5	3	9	11	11
1	11	11	3	11	1	11	4	11	3	1	5	3	9	11	11
1	11	11	3	11	1	11	4	11	1	1	2	3	9	11	11
1	11	11	3	11	1	11	1	11	2	1	5	3	9	11	11
1	11	11	4	11	1	11	12	11	2	1	2	3	9	11	11
1	11	11	11	11	1	11	1	11	2	1	2	12	9	11	11
1	11	11	11	11	1	11	3	11	2	1	5	7	11	11	11
1	4	11	11	11	1	11	3	11	2	1	2	12	9	11	11
1	3	11	11	11	1	11	4	11	2	3	2	7	9	11	11
1	3	11	11	11	1	11	4	11	2	3	2	12	9	11	11
1	3	1	11	11	1	11	1	11	2	3	2	7	9	11	11
1	3	1	11	11	1	11	4	11	2	3	2	12	9	11	4
1	3	1	11	11	1	11	4	11	2	3	2	7	9	11	1
1	4	1	11	11	1	11	4	11	2	1	5	7	9	11	5
2	4	1	11	11	1	11	1	11	2	1	2	7	11	11	5
2	4	1	11	11	1	11	3	11	2	1	2	7	11	11	5
2	4	1	11	11	1	11	1	11	2	1	2	12	11	11	1
2	4	1	11	11	1	11	1	11	2	1	2	12	11	11	1
2	4	1	11	11	1	11	1	11	2	3	2	12	11	11	5
2	4	1	11	11	1	11	1	4	2	3	2	7	11	11	5
2	3	1	11	11	1	11	3	2	2	3	2	3	11	11	5
2	3	1	11	11	1	11	4	1	2	3	2	5	11	11	5
2	4	1	11	11	1	11	4	2	2	3	2	5	11	11	5
2	4	1	11	11	1	11	4	1	2	3	2	1	11	11	5
2	4	5	11	11	1	11	4	1	5	3	2	5	11	11	1
2	4	1	11	11	1	11	4	2	5	3	2	1	11	11	5
1	4	1	11	11	1	11	12	2	5	3	5	1	11	11	1
1	4	1	11	11	1	11	11	2	2	3	2	1	11	11	1
1	4	1	11	11	1	11	7	2	2	3	2	1	11	11	1
1	4	1	11	11	1	11	11	2	2	3	2	1	11	11	5
1	4	1	11	11	1	11	7	2	2	3	2	1	11	11	5
1	4	1	11	11	1	11	7	1	2	1	2	1	11	11	5
2	4	1	11	11	1	11	7	2	2	1	2	1	11	11	5
1	4	1	11	11	1	11	7	2	2	1	2	5	11	11	1
2	4	1	11	11	1	11	7	2	2	1	2	1	11	11	5
2	4	1	11	11	1	11	4	2	2	3	2	1	11	11	5
5	4	1	11	11	1	4	3	2	2	3	2	1	9	11	5
2	4	1	11	11	3	4	4	2	2	3	2	1	9	4	5
2	4	1	11	11	3	4	4	2	2	3	2	1	9	3	5
2	4	1	11	11	3	4	4	2	2	3	2	5	11	3	5
1	4	1	11	11	3	2	4	2	2	3	2	1	11	3	5
2	4	1	11	11	3	2	4	2	2	1	2	5	11	3	5
1	4	1	11	11	3	2	4	2	2	1	2	5	11	3	5
1	4	1	11	11	1	2	4	1	5	3	2	1	11	3	1
2	4	5	11	11	1	2	4	2	5	3	2	1	11	3	5
2	4	1	11	11	1	4	4	2	1	1	2	1	12	3	5
1	4	5	11	11	3	4	11	2	1	1	2	1	12	3	5
1	4	5	11	11	1	4	4	2	2	1	2	1	12	3	5
3	4	5	11	11	1	4	11	2	2	1	2	1	12	3	5
3	4	1	11	11	1	4	4	2	2	3	2	2	12	3	1
3	4	1	11	11	1	4	4	2	2	3	2	1	12	3	1
3	4	1	11	11	1	2	11	2	2	1	2	1	12	3	1
3	4	1	11	11	1	2	4	2	2	3	2	1	12	3	1
3	4	3	11	11	1	2	4	2	2	3	2	1	12	3	1
3	4	1	11	11	1	2	4	2	2	3	2	1	12	3	1
3	4	1	11	11	1	4	4	2	2	3	2	1	12	3	5
3	4	1	11	11	1	4	4	2	2	3	2	1	12	3	1
3	4	1	11	11	1	4	4	2	2	3	2	2	12	3	1
3	4	1	11	11	4	4	4	2	2	3	2	2	12	3	5
3	4	1	11	11	4	2	4	2	2	3	2	2	12	3	5
3	4	4	11	11	4	2	4	2	2	3	2	2	4	3	5
3	4	11	11	11	4	2	3	2	2	3	2	2	4	3	1
3	4	11	11	11	4	2	11	2	2	3	2	1	5	3	1
3	4	11	11	11	4	2	11	2	2	3	2	1	6	3	1
3	4	11	11	11	4	2	11	2	2	3	2	1	6	3	5
3	4	11	11	11	4	2	11	2	2	3	5	1	7	3	5
3	4	11	11	11	4	2	11	2	2	3	5	1	11	3	5
3	4	11	11	11	4	2	11	2	1	3	5	1	3	3	5
3	4	11	11	11	4	2	11	2	3	1	5	1	7	3	5
12	4	11	11	11	4	2	11	2	3	3	2	1	7	3	5
12	4	11	11	11	4	2	11	2	3	3	2	1	7	3	1
3	4	11	11	11	4	2	11	2	3	3	2	1	7	3	5
3	1	11	11	11	4	1	11	2	3	3	2	1	7	3	1
3	4	11	11	11	4	4	11	2	3	3	2	1	7	3	5
3	4	11	11	11	4	1	11	2	3	1	5	1	12	3	5
3	4	11	4	11	4	1	11	1	3	1	2	1	7	3	5
3	4	11	3	11	4	1	11	3	3	3	2	1	7	3	5
5	4	11	3	11	4	1	11	3	3	3	2	1	7	3	5
12	4	11	3	11	4	1	11	3	3	3	2	2	7	3	5
12	3	11	3	11	4	1	11	3	3	3	5	1	7	3	5
12	1	11	3	11	4	2	11	3	3	3	2	1	7	3	6
3	1	11	3	11	4	2	11	3	3	3	2	1	6	3	5
3	3	11	3	11	4	1	11	3	3	3	1	1	10	3	5
5	3	11	3	11	4	1	11	3	3	4	2	1	7	3	5
12	3	11	3	11	4	2	11	3	3	11	11	1	5	3	5
3	3	11	3	11	4	1	11	3	3	11	9	1	7	3	5
12	3	11	3	11	4	4	11	12	3	11	11	1	1	3	1
12	4	11	3	11	4	4	11	3	3	11	11	1	1	3	5
12	4	11	3	11	4	1	11	3	3	11	11	1	1	3	5
3	4	11	3	11	4	1	11	3	3	11	11	1	1	3	1
3	4	11	3	11	4	2	11	3	3	11	11	2	1	3	1
3	4	11	3	11	4	1	11	12	1	11	11	2	1	3	5
12	4	11	3	11	4	1	11	12	2	11	11	2	1	11	5
12	4	11	3	11	4	2	11	3	2	11	11	2	1	11	5
12	4	11	3	11	4	2	11	3	2	11	11	2	1	11	2
7	4	11	3	11	11	2	11	3	1	11	11	2	1	11	5
7	4	11	3	11	11	2	11	3	1	11	11	2	1	11	5
7	4	11	3	11	11	2	11	3	1	11	11	2	1	11	5
7	4	11	3	11	11	2	11	3	1	11	11	2	3	11	5
12	4	11	3	11	11	4	11	3	1	11	11	2	11	11	2
12	4	11	3	11	11	2	11	3	1	11	11	2	12	11	2
5	4	11	3	11	11	2	11	3	1	11	11	2	12	11	5
3	4	11	3	11	11	2	11	3	1	11	2	2	12	11	5
3	4	11	3	11	11	2	11	3	1	11	2	2	12	11	5
3	4	11	3	11	11	2	11	11	1	11	2	2	12	11	5
3	3	11	3	11	4	2	11	11	2	11	5	2	12	11	5
3	3	11	3	11	4	2	11	11	1	11	5	2	12	11	5
3	3	11	3	11	4	2	11	11	1	11	5	2	10	11	5
3	3	11	3	11	4	2	11	11	2	11	5	2	12	11	5
3	3	11	3	11	4	2	11	11	2	11	5	2	9	11	6
12	3	11	3	11	4	2	11	11	2	11	5	2	9	11	5
12	3	11	3	11	4	2	11	11	2	11	5	2	9	11	5
3	4	11	3	11	4	2	11	11	2	11	5	2	11	11	5
3	4	11	3	11	4	2	11	11	2	3	5	2	9	11	5
3	4	11	12	11	11	2	11	11	2	3	5	2	9	11	5
3	4	11	3	11	11	2	11	11	2	3	2	2	9	11	5
3	4	11	3	11	4	2	11	11	2	3	2	1	11	11	5
3	4	11	1	11	11	2	11	11	2	3	2	1	11	11	5
3	4	11	1	11	4	2	4	11	2	7	2	1	9	11	5
3	4	11	1	11	4	2	3	11	2	7	2	1	9	11	5
3	4	11	1	11	4	2	4	11	2	12	5	1	11	11	2
3	4	11	1	11	4	2	4	11	2	1	5	1	11	11	5
3	3	11	1	11	4	2	4	11	2	3	2	1	11	11	2
3	3	11	1	11	4	2	4	11	2	5	2	1	9	11	6
5	4	11	1	11	4	2	1	11	2	5	2	1	9	11	6
3	4	11	1	11	4	2	2	11	2	1	2	1	9	11	6
3	3	11	1	11	4	2	2	11	2	1	2	1	9	11	5
12	4	11	1	11	4	2	4	11	2	1	2	1	11	11	5
7	4	11	2	11	4	2	4	11	2	3	2	1	9	11	5
3	4	11	2	11	4	2	4	11	2	1	2	1	9	11	5
3	4	11	1	11	4	1	2	11	2	1	2	1	9	11	5
3	3	11	2	11	4	2	2	11	2	3	2	1	11	11	5
3	3	11	2	11	11	2	4	11	2	3	2	1	11	11	5
3	4	11	2	11	11	4	2	11	2	3	2	1	11	11	5
3	4	11	1	11	11	2	2	11	2	3	1	1	11	11	5
3	4	11	1	11	11	2	1	11	2	1	12	1	11	11	5
3	3	11	1	11	11	2	2	11	2	1	7	1	11	11	5
7	4	11	1	11	11	2	2	11	2	1	7	1	11	11	2
7	4	11	1	11	4	2	2	11	2	1	7	1	11	11	5
7	4	11	2	11	4	2	2	11	2	1	7	1	11	11	5
3	4	11	2	11	4	2	2	11	2	1	7	1	9	11	5
1	4	11	2	11	4	2	2	11	4	1	7	1	11	11	5
1	4	11	1	11	4	2	2	11	11	1	7	1	9	11	2
1	4	11	2	11	4	2	2	11	11	1	7	1	9	11	5
5	4	11	2	11	11	2	2	11	11	1	7	1	9	11	12
1	4	11	2	11	11	2	2	11	11	1	7	1	9	11	5
5	4	11	2	11	4	2	2	11	11	1	11	1	9	11	5
5	4	11	2	11	4	1	2	11	11	1	11	1	9	11	6
5	4	11	1	11	4	1	2	11	11	1	11	1	9	11	2
5	4	11	1	11	11	2	1	11	11	1	11	1	11	11	2
5	4	11	2	11	11	2	4	11	11	1	11	5	11	11	5
5	4	11	2	11	11	2	1	11	11	1	11	5	11	11	1
1	4	11	2	11	11	2	4	11	11	3	11	5	9	11	1
1	4	11	2	11	11	2	4	11	11	1	11	5	11	11	3
2	3	11	2	11	4	1	2	11	11	1	11	5	11	11	11
2	4	11	2	11	4	1	2	11	11	1	11	5	11	11	11
2	3	11	2	11	11	2	2	11	11	1	11	1	11	11	11
2	4	11	2	11	11	2	1	11	11	1	11	5	11	11	11
2	4	11	2	11	11	2	2	11	11	2	11	1	9	11	11
2	3	11	2	11	11	2	2	11	11	1	11	1	9	11	11
2	4	11	2	11	11	2	2	11	11	1	11	1	9	11	11
1	3	11	2	11	4	2	2	11	11	1	11	1	9	11	11
2	4	11	2	11	4	2	2	11	11	1	11	1	11	11	11
1	4	11	2	11	11	2	2	11	11	1	11	1	9	11	11
5	4	11	2	11	11	2	4	11	11	1	11	1	9	11	11
5	4	11	2	11	11	2	4	11	11	1	11	1	9	11	11
5	4	11	1	11	11	2	11	11	11	1	11	1	9	11	11
5	3	11	2	11	11	2	11	4	11	1	11	1	11	11	11
5	4	11	1	11	4	2	11	2	11	1	11	1	11	11	11
5	4	11	2	11	11	2	11	2	11	1	11	1	11	11	11
1	4	11	2	11	7	12	11	2	11	1	11	1	11	11	11
1	4	11	4	11	4	2	11	2	11	1	11	5	9	11	11
1	3	11	11	11	11	2	11	1	11	1	11	1	11	11	11
1	4	11	11	11	11	12	11	1	11	1	11	4	11	11	11
1	4	11	11	11	4	12	11	1	11	5	11	11	11	11	11
1	3	11	11	11	4	12	11	2	11	5	11	11	11	11	11
2	3	11	11	11	4	12	11	2	7	6	11	11	11	11	11
2	4	11	11	11	4	2	11	1	1	6	11	11	11	11	11
5	4	11	11	11	4	2	11	1	4	6	11	11	11	11	11
5	4	11	11	4	11	2	11	1	4	6	11	11	11	11	11
1	4	11	11	4	11	2	11	2	4	6	11	11	11	11	11
1	4	11	11	4	11	2	11	1	2	6	11	11	11	11	11
1	4	11	11	3	11	2	11	1	2	6	11	11	11	11	11
1	4	11	11	1	11	2	11	2	1	6	11	11	11	11	11
1	4	11	11	3	11	11	11	2	1	6	11	11	11	11	11
1	4	11	11	1	11	12	11	2	2	6	11	11	11	11	11
2	4	11	11	1	11	2	11	2	2	6	11	11	11	11	11
1	4	11	11	1	11	2	11	2	2	6	11	11	11	11	11
1	4	11	11	1	11	2	11	2	2	5	11	11	11	11	11
1	4	11	11	3	4	12	11	2	2	5	11	11	11	11	11
1	3	11	11	3	11	12	11	2	2	5	11	11	11	11	11
5	4	11	11	3	11	12	11	2	2	5	11	11	11	11	11
5	4	11	11	3	11	12	11	2	2	5	11	11	11	11	11
5	4	11	11	3	11	12	11	2	1	5	11	11	11	11	11
5	4	11	11	7	11	12	11	2	2	5	11	11	11	11	11
5	4	11	11	3	11	12	11	2	2	5	11	11	9	11	11
5	4	11	11	4	11	12	11	1	5	5	11	11	11	11	11
2	4	11	11	3	11	12	11	1	2	5	11	11	11	11	11
2	4	11	11	3	11	2	11	3	5	5	11	11	11	11	11
2	4	11	11	3	11	2	11	3	2	5	11	11	11	11	11
2	4	11	11	3	11	2	11	3	1	5	11	11	11	11	11
1	4	11	11	1	11	2	11	3	1	5	11	11	11	11	11
1	4	11	11	1	11	2	11	3	1	6	11	11	11	11	11
1	4	11	11	1	11	2	11	3	5	5	11	11	11	11	11
1	4	11	11	3	11	2	11	3	5	5	11	11	11	11	11
1	4	11	11	1	11	2	11	3	2	6	11	11	11	11	11
2	4	11	11	4	11	2	11	3	2	5	11	11	9	11	11
1	4	11	11	3	11	2	11	3	5	5	11	11	9	11	4
2	4	11	11	1	11	2	11	3	5	5	11	11	11	11	2
2	4	11	11	1	11	2	11	3	5	6	11	11	11	11	2
2	3	11	11	4	11	2	11	3	2	5	11	11	11	11	2
1	3	11	11	4	11	1	11	3	2	1	11	11	9	11	2
1	3	11	11	11	11	2	11	3	2	1	11	11	9	11	2
2	3	11	11	11	11	2	11	3	5	1	11	11	11	11	2
2	3	11	11	11	11	2	11	3	1	1	11	11	11	11	2
1	1	11	11	1	11	2	11	12	2	1	11	11	11	11	2
1	1	11	11	1	11	2	11	3	2	1	11	11	11	11	2
1	2	11	11	1	11	4	11	3	2	1	11	11	11	11	2
1	2	11	11	4	11	2	11	3	2	1	11	11	11	11	2
1	2	11	11	1	11	2	11	3	2	1	11	11	11	11	2
1	2	11	11	4	11	2	11	3	2	1	11	11	11	11	2
1	2	11	11	2	11	4	11	3	2	1	11	11	9	11	2
1	2	11	11	1	4	2	11	3	5	1	11	11	9	11	2
1	2	11	11	1	4	2	11	3	5	1	11	11	9	11	2
1	2	11	11	1	11	2	11	3	2	1	11	11	9	11	2
2	2	11	11	2	11	12	11	3	2	1	11	11	11	11	1
2	2	11	11	1	11	2	11	3	2	1	11	11	11	11	1
2	4	11	11	1	11	2	11	3	5	1	11	11	9	11	2
5	2	11	11	2	11	2	11	3	5	1	11	11	9	11	2
5	2	11	11	2	11	12	11	3	2	1	11	11	11	11	2
5	2	11	11	2	11	2	11	4	2	1	11	11	9	11	2
5	2	11	11	2	11	12	11	7	2	1	11	11	9	11	2
5	2	11	11	1	11	12	11	12	2	1	11	11	11	11	2
1	2	11	11	2	11	12	11	12	2	1	11	11	9	11	2
1	2	11	11	2	11	12	11	12	2	1	11	11	9	11	2
1	2	11	11	1	11	12	11	11	2	1	11	11	11	11	2
2	2	11	11	2	11	12	11	11	2	1	11	11	11	11	2
5	2	11	11	1	4	2	11	11	2	1	11	11	9	11	2
5	2	11	11	2	4	2	11	11	2	1	11	11	11	11	2
5	2	11	11	2	4	12	11	11	5	1	11	11	11	11	2
5	2	11	11	1	11	12	11	11	5	1	11	11	11	11	2
5	2	11	11	1	4	12	11	11	5	1	11	11	9	11	2
5	2	11	11	1	4	2	11	11	5	1	11	11	9	11	2
5	2	11	11	1	4	12	11	11	5	1	11	11	11	11	2
5	2	11	11	1	11	12	11	11	2	2	11	11	11	11	2
5	2	11	11	1	4	12	11	11	2	1	11	11	11	11	2
5	2	11	11	1	4	2	11	11	2	1	11	11	9	11	2
5	2	11	11	1	11	2	11	11	2	1	11	11	9	11	2
5	2	11	11	1	11	2	11	11	5	2	11	11	9	11	2
5	2	11	11	1	11	2	11	11	5	2	11	11	9	11	2
5	2	11	11	3	4	1	4	11	5	1	11	11	9	11	2
5	2	11	11	3	4	4	2	11	5	1	11	11	9	11	2
5	2	11	11	3	11	2	4	11	5	1	11	11	9	11	1
5	2	11	11	1	4	2	1	11	5	2	11	11	9	11	1
5	2	11	11	1	4	4	2	11	5	2	11	11	9	11	1
5	2	11	11	3	4	2	2	11	5	2	11	11	9	11	1
5	2	11	11	3	4	2	2	11	5	2	11	11	9	11	1
5	2	11	11	3	4	2	2	11	5	2	7	11	9	11	1
5	2	11	11	3	4	4	1	11	5	2	7	11	9	11	2
5	2	11	11	3	4	4	4	11	2	2	7	11	9	11	1
1	2	11	11	3	4	4	1	11	2	2	12	11	9	11	1
1	2	11	11	3	4	4	1	11	2	2	12	11	9	11	1
1	2	11	11	4	4	4	2	11	2	2	12	11	9	11	1
1	2	11	11	4	4	4	2	11	2	1	12	11	9	11	5
1	2	11	11	4	4	4	2	11	2	1	12	11	9	11	5
1	2	11	11	4	4	4	2	11	2	1	12	11	9	11	5
2	2	11	11	4	4	2	2	11	2	1	12	11	11	11	5
2	2	11	11	1	4	4	2	11	2	1	12	11	11	11	1
2	2	11	11	1	4	4	2	11	2	2	12	11	11	11	1
2	2	11	11	1	4	4	2	11	2	2	12	11	11	11	1
1	2	11	11	1	4	12	2	11	2	2	12	11	11	11	2
1	2	11	11	4	4	12	2	11	2	2	12	11	9	11	1
1	2	11	11	4	4	12	2	11	2	2	7	11	9	11	1
1	2	11	11	4	4	12	2	11	2	2	10	11	9	11	5
1	2	11	11	1	4	12	2	11	2	2	11	11	9	4	5
1	2	11	11	1	4	12	2	11	2	4	11	11	9	3	5
2	2	11	11	4	4	12	2	11	2	4	11	11	9	3	5
2	2	11	11	4	4	12	2	11	2	2	11	11	9	3	5
2	2	11	11	3	4	12	2	11	2	4	11	11	9	3	5
2	2	11	11	3	4	2	2	11	2	2	11	11	9	3	5
2	2	11	11	5	4	2	2	11	2	4	11	11	9	3	5
2	2	11	11	5	4	2	2	11	2	4	11	11	11	3	5
2	2	11	11	3	4	2	2	11	2	2	11	11	9	3	5
1	2	11	11	3	4	2	2	11	2	2	11	11	9	3	5
1	2	11	11	12	4	2	2	11	2	1	11	11	11	3	1
1	2	11	11	6	4	2	2	11	2	4	11	11	11	3	1
2	2	11	11	5	4	1	2	11	5	11	11	11	11	3	5
5	2	11	11	5	4	2	2	11	5	11	11	11	9	3	5
2	2	11	11	1	4	2	2	11	5	11	11	11	11	3	1
2	2	11	11	3	7	1	2	11	5	11	11	11	11	3	5
1	1	11	11	5	12	2	2	11	2	11	11	11	11	3	5
2	2	11	11	3	4	2	2	11	2	11	11	11	11	3	5
1	2	11	11	1	12	2	1	11	2	11	11	11	9	3	1
1	2	11	11	12	7	2	2	11	2	11	11	11	11	3	2
1	2	11	11	7	12	2	2	11	2	11	11	11	11	3	1
1	2	11	11	11	12	2	1	11	5	11	11	11	9	3	1
1	2	11	11	11	4	1	1	11	2	11	11	11	9	3	1
1	2	11	12	4	12	1	2	11	2	11	11	11	9	3	1
1	12	11	11	4	12	1	2	11	2	11	11	11	9	3	3
1	2	11	11	4	12	1	2	11	2	11	11	11	9	3	1
1	2	11	11	4	4	1	2	11	2	11	11	11	9	3	1
1	2	11	11	4	4	1	2	11	2	11	11	11	9	3	1
1	12	11	11	4	4	1	2	11	5	11	11	11	9	3	1
1	2	11	11	4	4	1	2	11	5	11	11	11	9	3	1
2	2	11	11	1	4	1	2	11	5	11	11	11	9	3	1
2	2	11	11	2	4	1	2	11	2	11	11	11	9	3	1
1	2	11	11	1	4	1	2	11	2	11	11	11	9	3	1
2	4	11	11	2	4	1	1	11	2	11	11	11	9	3	1
2	12	11	11	2	4	1	2	11	2	11	11	11	9	3	1
2	4	11	11	2	4	3	2	11	2	11	11	11	9	3	1
2	2	11	11	4	4	1	1	11	2	11	11	11	9	3	1
2	12	11	11	4	7	1	1	3	2	11	11	11	9	12	1
2	12	11	11	1	12	3	1	3	2	11	11	11	9	12	1
2	12	11	11	2	12	3	1	3	2	11	11	11	9	12	1
2	12	11	11	2	12	3	1	3	5	11	11	11	9	12	1
2	12	11	11	4	12	1	1	3	2	11	11	11	9	12	3
2	12	11	11	4	12	3	1	3	1	11	11	11	9	12	3
1	2	11	11	4	12	3	1	3	2	11	11	11	9	11	1
5	1	11	11	2	12	3	1	3	2	11	11	11	9	11	1
5	1	11	11	4	7	1	1	3	2	11	11	11	9	11	1
1	1	11	11	2	7	1	1	3	2	11	11	11	9	11	1
1	2	11	11	1	3	1	2	3	2	11	11	11	9	11	5
1	1	11	11	1	3	3	2	3	1	11	11	11	9	11	12
2	2	11	11	1	3	1	2	3	2	11	11	11	9	11	12
5	1	11	11	1	3	1	2	3	2	11	11	11	9	11	12
2	2	11	11	2	3	1	2	3	2	11	11	11	9	11	12
2	2	11	11	2	3	1	2	3	2	11	11	11	9	11	12
5	2	11	11	2	3	1	2	3	2	11	11	11	9	11	7
2	2	11	11	2	3	1	2	3	2	11	11	11	9	11	11
2	2	11	11	2	3	1	2	3	2	11	11	11	9	11	11
2	2	11	11	2	3	1	4	3	2	11	11	11	9	11	11
2	2	11	11	2	3	1	2	3	2	11	11	11	9	11	11
2	2	11	11	1	3	3	4	3	2	11	11	11	9	11	11
2	2	11	11	1	4	3	11	3	2	11	11	11	9	11	11
2	2	11	11	3	4	1	11	3	2	11	11	11	9	11	11
1	2	4	11	4	4	4	11	1	2	11	11	11	11	11	11
2	2	4	11	3	4	1	11	1	2	11	11	11	11	11	11
1	2	4	11	1	4	1	11	2	2	11	11	11	9	11	11
1	1	4	11	3	12	1	11	2	5	11	11	11	11	11	11
1	2	4	11	1	7	1	11	2	5	11	11	11	11	11	11
1	2	4	11	3	7	1	11	2	2	11	2	11	11	11	11
1	2	4	11	4	4	3	11	2	2	11	2	11	7	11	11
1	1	4	11	4	4	3	11	2	2	11	2	11	12	11	11
1	1	4	11	4	7	3	11	2	2	11	2	11	12	11	11
5	2	4	11	3	7	1	11	2	2	11	2	11	12	11	11
1	2	4	11	3	12	3	11	2	2	11	2	11	12	11	11
1	12	4	11	1	4	3	11	2	2	11	2	11	12	11	11
1	12	3	11	3	4	3	11	2	5	11	2	11	4	11	11
1	12	3	11	4	4	1	11	2	2	11	2	11	11	11	11
1	2	3	11	4	11	1	11	2	5	11	2	11	4	11	11
1	12	1	11	4	11	1	11	2	2	11	2	11	3	11	11
1	2	3	11	4	11	3	11	2	2	4	2	11	3	11	11
1	4	3	11	3	11	3	11	2	2	1	2	11	4	11	11
1	11	1	11	3	11	1	11	2	2	3	5	11	1	11	11
2	11	1	11	10	11	2	11	2	2	1	5	11	3	11	11
1	11	3	11	10	11	2	11	2	2	1	5	11	1	11	11
2	11	1	11	12	11	2	11	2	2	1	5	11	3	11	11
1	11	3	11	10	11	2	11	2	2	1	5	11	1	11	11
1	11	3	11	10	11	2	11	2	2	1	5	11	1	11	11
1	11	3	11	10	11	2	11	2	2	1	5	11	1	11	11
1	11	3	11	10	11	2	11	2	2	1	5	11	1	11	11
1	11	3	11	12	11	2	11	2	2	1	5	11	5	11	11
1	11	3	11	12	11	2	11	2	2	1	5	11	1	11	11
1	11	3	11	7	11	2	11	2	2	1	5	11	1	11	11
1	11	3	11	7	11	1	11	1	2	1	5	11	1	11	11
1	11	3	11	7	11	1	11	1	2	1	5	11	1	11	11
2	11	3	11	4	11	2	11	3	2	1	5	11	1	11	11
2	11	3	11	1	11	2	11	3	2	1	5	11	1	11	11
1	11	3	11	1	11	2	11	3	2	1	5	11	1	11	11
1	11	3	11	1	11	2	11	3	2	3	5	11	1	11	11
1	11	3	9	5	11	2	11	3	2	3	5	11	1	11	11
1	11	3	11	3	11	2	11	3	2	1	5	11	1	11	11
1	11	3	11	6	11	2	11	3	2	1	5	11	1	11	11
1	11	3	11	12	11	2	11	3	2	1	5	11	5	11	11
1	11	3	11	7	11	2	11	3	2	1	5	11	1	11	11
1	11	3	11	12	11	2	11	3	2	1	5	11	1	11	11
1	11	3	11	6	11	2	11	3	2	1	5	11	1	11	11
1	11	3	11	3	11	2	3	3	2	4	5	11	1	11	11
1	11	3	11	6	11	2	3	3	2	1	5	11	1	11	11
1	11	3	11	6	11	2	4	3	2	1	5	11	1	11	11
2	11	3	11	6	11	2	4	3	2	1	5	11	1	11	11
1	11	3	11	6	11	2	3	3	2	1	5	11	1	11	11
1	11	3	11	1	11	2	4	3	2	3	5	11	1	11	11
1	11	3	4	1	11	2	4	3	2	1	5	11	5	11	11
1	11	3	3	1	11	2	4	3	2	1	5	11	5	11	11
1	11	3	3	5	11	12	1	3	2	3	5	11	5	11	11
1	11	1	3	5	11	2	4	3	2	1	5	11	1	11	11
1	11	1	3	6	11	2	4	3	2	1	5	11	1	11	11
1	11	1	3	5	11	2	4	3	2	3	5	11	1	11	11
3	11	1	3	5	11	4	4	3	2	1	2	11	3	11	11
3	11	1	3	5	9	4	4	3	2	1	2	11	3	11	11
3	11	2	3	1	9	4	4	12	2	3	5	11	3	11	11
3	11	1	3	5	9	4	4	7	2	1	2	11	3	11	11
3	11	4	3	12	9	4	4	12	2	5	2	11	1	11	11
3	11	1	3	12	9	2	3	12	2	5	5	11	1	11	11
3	11	4	3	5	11	1	3	12	2	5	5	11	3	11	11
3	11	1	3	5	11	1	1	12	2	5	5	11	3	11	11
3	11	1	3	5	7	4	3	12	2	5	5	11	3	11	11
3	11	1	3	6	11	2	3	3	2	5	5	11	3	11	11
3	11	1	3	6	11	2	3	1	2	5	5	11	3	11	11
3	11	1	3	5	7	2	1	3	2	5	5	11	3	11	11
3	11	4	3	5	7	2	3	3	2	5	2	11	1	11	11
3	11	4	3	5	7	2	3	3	1	5	5	11	1	11	11
3	11	4	3	5	7	2	1	1	1	5	2	11	1	11	11
3	11	4	3	5	11	2	4	3	3	5	2	11	3	11	11
3	11	4	3	5	11	2	4	3	3	6	2	11	3	11	11
3	11	4	3	5	11	2	4	3	3	6	4	11	1	11	11
3	11	4	3	6	11	2	4	3	3	6	4	11	3	11	11
3	11	4	3	5	11	4	4	3	3	6	11	11	1	11	11
1	11	2	3	2	11	1	4	3	3	6	11	11	1	11	11
3	11	4	3	2	11	4	4	3	3	6	11	11	3	11	11
12	11	4	3	5	11	1	3	3	3	6	11	11	1	11	11
3	11	4	3	5	11	1	4	3	3	6	11	11	3	11	11
3	11	4	3	1	4	1	4	3	3	6	11	11	3	11	11
12	11	2	3	1	4	1	4	3	3	6	11	11	3	11	11
12	11	4	3	5	4	4	4	3	3	6	11	11	3	11	11
3	11	2	3	1	4	1	4	3	3	6	11	11	1	11	11
3	11	2	3	1	4	2	4	3	3	6	11	11	3	11	1
3	11	2	3	1	4	2	4	3	5	6	11	11	3	11	1
3	11	2	3	4	4	2	3	3	5	6	11	11	3	11	2
3	11	2	3	4	4	2	7	3	5	6	11	11	1	11	2
3	11	2	3	11	4	2	1	3	3	5	11	11	3	11	2
3	11	2	3	11	4	2	4	3	3	5	11	11	3	11	2
3	11	2	3	11	11	12	1	3	3	6	11	11	1	11	2
3	11	2	3	11	11	12	4	3	3	5	11	11	1	11	2
3	11	2	3	11	11	2	4	3	3	6	11	11	3	11	2
3	11	2	3	11	4	12	4	3	3	5	11	11	3	11	2
3	11	4	3	11	4	2	4	3	3	5	11	11	3	11	2
1	11	4	3	11	11	2	4	3	3	5	11	11	3	11	2
1	4	4	3	11	4	2	4	3	1	5	11	11	3	11	2
1	12	4	3	11	11	2	4	3	1	6	11	11	1	11	2
1	11	4	3	11	11	2	4	3	2	6	11	11	1	11	2
1	12	4	3	11	11	4	4	3	2	5	11	11	3	11	2
5	12	4	3	11	11	2	4	3	2	5	11	11	3	11	2
1	12	4	3	11	11	4	4	3	2	5	11	11	1	11	2
1	6	4	3	11	11	11	4	1	2	1	11	11	1	11	2
5	5	11	3	11	11	11	4	1	2	2	11	11	1	11	2
1	5	11	3	11	11	11	4	3	2	1	11	11	1	11	2
1	2	11	3	11	11	11	4	3	2	2	11	11	1	11	2
5	12	11	3	11	4	11	3	3	2	1	11	11	1	11	2
1	12	11	3	11	4	11	4	3	2	1	11	11	1	11	2
1	2	11	3	11	4	11	4	3	2	2	11	11	1	11	2
1	2	11	3	11	4	11	4	3	2	2	11	11	1	11	2
5	2	11	3	11	4	11	4	3	2	2	11	11	1	11	1
5	2	11	3	11	4	11	3	3	2	2	11	11	1	11	2
5	2	11	3	11	4	11	1	3	2	2	11	11	1	11	2
5	2	11	3	11	4	11	4	3	2	2	11	11	1	11	2
6	2	11	3	11	4	11	4	3	2	2	11	11	1	11	2
5	5	11	3	11	4	11	4	3	2	2	11	11	1	11	2
5	12	11	3	11	4	11	11	3	2	1	11	11	1	11	2
5	12	11	3	11	4	11	11	3	2	1	11	11	1	11	2
2	2	11	3	11	4	11	11	12	5	1	11	11	1	11	2
1	2	11	3	11	4	11	11	3	5	1	11	11	1	11	2
1	2	11	3	11	4	11	11	3	5	2	11	11	5	11	1
1	2	11	3	11	4	11	11	3	2	1	11	11	5	11	3
5	12	11	3	11	4	11	11	3	2	2	11	11	1	11	3
5	2	11	3	11	4	11	11	3	2	2	11	11	1	11	1
5	2	11	3	11	4	11	11	3	2	1	11	11	5	11	1
5	2	11	3	11	4	11	11	3	5	1	11	11	1	11	1
5	12	11	3	11	4	11	11	3	2	1	11	11	5	11	1
5	2	11	3	11	11	11	11	3	2	1	11	11	1	11	1
5	2	11	3	11	11	11	11	3	2	1	11	11	1	11	1
5	2	11	3	11	11	11	11	1	5	2	11	11	4	11	1
5	1	11	3	11	11	11	11	2	2	1	11	11	11	11	3
5	1	11	4	11	11	11	11	2	2	1	11	11	11	11	1
5	1	11	11	11	11	11	11	2	5	1	11	11	11	11	3
5	1	11	11	11	11	11	11	2	2	1	11	11	11	11	1
5	1	11	11	11	11	11	11	2	2	1	11	11	11	11	1
5	1	11	11	11	11	11	11	2	2	1	11	11	11	11	1
5	2	11	11	11	11	11	11	2	2	1	11	11	11	11	1
5	2	11	11	11	11	11	11	2	2	1	11	4	11	11	1
5	2	11	11	11	11	11	11	2	2	3	11	1	11	11	3
5	12	11	11	11	11	11	11	2	2	1	11	1	11	11	1
5	2	11	11	11	11	11	11	2	2	3	11	3	11	11	1
5	2	11	11	11	4	11	11	2	2	1	11	3	11	11	1
5	2	11	11	11	4	11	11	2	2	3	11	1	11	11	1
5	1	11	11	11	4	11	11	2	2	3	11	3	11	11	1
5	2	11	11	11	4	11	11	2	2	3	11	1	11	11	1
5	1	11	11	11	11	11	11	2	2	1	11	3	11	11	3
5	1	11	11	11	11	11	11	2	2	1	11	1	9	11	1
5	1	11	11	11	11	11	11	2	2	1	11	1	9	11	4
5	1	11	11	11	4	11	11	2	5	3	11	3	9	11	1
5	2	11	11	11	4	11	11	2	2	5	11	3	9	11	1
5	2	11	11	11	4	11	11	2	2	5	11	1	11	11	4
5	2	11	11	11	4	11	11	2	2	6	11	3	11	11	4
5	2	11	11	11	11	11	11	2	2	6	11	7	11	11	4
5	2	11	11	11	11	11	11	12	2	6	11	7	11	11	4
5	2	11	11	11	11	11	11	12	2	6	11	7	9	11	4
5	2	11	11	11	11	11	11	12	2	6	11	7	9	11	4
5	2	11	11	11	11	11	11	4	2	6	11	7	11	11	1
5	2	11	11	11	11	11	11	11	5	6	11	7	11	11	1
5	2	11	11	11	4	11	11	11	5	6	11	7	11	11	1
5	2	11	11	11	4	11	11	11	5	6	11	7	9	11	3
5	12	11	11	11	11	11	11	11	5	6	11	12	9	11	1
5	12	11	11	11	11	11	11	11	5	6	11	7	11	11	1
5	12	11	11	11	11	11	11	11	5	6	11	7	9	11	1
5	12	11	11	11	11	11	11	11	5	6	11	7	9	11	1
5	12	11	11	11	11	11	11	11	5	6	11	7	11	11	4
2	12	11	11	11	11	11	11	11	5	6	11	7	11	11	11
2	12	11	11	11	11	11	11	11	5	6	11	12	9	11	11
2	12	11	11	11	11	11	11	11	5	6	11	7	9	11	11
2	12	11	11	11	11	11	11	11	2	6	11	7	9	11	11
2	12	11	11	11	11	11	11	11	2	6	11	7	9	11	11
2	12	11	11	11	11	11	11	11	2	5	11	7	9	11	11
2	12	11	11	11	11	11	11	11	2	6	11	8	9	11	11
5	11	11	11	11	11	11	11	11	2	6	11	7	11	11	11
5	12	11	11	11	11	11	11	11	2	5	11	7	9	11	11
5	12	11	11	11	11	11	11	11	2	5	11	7	11	11	11
5	12	11	11	11	11	11	11	11	2	5	11	8	9	11	11
5	12	11	11	11	11	11	11	11	2	5	11	7	11	11	11
5	12	11	11	11	11	11	11	11	2	5	11	12	9	11	11
5	12	11	11	11	11	11	11	11	2	5	11	11	9	11	11
5	12	11	11	11	4	11	11	11	2	6	11	3	11	11	11
5	12	11	11	11	4	11	11	11	2	6	11	11	9	11	11
1	12	11	11	11	4	11	11	11	2	5	11	12	9	11	11
5	12	11	11	11	4	11	11	11	2	6	11	7	9	11	11
1	11	11	11	11	4	11	11	11	2	5	11	7	11	11	11
1	12	11	11	11	7	11	11	11	2	7	11	7	9	11	11
1	11	11	11	11	12	11	11	11	2	8	11	3	9	11	11
1	11	11	11	11	12	11	11	11	2	7	11	1	9	11	11
1	9	11	11	11	12	11	4	11	2	7	11	2	9	11	11
5	12	11	11	11	12	11	3	11	2	7	11	2	9	11	11
5	12	11	11	11	7	11	3	11	2	7	11	2	11	11	11
5	12	11	11	11	7	11	3	11	2	7	11	1	11	11	11
5	12	11	11	11	11	11	3	11	2	7	11	2	11	11	11
5	12	11	11	11	11	11	3	11	2	7	11	2	9	11	11
5	12	11	11	11	11	11	3	11	2	7	11	1	9	11	11
5	12	11	11	11	11	11	3	11	2	7	11	1	9	11	11
5	12	11	11	11	11	11	4	11	2	7	11	2	9	11	11
5	12	11	11	11	11	11	4	11	2	7	11	2	11	11	11
5	12	11	11	11	11	11	4	11	2	7	11	1	11	11	11
5	12	11	11	11	11	11	4	11	2	7	11	1	11	11	11
5	12	11	11	11	11	11	3	11	2	7	11	2	9	11	11
5	12	11	11	11	11	4	3	11	2	7	11	2	11	11	11
5	12	11	11	11	11	4	3	11	5	7	11	2	11	11	11
5	12	11	11	11	11	4	3	11	5	7	11	2	11	11	11
5	12	11	11	11	11	4	3	11	2	7	11	4	9	11	11
5	12	4	11	11	11	11	3	11	5	7	11	11	11	11	11
5	12	1	11	11	11	11	3	11	2	8	11	11	9	11	11
5	12	1	11	11	11	4	3	11	2	8	11	11	9	11	11
5	1	1	11	11	11	4	3	11	2	7	11	11	9	11	11
5	4	1	11	11	11	4	3	11	2	8	11	11	9	11	11
5	11	1	11	11	11	4	12	11	2	8	11	11	9	11	11
5	11	1	11	11	11	4	3	11	2	8	11	11	11	11	11
5	11	1	11	11	11	4	1	11	2	8	11	11	11	11	11
2	11	4	11	11	11	4	1	11	2	8	11	11	11	11	11
1	11	1	11	11	11	2	3	11	2	8	11	11	11	11	11
1	11	2	11	11	11	2	3	11	2	8	9	11	9	11	11
2	11	4	11	11	11	2	3	11	2	8	9	11	9	11	11
5	11	4	11	11	11	4	3	11	2	7	9	11	11	11	11
5	11	11	11	11	11	4	3	11	2	8	11	11	11	11	11
5	11	11	11	11	11	4	3	11	2	8	11	11	9	11	11
5	11	11	11	11	11	4	3	11	2	7	11	11	9	11	11
5	11	11	11	11	11	4	3	11	5	8	11	11	11	11	11
5	11	4	11	11	11	4	3	11	2	7	11	11	11	11	11
5	11	4	11	11	11	4	3	11	2	8	11	11	9	11	11
5	11	2	4	11	11	2	3	11	2	8	11	11	9	11	11
2	11	2	4	11	11	2	3	11	2	8	11	11	11	11	11
5	11	2	4	11	11	2	1	11	2	8	11	11	11	11	11
5	11	2	4	11	11	2	1	11	2	8	11	11	11	11	11
2	11	2	4	11	11	4	2	11	5	8	11	11	11	11	11
2	11	12	4	11	11	2	2	11	2	8	11	11	11	11	11
2	11	4	4	11	11	2	2	11	2	8	11	11	11	11	11
2	11	4	4	11	11	2	2	11	2	8	11	11	11	11	11
2	11	4	4	11	11	2	2	11	2	8	11	11	11	11	11
2	11	2	4	11	11	2	2	11	2	8	11	11	9	11	11
5	11	2	4	11	11	2	2	11	2	7	11	11	9	11	11
5	11	11	1	11	11	2	2	11	2	7	11	11	9	11	11
1	11	4	2	11	11	2	2	11	2	8	11	11	9	11	11
1	11	4	2	11	11	2	1	11	2	7	11	12	9	11	11
2	11	12	2	11	11	2	2	11	2	8	11	12	9	11	11
2	11	12	2	11	11	2	4	11	2	8	11	12	9	11	11
2	11	12	2	11	11	2	1	11	2	11	11	11	12	11	11
2	11	12	2	11	11	2	2	11	2	1	11	9	11	11	11
2	11	2	2	11	11	2	2	11	2	1	11	11	12	11	11
2	11	4	2	11	11	2	4	11	2	1	11	11	9	11	11
2	11	4	2	11	11	2	4	11	2	1	11	11	9	11	11
2	11	4	2	11	11	2	11	11	2	1	11	11	11	11	11
2	11	4	2	11	11	2	11	11	2	1	11	11	12	11	11
2	11	4	2	11	11	2	11	4	2	1	11	11	9	11	11
1	11	11	2	11	11	2	11	1	2	1	11	11	9	11	11
1	11	11	2	11	11	2	11	1	2	1	11	11	9	11	11
2	11	11	2	11	11	2	11	1	2	1	11	11	9	11	11
2	11	11	2	11	11	2	11	1	2	1	11	11	9	11	11
2	11	11	2	11	11	2	11	1	1	1	11	11	9	11	11
2	11	11	2	11	11	2	11	1	1	1	11	11	9	11	11
2	11	11	2	11	11	2	11	1	3	1	11	11	9	11	11
1	11	11	2	11	11	2	11	1	3	1	11	11	9	11	11
2	11	11	2	11	11	2	11	1	3	1	11	11	9	11	11
2	11	11	2	11	11	2	11	1	3	1	11	11	4	11	11
2	11	11	2	11	11	2	11	1	3	1	11	11	12	11	11
1	11	11	2	11	11	2	11	1	3	1	11	11	12	11	11
1	11	11	2	11	11	2	11	5	3	1	11	11	12	11	11
1	11	11	2	11	11	2	11	5	3	1	11	11	12	11	11
2	11	11	2	11	11	2	11	5	3	1	11	11	12	11	11
2	11	11	2	11	11	2	11	5	3	1	11	11	12	11	11
2	11	11	2	11	11	2	11	5	3	1	11	11	12	11	11
2	11	11	2	11	11	2	11	1	3	4	11	11	12	11	11
2	11	11	2	11	11	2	11	1	3	1	11	11	12	11	11
2	11	11	2	11	11	2	11	1	4	1	11	11	11	11	11
5	11	11	2	11	11	2	11	1	11	1	11	11	12	11	11
6	11	11	2	11	11	2	11	5	11	1	11	11	1	11	4
6	11	11	2	11	11	2	11	5	11	1	11	11	12	11	1
5	11	11	11	11	11	2	11	5	11	1	11	11	1	11	2
5	11	11	12	11	11	2	11	1	11	1	11	11	4	11	2
1	11	11	12	11	11	2	11	1	11	1	11	11	11	11	2
1	11	11	12	11	11	2	11	1	11	1	11	11	11	11	2
4	11	11	12	11	11	2	11	1	11	1	11	11	2	11	2
4	11	11	11	11	11	2	11	1	11	1	11	11	1	11	2
11	11	11	11	11	11	2	11	12	11	1	11	11	1	11	2
11	11	11	11	11	11	2	11	12	11	1	11	11	2	11	2
11	11	11	11	11	11	2	11	12	11	1	11	11	1	11	2
11	11	11	11	11	11	2	11	11	11	1	11	11	1	11	2
11	11	11	11	11	11	2	11	11	11	1	11	11	1	11	2
11	11	11	11	11	11	2	11	11	11	1	11	11	1	11	2
11	11	11	11	11	11	2	11	11	11	1	11	11	1	11	2
11	11	11	11	11	11	2	11	11	11	1	11	11	1	11	2
11	11	11	11	11	11	2	11	11	11	1	11	11	1	11	2
11	11	11	11	11	11	2	11	11	11	1	11	11	1	11	2
11	11	11	11	11	11	2	11	11	11	1	11	11	5	11	2
11	11	11	11	11	11	2	11	11	11	1	11	11	5	11	2
11	11	11	11	11	11	2	11	11	11	4	11	11	1	11	12
11	11	11	11	11	11	2	11	11	11	11	11	11	1	11	2
11	11	11	11	11	11	2	11	11	11	11	11	11	1	11	2
11	11	11	11	11	11	12	11	11	11	11	11	11	1	11	2
11	11	11	11	11	11	2	11	11	11	11	11	11	1	11	2
11	11	11	11	11	11	2	11	11	11	11	11	11	1	11	2
11	11	11	11	11	11	2	11	11	11	11	11	11	1	11	2
11	11	11	11	11	11	2	11	11	11	11	11	11	1	11	2
11	11	11	11	11	11	2	11	11	11	11	11	11	1	11	2
11	11	11	11	11	11	2	11	11	11	11	11	11	1	11	2
11	11	11	11	11	11	2	11	11	11	11	11	11	1	11	2
11	11	11	11	11	11	2	11	11	11	11	11	11	1	11	2
11	11	11	11	11	11	2	11	11	11	11	11	11	1	11	2
11	11	11	11	11	11	2	11	11	11	11	11	11	1	11	2
11	11	11	11	11	11	12	11	11	11	11	11	11	1	11	2
11	11	11	11	11	4	2	11	11	11	11	11	11	1	11	2
11	11	11	11	11	4	2	11	11	11	11	11	11	1	11	2
11	11	11	11	11	11	2	11	11	11	11	11	11	1	11	2
11	11	11	11	11	11	2	11	11	11	11	11	11	1	11	2
11	11	11	11	11	11	1	11	11	11	11	11	11	1	11	2
11	11	11	11	11	11	2	11	11	11	11	11	11	1	11	2
11	11	11	11	11	11	2	11	11	11	11	11	11	1	11	2
11	11	11	11	11	11	2	11	11	11	11	11	11	1	11	2
11	11	11	10	11	11	2	11	11	11	11	11	11	1	11	2
11	11	11	7	11	11	1	11	11	11	11	11	11	1	11	2
11	11	2	11	11	11	1	11	11	11	11	11	11	1	11	2
11	11	4	11	11	11	1	11	11	11	11	11	11	1	11	2
11	11	4	11	11	11	1	11	11	11	11	11	11	1	11	2
11	11	2	11	11	11	1	11	11	11	11	11	11	1	11	2
11	11	2	11	11	11	1	11	11	11	11	11	11	1	11	2
11	11	2	11	11	11	1	11	11	11	11	11	11	1	11	2
11	11	4	11	11	11	1	11	11	11	11	11	11	1	11	2
11	11	4	11	11	11	1	11	11	11	11	11	11	1	11	2
11	11	2	11	11	11	2	11	11	11	11	11	11	1	11	2
11	11	2	11	11	11	2	11	11	11	11	11	11	1	11	2
11	11	2	11	11	11	1	11	11	11	11	11	11	5	11	1
11	11	4	11	11	11	2	11	11	11	11	11	11	1	11	2
11	11	2	11	11	11	2	11	11	11	11	11	11	3	11	12
11	11	2	11	11	4	2	11	11	7	11	11	11	3	11	2
11	11	2	11	11	11	2	11	11	11	11	11	11	3	11	2
11	11	2	11	11	11	2	11	11	4	11	11	11	7	11	2
11	11	2	11	11	11	2	11	11	11	11	11	11	7	11	2
11	11	2	11	11	11	2	11	11	11	11	11	11	7	11	12
11	11	2	11	11	11	2	11	11	11	11	11	11	12	11	12
11	11	2	11	11	11	2	11	11	11	11	11	11	3	11	12
11	11	12	11	11	11	2	11	11	11	11	11	11	3	11	2
11	11	2	11	11	11	2	11	11	11	11	11	11	3	11	2
11	11	2	11	11	11	2	11	11	11	11	11	11	3	11	2
11	11	2	11	11	11	2	11	11	11	11	11	11	1	11	2
11	11	4	11	11	11	2	11	11	11	11	11	11	3	11	1
11	11	4	11	11	11	1	11	11	11	11	11	11	3	11	2
11	11	4	11	11	11	1	11	11	11	11	11	11	12	11	12
11	11	4	11	11	11	2	11	11	11	11	11	11	7	11	2
11	11	4	11	11	11	2	11	11	11	11	11	11	7	11	2
11	11	4	11	11	11	2	11	11	11	11	11	11	7	11	2
11	11	4	11	11	11	2	11	11	11	11	11	11	7	11	2
11	11	4	11	11	11	2	11	11	11	11	11	11	7	11	2
11	11	4	11	11	11	2	11	11	11	11	11	11	7	11	2
11	11	2	11	11	11	2	11	11	11	11	11	11	7	11	2
11	11	2	11	11	11	2	11	11	11	11	11	11	7	11	2
11	11	4	11	11	11	2	11	11	11	11	11	11	3	11	2
1	4	2	11	11	11	2	11	11	11	11	11	11	3	11	2
1	1	4	11	11	11	2	11	11	11	11	11	11	12	11	2
1	1	4	11	1	11	2	11	11	11	11	11	11	7	11	2
1	1	4	11	1	11	2	11	11	11	11	11	11	7	11	2
1	2	4	11	1	11	2	11	11	11	11	11	11	7	11	2
1	1	4	11	4	11	12	11	11	11	11	11	11	7	11	2
1	1	4	11	4	11	2	11	11	11	4	11	11	7	11	2
5	1	4	11	1	11	2	11	11	11	3	11	11	7	11	2
1	1	2	11	1	11	2	11	11	11	3	11	11	7	11	2
5	1	4	11	1	11	2	11	11	11	3	11	11	3	11	2
1	1	4	11	1	11	1	11	11	11	3	11	11	12	11	2
1	1	11	11	3	11	1	11	11	11	3	11	11	3	11	2
2	1	11	11	3	11	1	11	11	11	1	11	11	3	11	2
1	1	11	11	3	11	1	11	11	4	3	11	11	3	11	2
1	1	11	11	3	11	1	11	11	2	3	11	11	3	11	1
1	1	11	11	3	11	1	11	11	2	3	11	11	3	11	1
1	1	11	11	3	11	1	11	4	2	3	11	11	3	11	1
1	1	11	11	1	11	1	11	2	2	3	11	11	7	11	1
1	1	11	11	4	11	3	11	2	2	3	11	11	8	11	1
1	1	11	11	4	11	3	11	2	2	3	11	11	8	11	1
1	1	11	12	4	11	3	11	2	2	3	11	11	8	11	1
1	1	11	12	1	11	3	11	2	2	3	11	11	8	11	1
1	1	11	12	4	11	3	11	2	1	3	11	11	8	11	1
1	1	11	11	4	11	3	11	2	1	3	11	11	8	11	1
1	1	11	11	1	11	1	11	2	1	3	11	11	8	11	1
1	1	11	11	4	11	1	11	2	1	3	11	11	8	11	1
1	1	11	11	4	11	3	11	2	2	3	11	11	7	11	1
1	1	11	11	4	11	1	11	4	2	3	11	11	8	11	1
1	1	11	11	4	11	1	11	2	2	3	11	11	8	11	1
1	1	11	11	4	11	3	11	2	2	3	11	11	8	11	1
1	1	11	11	4	11	3	11	2	2	3	11	11	8	11	1
1	1	11	11	4	11	3	4	2	2	3	11	11	7	11	1
1	1	11	11	1	11	3	4	2	2	3	11	11	7	11	1
1	1	11	11	1	11	1	4	2	2	3	11	11	8	11	1
1	1	11	11	1	11	3	4	2	2	3	11	11	8	11	1
1	1	11	11	1	11	3	4	2	2	3	11	11	8	11	1
1	1	11	11	1	11	3	1	2	2	3	11	11	8	11	1
1	1	11	11	1	11	3	4	2	2	3	11	11	8	11	1
1	1	11	11	4	11	3	4	2	5	3	11	11	8	11	1
1	1	11	11	1	11	3	4	2	5	3	11	11	8	11	1
1	1	11	11	1	11	1	1	2	5	3	11	11	8	11	1
1	1	11	11	1	11	3	4	2	5	3	11	11	8	11	1
1	1	11	11	1	11	1	4	2	5	3	11	11	8	11	1
5	1	11	11	1	11	3	3	2	1	3	11	11	8	11	1
1	1	11	11	1	11	3	1	1	1	3	11	11	8	11	1
1	1	11	11	2	11	3	3	3	1	3	11	11	11	11	1
2	1	11	11	1	11	1	4	3	1	3	11	11	11	11	1
2	1	11	11	2	11	3	3	3	1	3	11	11	9	11	1
2	1	11	11	2	11	1	3	3	1	3	11	11	11	4	1
2	1	11	11	1	11	3	3	3	1	3	11	11	11	1	1
2	1	11	11	1	11	1	3	3	1	3	11	11	11	1	1
1	1	11	11	1	11	3	3	3	1	3	11	11	11	1	1
1	1	11	4	1	11	1	3	3	1	3	11	11	11	1	1
1	1	11	1	1	11	1	4	3	1	1	11	11	11	1	3
1	1	11	1	1	11	1	4	3	1	1	11	11	11	1	1
1	1	11	1	1	11	1	4	3	1	1	11	11	11	1	1
1	1	11	4	1	11	1	4	3	1	1	11	11	11	1	1
1	1	11	4	1	11	1	4	3	1	3	11	11	11	1	1
1	1	11	4	2	11	1	4	3	1	11	11	11	11	1	1
1	1	11	4	1	11	1	4	3	1	11	11	11	11	1	1
1	1	11	4	1	11	1	4	3	1	11	11	11	11	5	1
5	1	11	1	1	11	1	4	3	1	11	11	11	11	5	1
5	1	11	1	1	11	1	4	3	1	11	11	11	9	5	1
1	1	11	1	1	11	1	11	3	1	11	11	11	9	5	1
1	1	11	1	1	11	1	1	3	1	11	11	11	9	5	1
1	1	4	1	1	11	1	1	3	1	11	11	11	9	5	1
1	1	4	1	1	11	1	3	1	1	11	11	11	9	5	1
1	1	4	1	1	11	1	3	2	1	11	11	11	9	5	4
1	1	2	2	2	11	1	4	2	5	11	11	11	9	5	11
1	1	4	2	2	11	1	11	2	1	11	11	11	9	5	11
1	4	2	2	1	11	1	11	2	5	11	11	11	9	5	11
1	11	4	2	1	11	1	11	2	5	11	11	11	9	5	11
1	11	4	2	1	11	1	11	2	5	11	11	11	9	5	11
1	11	4	2	1	11	1	11	2	1	11	11	11	9	5	11
1	11	4	2	1	11	1	11	2	1	11	11	11	9	5	11
1	11	4	2	1	11	1	11	2	1	11	11	11	9	1	11
1	11	4	2	1	11	1	11	2	1	11	11	11	9	1	11
1	11	4	2	1	11	1	11	2	1	11	11	11	9	1	11
1	11	4	2	1	11	1	11	2	1	11	11	11	9	1	11
1	11	4	2	12	11	1	11	2	1	11	11	11	9	1	11
1	11	4	2	11	11	1	11	2	5	11	11	11	9	1	11
1	11	2	2	12	11	1	11	2	5	11	11	11	9	1	11
1	11	4	2	12	11	1	11	2	1	11	11	11	9	1	11
1	11	4	2	11	11	1	11	2	1	11	11	11	9	1	11
1	11	4	2	11	11	1	11	2	1	11	11	11	9	3	11
1	11	4	2	11	11	3	11	2	3	11	11	11	9	11	11
1	11	4	2	11	4	1	11	2	3	11	11	11	9	11	11
1	11	11	2	11	4	2	11	2	3	11	11	11	11	11	11
1	11	4	2	11	4	2	11	2	3	11	11	11	9	11	11
1	11	4	2	11	4	12	11	2	3	11	11	11	9	11	11
1	11	4	2	11	4	12	11	2	3	11	11	11	11	11	11
1	11	2	2	11	4	2	11	2	3	11	11	11	11	11	11
5	11	2	2	11	4	2	11	2	3	11	11	11	11	11	11
5	11	2	2	11	11	12	11	2	3	11	11	11	11	11	11
5	11	4	2	11	11	12	11	2	3	11	11	11	11	11	11
5	11	4	2	11	11	12	11	2	3	11	11	11	11	11	11
5	11	4	2	11	11	12	11	2	3	11	11	11	11	11	11
5	11	4	2	11	11	2	11	2	3	11	11	11	9	11	11
5	11	2	1	11	11	2	11	2	3	11	11	11	11	11	11
5	11	2	2	11	11	2	11	2	3	11	11	11	11	11	11
1	11	2	2	11	11	2	11	2	3	11	11	11	11	11	11
6	11	4	1	11	11	2	11	2	3	11	11	11	11	11	11
5	11	4	2	11	11	12	11	2	3	11	11	11	11	11	11
12	11	4	2	11	11	2	11	2	1	11	11	11	9	11	11
12	11	4	2	11	11	2	11	2	2	11	11	11	9	11	11
12	11	4	2	11	11	2	11	2	2	11	11	11	9	11	11
12	11	2	2	11	11	2	4	2	2	11	11	11	9	11	11
12	11	4	2	11	11	2	11	2	2	11	11	11	11	11	11
11	4	4	2	11	11	2	3	2	2	11	11	11	11	11	11
11	4	2	2	11	4	2	3	2	2	11	11	11	11	11	11
11	4	2	2	11	4	2	4	2	2	11	11	11	11	11	11
11	4	4	2	11	4	4	4	2	2	4	11	11	11	11	11
11	4	2	2	11	4	2	4	2	2	11	11	11	11	11	11
11	4	2	2	11	4	2	4	2	2	2	11	11	11	11	11
11	4	4	2	11	4	2	4	2	2	2	11	11	9	11	11
11	4	4	2	11	4	4	4	2	2	1	11	11	9	11	11
11	4	11	2	11	4	11	4	2	1	1	11	11	9	11	11
11	4	11	2	11	4	11	4	2	1	1	11	11	9	11	11
11	4	12	2	11	4	2	3	2	2	1	11	11	9	11	11
11	4	11	2	11	11	12	3	2	2	1	11	11	11	11	11
11	4	11	2	11	11	12	3	2	2	1	11	11	11	11	11
11	4	11	2	11	4	12	4	11	2	1	11	11	4	11	11
11	4	11	2	11	4	12	4	2	2	1	11	11	12	11	11
11	4	11	2	11	4	12	3	12	1	1	11	11	12	11	11
11	4	11	2	11	4	12	3	12	1	1	11	11	12	11	11
11	4	11	1	11	4	12	3	12	1	1	11	11	12	11	11
11	4	11	1	11	4	12	3	12	1	4	11	11	12	11	11
11	4	11	3	11	4	12	1	11	1	2	11	11	12	11	11
11	4	11	3	11	11	12	4	11	1	2	11	11	12	11	11
11	4	11	3	11	11	2	4	11	2	2	11	11	12	11	11
11	4	11	3	11	11	2	4	11	1	2	11	11	3	11	11
11	4	11	3	11	11	2	4	11	2	2	11	11	12	11	11
11	4	11	3	11	11	1	4	11	1	2	11	11	12	11	11
11	4	11	3	11	11	1	3	11	1	2	11	11	3	11	11
11	4	11	3	11	11	1	3	11	1	2	11	11	3	11	11
11	4	11	3	11	4	2	3	11	5	2	11	11	3	11	11
11	4	11	3	11	4	12	3	11	5	2	11	11	3	11	11
11	4	11	3	11	4	2	3	11	5	4	11	11	12	11	11
11	4	11	3	11	4	1	1	11	5	2	11	11	12	11	11
11	4	11	3	11	4	2	1	11	5	1	11	11	12	11	11
11	4	11	3	11	4	2	1	11	5	4	11	11	7	11	11
11	4	11	3	11	4	1	1	11	5	4	11	11	7	11	11
11	4	11	1	11	4	2	3	11	2	11	11	11	7	11	11
11	4	11	3	11	4	2	3	11	2	4	11	11	7	11	11
11	4	11	3	11	4	2	3	11	2	4	11	11	7	11	11
11	4	11	3	11	4	2	4	11	2	1	11	11	7	11	11
11	4	11	3	11	4	2	4	11	2	1	11	11	7	11	11
11	4	11	3	11	4	2	3	11	2	1	11	11	7	11	11
11	4	11	3	11	4	2	4	11	2	4	11	11	7	11	11
11	4	11	3	11	4	2	4	11	2	1	11	11	7	11	11
11	1	11	3	11	4	2	4	11	2	1	11	11	7	11	11
11	1	11	3	11	4	2	3	11	2	4	2	11	7	11	11
11	1	11	3	11	4	2	3	11	1	1	2	11	3	11	11
11	1	11	3	11	4	2	4	11	1	1	2	11	7	11	11
11	4	11	3	11	4	2	4	11	2	1	2	11	7	11	11
11	4	11	3	11	4	12	3	11	5	1	2	11	7	11	11
11	4	4	3	11	4	12	3	11	5	1	2	11	7	11	11
11	4	4	3	11	4	12	1	11	5	5	2	11	7	11	11
11	4	4	3	11	4	12	3	11	5	5	2	11	3	11	11
11	4	2	3	11	4	12	3	11	5	5	2	11	12	11	11
11	4	4	3	11	4	12	3	11	5	5	2	11	7	11	11
11	4	4	3	11	4	12	3	11	5	5	2	11	7	11	11
11	1	2	3	11	4	12	3	11	5	6	2	11	7	11	11
11	4	2	3	11	4	11	3	11	5	6	2	11	12	11	11
11	4	2	4	11	4	11	3	11	5	5	2	11	3	11	11
11	4	2	11	11	4	11	3	11	5	5	2	11	5	11	11
11	4	2	11	11	4	11	3	11	5	6	2	11	5	11	11
11	1	2	11	11	4	11	3	11	5	5	2	11	1	11	11
11	2	4	11	11	4	11	3	11	5	5	2	11	5	11	11
11	2	4	11	11	4	11	3	11	5	5	2	11	3	11	11
11	2	2	11	11	4	3	3	11	2	5	2	11	1	11	1
11	2	2	11	11	4	1	3	11	2	6	2	11	1	11	2
11	2	2	11	11	4	2	4	11	2	6	2	11	1	11	2
11	2	2	11	11	4	2	4	11	2	6	2	11	1	11	1
11	2	2	11	11	4	4	4	11	2	5	2	11	1	11	1
11	1	2	11	11	4	4	4	11	2	6	2	11	1	11	1
11	1	2	11	11	4	4	4	11	2	5	1	11	1	11	1
11	1	2	11	11	4	4	4	11	2	6	2	11	1	11	2
11	2	2	11	11	4	4	4	11	2	6	2	11	1	11	2
11	1	2	11	11	4	4	4	11	2	6	2	11	1	11	2
4	1	2	11	11	4	11	1	11	2	3	2	11	3	11	2
1	1	2	11	11	4	4	4	11	2	3	2	11	1	11	2
1	1	2	11	11	4	4	4	11	2	3	2	11	1	11	2
2	1	2	11	11	4	4	4	11	2	3	2	11	1	11	2
2	1	2	11	11	4	4	3	11	2	1	2	11	1	11	2
2	4	2	11	11	4	1	4	11	2	3	2	11	1	11	2
1	1	2	11	11	4	1	4	11	2	3	2	11	1	11	2
1	1	2	11	11	11	2	3	11	2	3	2	11	1	11	2
1	2	2	11	11	11	1	3	11	2	1	2	11	1	11	2
1	4	2	11	11	11	4	3	11	1	3	2	11	1	11	2
1	2	2	11	11	11	2	3	11	2	1	2	11	1	11	2
1	2	2	11	11	11	2	12	11	2	3	2	11	1	11	2
1	2	2	11	11	4	4	3	11	2	1	2	11	1	11	2
2	1	2	11	11	4	1	5	11	2	1	2	11	1	11	2
2	1	2	11	11	4	2	3	11	2	1	2	11	1	11	2
2	3	2	11	11	4	2	3	11	2	1	2	11	2	11	2
2	7	2	11	11	4	4	3	11	2	3	2	11	1	11	2
2	7	2	11	11	4	4	3	11	2	1	2	11	1	11	2
2	7	2	11	11	4	1	3	11	2	3	2	11	1	11	2
2	7	2	11	11	4	1	3	11	2	1	2	11	1	11	12
2	7	2	11	11	4	4	3	11	2	1	2	11	1	11	12
2	7	2	11	11	4	11	3	11	2	1	2	11	1	11	12
2	7	2	11	11	4	12	3	11	2	1	2	11	1	11	2
2	7	2	11	11	4	12	3	11	2	1	2	11	1	11	2
2	7	4	11	11	4	12	3	11	2	1	2	11	1	11	2
2	7	11	11	11	4	1	3	11	2	1	2	11	1	11	2
5	7	11	11	11	4	5	3	11	2	1	2	11	1	11	2
5	7	11	4	11	4	5	4	11	2	1	1	11	1	11	2
2	7	11	3	11	4	6	3	11	5	1	2	11	1	11	2
2	7	11	3	11	4	6	3	11	2	3	2	11	1	11	2
2	7	11	3	11	4	6	3	11	2	1	2	11	1	11	2
1	7	11	3	11	4	6	3	11	5	1	2	11	1	11	12
1	7	11	3	11	4	5	3	11	5	1	2	11	1	11	1
1	7	11	3	11	4	5	4	11	2	1	2	11	1	11	2
1	7	11	3	11	4	5	4	11	2	1	12	11	1	11	2
1	7	11	3	11	4	5	4	11	2	1	2	11	1	11	2
1	7	11	3	11	4	5	4	11	2	2	1	11	1	11	1
1	7	11	3	11	4	1	4	11	2	2	2	11	1	11	1
1	7	11	3	11	4	1	4	11	2	2	2	11	1	11	3
1	7	11	3	11	4	1	4	11	2	2	2	11	1	11	1
1	7	11	3	11	4	7	4	11	2	1	12	11	1	11	1
1	7	11	3	11	4	5	3	11	2	1	12	11	1	11	2
1	7	11	3	11	4	12	4	11	2	1	1	11	1	11	2
1	7	11	3	11	4	4	4	11	2	1	2	11	1	11	2
1	7	11	3	11	4	4	3	11	2	1	2	11	1	11	1
5	7	11	3	11	4	11	3	11	2	1	2	11	1	11	1
1	3	11	3	11	4	11	4	11	2	1	2	11	1	11	1
1	1	11	3	11	4	11	4	11	2	2	2	11	1	11	1
1	1	11	3	11	4	11	4	11	2	1	2	11	1	11	1
1	2	11	3	11	4	11	4	11	2	1	2	11	1	11	1
1	2	11	3	11	4	11	3	11	2	1	2	11	1	11	1
1	2	11	3	11	4	11	4	11	2	1	2	11	1	11	1
1	2	11	3	11	4	11	1	11	2	1	2	11	5	11	1
1	2	11	3	11	4	11	4	11	2	1	2	11	1	11	1
5	2	11	3	11	4	11	4	11	2	1	2	11	5	11	1
5	2	11	3	11	4	11	3	11	2	1	2	11	1	11	1
5	2	11	1	11	4	11	4	11	2	1	2	11	1	11	3
5	2	11	1	11	4	11	3	11	2	1	2	11	1	11	1
5	2	11	1	11	4	11	3	11	2	1	2	11	1	11	1
5	4	11	4	11	4	11	3	11	2	2	2	11	1	11	1
1	4	11	11	11	4	11	3	11	2	2	2	11	5	11	1
1	2	11	11	11	4	11	3	11	2	3	2	11	1	11	5
3	2	11	11	11	4	11	3	11	2	6	2	11	1	11	5
5	2	11	11	11	4	11	4	11	2	5	2	11	1	11	5
5	2	11	11	11	1	11	3	11	2	5	2	11	1	11	5
1	2	11	11	11	1	11	4	11	2	6	2	11	1	11	5
5	2	11	11	11	1	11	4	11	2	6	2	11	1	11	5
5	2	11	11	11	1	11	4	11	2	6	2	11	1	11	1
3	2	11	11	11	1	11	4	11	2	6	2	11	1	11	5
3	2	11	11	11	1	11	4	11	2	6	2	11	1	11	5
1	2	11	11	11	4	11	3	11	2	6	2	11	1	11	5
3	2	11	11	11	4	11	4	11	2	6	2	11	1	11	5
5	2	11	11	11	4	11	3	11	2	6	2	11	1	11	5
3	2	11	11	11	4	11	1	11	2	5	2	11	1	11	5
3	2	11	11	11	4	11	1	11	1	5	2	11	1	11	5
3	2	11	11	11	4	11	1	11	4	5	2	11	1	11	5
3	2	11	11	11	4	11	4	11	11	5	2	11	1	11	5
3	2	11	11	11	4	11	3	11	11	5	2	11	1	11	5
3	2	11	11	11	1	11	1	11	11	5	2	11	1	11	5
12	2	11	11	11	4	11	3	11	11	5	2	11	1	11	5
12	2	11	11	11	1	11	1	11	11	5	2	11	1	11	5
3	2	11	11	11	4	11	3	11	11	5	2	11	1	11	5
3	2	11	11	11	4	11	3	11	11	6	2	11	1	11	2
3	2	11	11	11	4	11	3	11	11	6	2	11	1	11	5
3	2	11	11	11	4	11	3	11	11	5	2	11	5	11	5
3	2	11	11	11	4	11	3	11	11	6	2	11	5	11	5
3	2	11	11	11	4	11	3	11	11	1	2	11	1	11	5
3	2	11	11	11	4	11	3	11	11	1	2	11	1	11	5
3	2	11	11	11	4	11	3	11	11	1	2	11	1	11	5
3	2	11	11	11	4	11	3	11	11	1	2	11	1	11	5
5	2	11	11	11	4	11	1	11	11	1	2	11	1	11	5
5	2	11	11	11	4	11	3	11	11	1	2	11	1	11	5
3	2	11	11	11	4	11	3	11	11	1	2	11	1	11	5
3	1	11	11	11	4	11	3	11	11	1	2	11	1	11	5
5	1	11	11	11	4	11	3	11	11	1	2	11	1	11	5
5	1	11	11	11	4	11	3	11	11	1	2	11	1	11	5
5	1	11	11	11	4	11	4	11	11	1	2	11	1	11	12
3	1	11	11	11	4	11	3	11	11	1	2	11	1	11	12
3	2	11	4	11	4	11	3	11	11	1	2	11	1	11	11
3	2	11	3	11	4	11	4	11	11	1	2	11	1	11	11
3	2	11	3	11	4	11	4	11	11	1	2	11	1	11	6
3	2	11	3	11	4	11	4	11	11	1	2	11	11	11	11
3	1	11	3	11	4	11	4	11	11	1	2	11	11	11	11
12	2	11	3	11	11	11	4	11	11	1	2	11	11	11	11
3	2	11	3	11	11	11	4	11	11	1	2	11	11	11	11
3	2	11	3	11	4	11	3	11	11	1	2	11	11	11	11
3	2	11	3	11	4	11	3	11	11	1	2	11	11	11	11
5	2	11	3	11	4	11	1	11	11	1	2	11	11	11	11
3	1	11	3	11	4	11	4	11	11	1	2	11	11	11	11
6	2	11	3	11	4	11	4	11	11	1	2	11	11	11	11
6	2	11	3	11	4	11	3	11	11	1	2	11	11	11	11
12	1	11	3	11	4	11	12	11	11	1	2	11	11	11	11
12	2	11	3	11	11	11	1	11	11	1	2	11	11	11	11
5	2	11	3	11	4	11	1	4	11	1	2	11	11	11	11
1	2	11	3	11	4	11	3	2	11	1	2	11	9	11	11
4	2	4	3	11	4	11	4	2	11	1	2	11	11	11	11
4	2	1	3	11	11	11	3	2	11	1	2	11	11	11	11
4	4	1	3	11	11	11	3	2	11	1	2	11	11	11	11
11	2	1	3	11	4	11	4	2	11	1	2	11	11	11	11
11	2	1	3	11	4	11	4	2	11	1	2	11	9	11	11
11	2	1	3	11	4	11	4	2	11	1	2	11	9	11	11
11	2	1	3	11	4	11	4	2	11	1	2	11	9	11	11
11	2	1	3	11	4	11	11	2	11	1	2	11	9	11	11
11	2	1	3	11	4	11	11	2	11	1	1	11	9	11	11
11	1	1	3	11	4	11	4	2	11	1	3	11	9	11	11
11	2	1	3	11	4	11	4	2	11	1	3	11	9	11	11
11	2	3	3	11	4	11	4	2	11	1	3	11	9	11	11
11	2	3	3	11	4	11	11	2	11	1	3	11	9	11	11
11	2	1	3	11	4	11	4	2	11	1	3	11	9	11	11
11	2	1	3	11	11	11	4	2	11	1	3	11	9	11	11
11	2	3	3	11	4	11	3	2	11	1	3	11	9	11	11
11	4	3	3	11	4	11	4	2	11	1	3	11	9	11	11
11	2	3	3	11	4	11	4	2	11	1	3	11	9	11	11
11	2	3	3	11	4	11	4	2	11	1	3	11	9	11	11
11	2	4	3	11	11	11	4	2	11	1	1	11	9	11	11
11	2	4	3	11	11	11	4	2	11	1	3	11	9	11	11
11	2	4	3	11	4	11	1	2	11	1	3	11	9	11	11
11	2	3	3	11	4	11	4	2	11	1	3	11	9	11	11
11	2	4	3	11	11	11	4	1	11	1	3	11	9	11	11
11	2	3	3	11	11	11	1	1	11	1	1	11	9	11	11
11	2	3	3	11	11	11	4	3	11	1	3	11	9	11	11
11	2	3	3	11	11	11	4	3	11	1	3	11	9	11	11
11	2	3	3	11	11	11	11	3	11	1	3	11	9	11	11
11	2	3	3	11	11	11	11	3	11	1	1	11	9	11	11
11	2	3	3	11	11	11	11	3	11	1	1	11	9	11	11
11	2	3	3	11	11	11	11	3	11	1	2	11	9	11	11
11	2	3	3	11	11	11	11	3	11	1	2	11	9	11	11
11	2	3	3	11	11	11	11	3	11	1	2	11	9	11	11
11	2	3	3	11	11	11	11	3	11	1	2	11	9	11	11
11	2	3	3	11	11	11	11	3	11	1	2	11	9	11	11
11	2	3	3	11	11	11	11	3	11	1	2	11	9	11	11
11	4	3	3	11	11	11	11	3	11	1	2	11	9	11	11
11	11	3	3	11	11	11	11	3	11	1	2	11	9	11	1
11	11	3	3	11	11	11	11	3	11	1	2	11	9	11	1
11	11	3	1	11	11	11	11	3	11	1	2	11	9	4	1
11	11	3	1	11	11	11	11	3	11	1	2	11	11	4	2
11	11	3	2	11	4	11	11	3	11	1	2	11	11	4	5
11	11	3	2	11	11	11	11	3	11	1	2	11	11	4	2
11	11	3	2	11	11	11	11	3	11	1	2	11	11	4	1
11	11	3	2	11	4	11	11	3	11	1	2	11	9	4	1
11	11	1	1	11	4	11	11	3	11	1	2	11	9	4	1
11	11	1	1	11	4	11	11	12	11	1	2	11	9	4	1
11	11	2	1	11	4	11	11	3	11	1	2	11	9	4	1
11	11	2	2	11	4	11	11	3	11	1	2	11	9	4	1
11	11	2	2	11	4	11	11	3	11	1	2	11	9	3	1
11	11	2	2	11	4	11	11	3	11	1	2	11	9	3	1
11	11	2	2	11	4	11	11	4	11	1	4	11	9	3	5
11	11	2	2	11	4	11	11	11	11	1	11	11	9	3	1
11	11	2	2	11	4	11	11	11	11	1	11	11	9	3	5
11	11	2	2	11	11	11	11	11	11	1	11	11	9	3	2
11	11	2	2	11	7	11	11	11	11	4	11	11	9	3	1
11	11	12	2	11	11	11	11	11	11	4	11	11	9	3	1
11	11	12	2	11	11	11	11	11	11	1	11	11	9	3	1
11	11	2	2	11	11	11	11	11	11	1	11	11	9	3	1
11	11	2	2	11	11	11	11	11	11	1	11	11	9	3	1
11	11	2	2	11	11	11	11	11	4	1	11	11	9	3	2
11	11	2	2	11	11	11	11	11	4	1	11	11	9	3	1
11	11	4	2	11	11	11	11	11	1	1	11	11	9	3	1
11	11	1	2	11	11	11	11	11	1	1	11	11	9	3	5
11	11	3	2	11	11	11	11	11	1	1	11	11	9	3	1
11	11	3	2	11	11	11	11	11	1	1	11	11	9	3	1
11	11	3	2	11	11	11	11	11	1	1	11	11	9	3	5
11	11	3	2	11	11	11	11	11	1	1	11	11	9	3	5
11	11	12	2	11	4	11	11	11	1	4	11	11	9	3	1
11	11	3	1	11	4	11	11	11	2	1	11	11	9	3	5
11	11	3	1	11	11	11	11	11	2	1	11	11	9	3	5
11	11	3	1	11	11	11	11	11	2	1	11	11	9	3	1
11	11	3	2	11	11	11	11	11	2	1	11	11	9	3	5
11	11	3	1	11	11	11	11	11	2	1	11	11	9	3	5
11	11	3	2	11	11	11	11	11	5	1	11	11	9	3	5
11	11	3	2	11	11	11	11	11	2	1	11	11	9	3	5
11	11	3	2	11	11	11	11	11	2	1	11	11	9	3	5
11	11	3	2	11	11	11	11	11	2	1	11	11	9	3	5
11	11	3	1	11	11	11	11	11	2	1	11	11	9	3	1
11	11	4	4	11	11	11	11	11	2	1	11	11	9	3	4
11	11	4	11	11	4	11	11	11	2	1	11	11	9	3	11
11	11	12	11	11	4	11	11	11	1	1	4	11	9	3	11
11	11	12	11	11	4	11	11	11	2	1	2	11	9	4	11
11	11	12	11	11	4	11	11	11	2	1	2	11	9	11	11
11	11	7	11	11	4	11	11	11	2	1	2	11	9	11	11
11	11	7	11	11	11	11	11	11	2	1	2	11	9	11	11
11	11	3	11	11	11	11	11	11	2	4	2	11	11	11	11
11	11	1	11	11	11	11	11	11	2	1	2	11	9	11	11
11	11	2	11	11	11	11	11	11	2	1	2	11	9	11	11
11	11	2	11	11	11	11	11	11	2	1	2	11	9	11	11
11	11	2	11	11	11	11	11	11	2	1	2	11	9	11	11
11	11	2	11	11	11	11	11	11	2	1	2	11	9	11	11
11	11	2	11	11	11	11	11	11	2	1	2	11	9	11	11
11	11	2	11	11	11	11	11	11	2	4	2	11	9	11	11
11	11	2	11	11	11	11	11	11	2	4	2	11	9	11	11
11	11	2	11	11	11	11	11	11	2	11	2	11	9	11	11
11	11	2	11	11	11	11	11	11	2	11	2	11	9	11	11
11	11	2	11	11	11	11	11	11	2	11	5	11	9	11	11
11	11	2	11	11	11	11	11	11	2	11	2	11	9	11	11
11	11	2	11	11	11	11	11	11	2	11	1	11	9	11	11
11	11	2	11	11	11	11	11	11	5	11	5	11	9	11	11
11	11	2	11	11	11	11	11	11	5	11	1	11	9	11	11
11	11	2	11	11	11	11	11	11	5	11	1	11	9	11	11
11	11	2	11	11	11	11	12	11	2	11	2	11	11	11	11
11	11	2	11	11	11	11	4	11	5	11	2	11	11	11	11
11	11	2	11	11	11	11	4	11	5	11	1	11	9	11	11
11	11	2	11	11	11	11	4	11	2	11	4	11	11	11	11
11	11	2	11	11	11	11	3	11	2	11	1	11	9	11	11
11	11	2	11	11	11	11	4	11	2	11	1	11	9	11	11
11	11	2	11	11	11	11	4	11	2	11	2	11	9	11	11
11	11	2	11	11	11	11	4	11	2	11	1	11	9	11	11
7	11	2	11	11	11	11	3	11	2	11	1	11	9	11	11
7	11	2	11	11	11	11	4	11	2	11	1	11	9	11	11
7	11	2	11	11	11	11	3	11	2	11	1	11	9	11	11
7	11	2	11	11	11	11	3	11	2	11	1	11	9	11	11
7	11	2	11	11	11	11	3	11	2	11	1	11	9	11	11
7	11	2	11	11	11	11	3	11	1	11	1	11	9	11	11
7	11	2	11	11	11	11	7	11	2	11	1	11	9	11	11
7	11	2	11	11	11	11	3	11	2	11	1	11	9	11	11
7	11	2	11	11	11	11	4	11	2	11	2	11	9	11	11
7	11	2	11	11	11	11	11	11	2	11	2	11	9	11	11
7	11	2	11	11	11	11	7	11	2	11	2	11	9	11	11
7	11	2	11	11	11	11	7	11	2	11	12	11	9	11	11
7	11	2	11	11	11	11	11	11	2	11	2	11	9	11	11
8	11	2	11	11	11	11	4	11	2	11	2	11	9	11	11
7	11	2	11	11	11	11	7	11	2	11	3	11	9	11	11
8	11	2	11	11	11	11	4	11	2	11	2	11	9	11	11
7	11	2	11	11	11	11	4	4	2	11	4	11	9	11	11
8	11	2	11	11	11	11	4	1	2	11	2	11	11	11	11
8	11	2	11	11	11	11	4	1	2	11	2	11	11	11	11
8	11	2	11	11	11	11	4	1	2	11	2	11	9	11	11
8	11	3	4	11	11	11	3	1	5	11	2	11	9	11	11
8	11	3	4	11	11	11	1	1	2	11	2	11	9	11	11
8	11	12	2	11	11	11	3	1	2	11	2	11	9	11	11
8	11	3	2	11	4	11	1	1	2	11	2	11	11	11	11
8	11	7	2	11	4	11	3	1	2	11	2	11	9	11	11
8	11	12	2	11	11	11	3	1	2	11	2	11	9	11	11
8	11	4	2	11	11	11	12	3	2	11	2	11	9	11	11
8	11	4	2	11	11	11	3	3	2	11	2	11	9	11	11
7	11	7	2	4	11	11	3	3	2	11	2	11	9	11	11
7	11	12	2	4	11	11	3	3	2	11	2	11	9	11	11
7	11	7	2	1	11	11	1	3	2	11	2	4	9	11	11
7	11	7	1	1	11	11	4	3	2	11	2	12	9	11	11
8	11	7	1	1	11	11	4	3	2	11	2	12	9	11	11
8	11	7	1	1	11	11	4	3	2	11	2	11	9	11	11
8	11	7	1	4	11	11	4	3	2	11	2	11	9	11	11
8	11	7	1	4	4	11	4	3	2	11	2	11	9	11	11
8	11	7	1	4	11	11	4	3	2	11	2	11	9	11	11
8	11	7	1	2	11	11	3	3	2	11	2	11	9	11	11
7	11	7	1	1	11	11	4	3	2	11	2	11	11	11	11
7	11	12	1	1	4	11	4	12	2	11	2	11	11	11	11
7	11	4	1	1	11	11	4	12	2	4	2	11	3	11	11
8	11	12	1	1	11	11	4	12	2	4	2	11	3	11	11
8	11	7	1	1	11	11	4	12	5	1	2	11	1	11	11
7	11	7	1	1	11	11	3	3	5	1	2	11	1	11	11
7	11	7	1	1	11	11	3	3	5	1	2	11	3	11	11
8	11	7	1	1	11	11	4	12	2	1	2	11	3	11	11
8	11	7	1	1	11	11	4	3	2	1	2	11	3	11	11
7	11	7	1	1	11	11	4	3	5	4	2	11	3	11	11
8	11	7	1	1	11	11	3	3	5	1	2	11	3	11	11
8	11	7	1	2	11	11	3	3	5	1	1	11	3	11	11
8	11	7	1	1	11	11	4	3	5	4	2	11	3	11	11
8	11	3	1	1	11	11	4	3	5	4	2	11	11	11	11
8	11	1	1	2	11	11	3	3	5	1	2	11	12	11	11
8	11	2	1	2	11	11	4	3	5	1	2	11	12	11	11
7	11	12	1	2	11	11	4	12	5	1	2	11	12	11	11
7	11	12	1	2	11	11	4	12	2	1	2	11	12	11	11
7	11	12	1	2	11	11	4	12	5	1	2	11	7	11	11
8	11	2	1	2	11	11	3	12	2	1	2	11	7	11	11
8	11	2	1	1	11	11	4	12	5	4	2	11	12	11	11
8	11	2	1	1	11	11	3	11	2	1	2	11	12	11	11
8	11	12	2	1	11	11	3	11	5	4	1	11	7	11	11
7	11	2	2	1	11	11	3	11	2	1	1	11	7	11	11
8	11	2	2	1	11	11	3	11	2	1	2	11	12	11	11
8	11	2	2	1	11	11	3	11	2	1	1	11	7	11	11
8	11	12	2	1	11	11	3	11	2	1	2	11	7	11	11
8	11	2	2	1	11	11	3	11	2	1	2	11	7	11	11
8	11	2	2	1	11	11	12	11	2	1	1	11	12	11	11
7	11	12	2	1	11	11	12	11	2	1	2	11	12	11	11
7	11	12	2	1	11	11	12	11	2	1	1	11	12	11	11
7	11	12	2	4	11	11	4	11	2	1	2	11	3	11	11
7	11	2	2	1	11	11	11	11	2	1	4	11	3	11	11
12	11	12	2	4	11	11	11	11	2	1	2	11	3	11	11
12	11	12	2	4	11	11	11	11	2	1	1	11	3	11	11
7	11	12	2	3	11	11	11	11	2	1	2	11	12	11	11
1	11	2	2	4	11	11	11	11	2	1	2	11	7	11	11
11	11	2	2	4	11	11	11	11	2	1	2	11	7	11	11
11	11	2	2	4	11	11	11	11	2	1	2	11	7	1	11
11	11	2	2	4	11	11	11	11	2	1	2	11	7	1	11
11	11	2	2	4	11	11	11	11	2	1	2	11	7	1	11
11	11	2	1	3	11	11	11	11	2	1	2	11	7	1	11
11	11	2	2	4	11	11	11	11	2	1	2	11	7	1	11
11	11	2	2	3	11	11	11	11	2	1	2	11	7	1	11
11	11	2	2	4	11	11	11	11	2	1	2	11	7	1	11
11	11	2	1	3	11	11	11	11	2	1	2	11	7	1	11
11	11	2	2	4	11	11	11	11	2	1	2	11	7	1	11
11	11	2	11	4	11	11	11	11	2	1	2	11	7	1	11
11	11	4	11	4	11	4	11	11	2	1	2	11	7	1	11
11	11	4	11	3	11	12	11	11	2	1	2	11	7	1	11
11	11	11	11	3	11	12	11	11	2	3	2	11	7	1	11
11	11	11	11	1	11	11	11	11	2	1	2	11	7	1	11
11	11	11	11	3	11	11	11	11	2	1	2	11	3	1	11
11	11	11	11	3	11	11	11	11	2	1	2	11	3	1	11
11	11	11	11	4	11	11	11	11	2	1	2	11	3	1	11
11	11	11	11	4	11	11	11	11	2	1	2	11	3	1	11
11	11	11	11	4	11	11	11	11	2	1	2	11	7	1	11
11	11	11	11	4	11	11	11	11	2	1	2	11	7	1	11
11	11	11	11	4	11	11	11	11	2	1	12	11	7	1	11
11	11	11	11	3	11	11	11	11	2	1	2	11	7	1	11
11	11	11	11	3	11	11	11	11	2	3	2	11	7	1	11
11	11	11	11	3	11	11	11	11	2	1	2	11	7	1	11
11	11	11	11	1	11	11	11	11	2	1	2	11	7	1	11
11	11	11	11	1	11	11	11	11	2	3	2	11	7	1	11
11	11	11	11	1	11	11	11	11	2	1	2	11	7	1	11
4	11	11	11	1	11	11	11	11	2	3	2	11	7	1	11
1	11	11	11	4	11	11	11	11	2	3	2	11	7	1	11
1	11	11	11	4	11	11	11	11	2	1	2	11	7	1	11
1	11	11	11	11	11	11	11	11	2	3	2	11	7	1	11
5	11	11	11	11	11	11	11	11	2	3	2	11	7	1	11
5	11	11	11	11	11	11	11	11	2	3	2	11	7	1	11
1	11	11	11	11	11	11	11	11	2	3	2	11	7	2	11
5	11	11	11	11	11	11	11	11	2	3	2	11	7	1	11
1	11	11	11	11	11	11	11	11	2	3	2	11	7	1	11
1	11	11	11	11	11	11	11	11	2	12	2	11	7	1	11
1	11	11	11	11	11	11	11	11	2	7	2	11	7	1	11
1	11	11	11	11	11	11	11	11	2	7	2	11	7	1	11
1	11	11	11	11	11	11	11	11	2	7	2	11	7	1	11
1	11	11	11	11	11	11	11	11	2	12	2	11	7	1	11
1	11	11	11	11	11	11	11	11	2	11	2	11	7	1	11
1	11	11	11	11	11	11	11	11	2	3	2	11	7	1	11
1	11	11	11	11	11	11	11	11	2	3	2	11	7	1	11
1	11	11	11	11	11	11	11	11	2	11	2	11	7	1	4
1	11	11	11	11	11	11	11	11	2	7	2	11	7	1	2
1	11	11	11	11	11	11	11	11	2	11	2	11	7	1	2
5	11	11	11	11	11	11	11	11	2	11	2	11	7	1	2
5	11	11	11	11	11	11	11	11	2	3	2	11	7	1	2
5	11	11	11	11	11	11	11	11	2	7	2	11	7	1	2
1	11	11	11	11	11	11	11	11	2	3	2	11	7	1	2
1	11	11	11	11	11	11	11	11	2	11	2	11	7	1	2
5	11	11	11	11	11	11	4	4	2	3	2	11	7	1	2
5	11	11	11	11	11	11	4	1	2	7	11	11	7	1	2
1	11	11	11	11	11	11	1	1	2	7	2	11	8	1	2
5	11	11	11	11	11	11	3	1	2	3	2	11	7	1	2
5	11	11	11	11	11	11	4	1	2	3	2	11	7	1	2
1	11	11	11	11	11	11	4	1	2	1	2	11	8	1	2
1	11	11	11	11	11	11	1	1	2	12	2	11	8	1	2
1	11	11	11	11	11	11	4	1	2	2	2	11	11	1	2
1	11	11	11	11	11	11	11	1	2	2	2	11	8	1	2
2	4	11	11	11	11	11	11	1	2	2	2	11	8	2	2
1	12	11	11	11	11	11	11	2	2	2	2	11	8	1	2
1	12	11	11	11	11	11	11	2	2	2	2	11	11	1	2
1	12	11	11	11	11	11	4	2	2	12	2	11	8	1	2
1	12	11	11	11	11	11	4	2	2	2	2	11	8	2	2
1	12	11	11	11	11	11	11	2	2	2	2	11	8	1	1
1	12	11	11	11	11	11	4	2	2	2	2	11	8	2	1
1	7	11	11	11	11	11	4	2	2	2	2	11	8	2	1
1	7	11	11	11	11	11	1	2	2	2	2	11	8	1	2
1	7	11	11	11	11	11	2	2	2	2	2	11	8	1	2
1	7	11	11	11	11	11	4	2	2	1	2	11	8	1	2
1	7	11	11	11	11	11	2	2	2	2	2	4	8	1	2
1	7	11	11	11	11	4	2	2	2	2	2	1	8	1	2
1	7	11	11	11	11	4	2	2	2	2	2	3	8	1	2
1	7	11	11	11	11	4	2	2	4	1	2	3	11	1	2
5	7	11	11	11	11	4	2	2	11	1	2	1	11	2	2
2	7	11	11	11	11	4	2	2	11	1	2	1	11	1	12
12	7	11	11	11	11	4	2	2	11	2	2	1	11	1	2
12	7	11	11	11	11	4	2	1	11	1	2	1	11	1	2
12	7	11	11	11	11	4	2	1	11	2	2	1	11	1	2
11	7	11	11	11	11	4	2	1	11	1	2	3	11	1	2
11	7	11	11	11	11	4	2	1	11	4	2	1	11	1	2
11	7	11	11	11	11	4	2	1	11	1	2	3	11	1	2
11	7	11	11	11	11	4	2	1	11	1	2	1	11	1	2
11	7	11	11	11	11	4	2	1	11	1	2	1	11	1	2
11	7	11	11	11	11	4	2	1	11	1	2	3	11	1	2
11	7	11	11	11	11	4	4	1	11	1	2	1	9	1	2
11	7	11	11	11	11	3	11	1	11	3	2	5	9	1	2
11	7	11	11	11	11	1	4	1	11	1	2	1	11	1	2
11	7	11	11	11	11	3	4	1	11	4	2	3	9	4	2
11	7	11	11	11	11	3	4	1	11	1	2	1	9	11	2
11	7	11	11	11	11	3	4	1	11	1	2	3	11	11	2
11	7	11	11	11	11	3	1	1	11	4	2	1	11	11	2
11	7	11	11	11	11	1	2	1	11	4	2	3	11	11	2
11	7	11	11	11	11	1	1	1	11	4	2	3	11	11	2
11	7	11	11	11	11	1	2	1	11	1	2	3	11	11	1
11	7	11	11	11	11	3	2	1	11	1	2	3	11	11	1
11	7	11	11	11	11	1	11	1	11	1	2	1	9	11	2
11	7	11	4	11	11	1	11	1	11	1	2	1	9	11	1
11	3	11	2	11	11	2	11	1	11	1	5	3	9	11	1
11	1	11	2	11	11	2	12	1	11	4	2	3	11	11	2
11	1	11	2	11	11	2	12	1	11	1	4	3	11	11	2
11	1	11	2	11	11	2	12	1	11	1	4	3	11	11	2
11	1	11	2	11	11	2	12	1	11	1	11	12	11	11	2
11	1	11	2	11	11	2	12	1	11	1	11	7	11	11	1
11	1	11	2	11	11	2	1	1	11	1	11	3	11	11	1
11	1	11	2	11	11	2	12	1	11	1	11	1	11	11	12
11	1	11	2	11	11	2	12	1	11	4	11	3	11	11	7
11	1	11	1	11	11	2	7	1	11	1	11	1	9	11	7
11	1	11	1	11	11	2	12	1	11	1	11	1	9	11	11
11	1	11	1	11	11	2	12	1	11	4	11	3	9	11	11
11	1	11	2	11	11	2	7	1	11	1	11	12	9	11	11
11	3	11	2	11	11	2	7	1	11	1	11	7	9	11	11
11	3	11	2	11	11	2	11	7	11	1	11	1	9	11	11
11	3	11	1	11	11	1	11	12	11	1	11	12	11	11	11
11	3	11	2	11	11	1	11	12	11	1	11	1	9	11	11
11	1	11	2	11	11	1	11	12	11	1	11	1	9	11	11
11	3	4	2	11	11	2	11	11	11	2	11	1	9	11	11
11	3	2	2	11	11	2	11	11	11	2	11	1	9	11	11
11	3	2	2	11	11	2	11	11	11	1	11	1	11	11	11
11	3	1	1	11	11	2	11	11	11	2	11	1	9	11	11
11	3	2	2	11	11	2	11	11	11	2	11	1	9	11	11
11	3	4	2	11	11	2	11	11	11	2	11	1	9	11	11
11	3	4	2	11	11	2	11	11	11	2	11	1	9	11	11
11	1	4	2	11	11	2	11	11	11	2	11	1	11	11	11
11	3	4	2	11	11	2	11	11	11	2	11	1	9	11	11
11	1	4	2	11	11	2	11	11	11	2	11	1	9	11	11
11	1	4	2	11	11	2	11	11	11	1	11	1	11	11	11
11	1	4	2	11	11	1	11	11	11	1	11	1	11	11	11
11	1	4	2	11	11	1	11	11	11	1	11	1	11	11	11
11	1	4	1	11	11	1	11	11	11	1	11	1	11	11	11
11	1	4	2	11	11	1	11	11	11	1	11	1	11	11	11
11	1	4	2	11	11	3	11	11	11	1	11	1	11	11	11
11	3	2	2	11	11	3	11	11	11	1	11	1	11	11	11
11	3	2	2	11	11	1	11	11	11	1	11	1	11	11	11
11	1	2	2	11	11	3	11	11	11	1	11	1	9	11	11
11	1	4	1	11	11	3	11	11	11	1	11	1	9	11	11
11	3	4	2	11	11	3	11	11	11	1	11	1	11	11	11
11	3	4	2	11	11	3	11	11	4	1	11	1	11	11	11
11	3	4	2	11	11	3	11	11	1	1	11	1	11	11	11
11	3	4	2	11	11	3	11	11	1	1	11	1	11	11	11
11	3	4	2	11	11	3	11	11	1	1	11	1	11	11	11
11	3	4	2	11	11	3	11	11	1	5	11	1	11	11	11
11	3	4	2	11	11	3	4	11	1	1	11	1	11	11	11
11	3	4	2	11	11	1	4	11	1	5	11	1	11	11	11
11	3	4	2	11	11	3	4	11	1	5	11	1	11	11	11
11	3	4	2	11	11	1	1	11	1	6	11	1	9	11	11
11	3	4	2	11	11	3	4	11	1	5	11	1	9	11	11
11	3	4	2	11	11	3	1	11	1	6	11	1	9	11	11
11	3	4	5	11	11	1	1	11	1	6	11	1	9	11	11
11	3	12	2	11	11	3	4	11	1	6	11	1	9	11	11
11	3	4	5	11	11	3	4	11	1	6	11	1	9	11	11
11	3	4	5	11	11	1	4	11	1	6	11	1	9	11	11
11	3	4	5	11	11	1	2	11	1	6	11	5	9	11	11
11	3	12	5	11	11	1	1	11	1	6	11	5	9	11	11
11	3	4	5	11	11	1	1	11	1	6	11	1	9	11	11
11	3	4	5	11	11	3	1	11	1	6	11	1	11	11	11
11	1	12	5	4	11	3	2	11	1	6	11	3	11	11	11
11	1	12	5	4	11	3	1	11	1	6	11	3	11	11	11
11	12	12	5	4	11	3	1	11	1	6	11	3	9	11	11
11	12	12	2	3	11	3	2	11	1	6	11	3	11	11	11
11	2	12	5	1	11	3	2	11	1	6	11	3	9	11	11
11	2	4	2	3	11	3	4	11	1	5	11	3	9	11	11
11	2	4	2	3	11	3	2	11	11	6	11	3	9	11	11
11	2	2	1	3	11	1	2	11	11	5	11	3	9	11	11
11	2	2	2	3	11	1	11	11	11	5	11	3	9	11	11
11	2	4	2	3	11	1	11	11	11	5	11	3	9	11	11
11	2	4	2	3	11	1	2	11	11	5	11	3	9	11	11
11	2	4	2	1	11	3	2	11	11	5	11	3	9	11	11
11	2	4	2	1	11	3	2	11	11	5	11	7	9	11	11
11	2	4	1	1	11	1	2	11	11	6	11	7	9	11	11
11	2	4	1	3	11	3	11	11	11	6	11	7	9	11	11
11	2	4	2	3	11	3	4	11	11	5	11	12	9	11	11
11	2	4	2	3	11	3	2	11	11	12	11	3	11	11	11
11	2	2	2	3	11	1	2	11	11	3	11	3	9	11	11
11	2	2	2	3	11	3	4	11	11	3	11	3	9	11	11
11	2	2	5	3	11	3	4	11	11	11	11	3	9	11	11
11	2	2	5	1	11	3	11	11	11	3	11	3	9	11	11
11	2	2	5	1	11	3	2	11	11	7	11	3	9	11	11
11	2	2	2	1	11	1	1	11	11	7	11	12	9	11	11
11	2	12	2	1	11	1	2	11	11	7	11	4	9	11	11
11	2	2	2	1	11	1	4	11	11	12	11	11	9	11	11
11	2	4	2	4	11	1	1	11	11	3	11	11	9	11	11
11	1	4	5	4	11	1	4	11	11	7	11	11	9	11	11
11	3	1	5	11	11	1	1	11	11	11	11	11	9	11	11
11	3	3	5	11	11	1	1	11	11	3	11	11	9	11	11
11	3	3	5	11	11	1	2	11	11	3	11	11	9	11	11
11	3	3	5	11	11	1	4	11	11	3	11	11	9	11	11
11	3	3	5	11	11	1	4	11	11	3	11	11	9	11	11
11	3	3	5	11	11	1	1	11	11	3	11	11	9	11	11
11	3	4	5	11	11	1	1	11	11	3	11	11	9	11	11
11	3	4	2	11	11	1	1	11	11	3	11	11	9	11	11
11	3	3	2	11	11	1	1	11	11	3	11	11	9	11	11
11	3	3	2	11	11	1	1	11	11	3	11	11	9	11	11
11	3	3	2	11	11	3	1	11	11	3	11	11	9	11	11
11	3	3	2	11	11	3	4	11	11	3	11	11	9	11	11
11	3	3	2	11	11	3	2	11	11	3	11	11	9	11	11
11	3	4	1	11	11	1	1	11	11	1	11	11	11	11	11
11	3	4	4	11	11	1	1	11	11	1	11	11	11	11	11
11	3	3	11	11	11	1	1	11	11	1	11	11	11	11	11
11	3	3	11	11	11	1	1	11	11	1	11	11	11	11	11
11	3	3	11	11	11	1	4	11	11	1	11	11	11	11	11
11	3	3	11	11	11	3	1	11	11	1	11	11	11	11	11
11	3	1	11	11	11	1	4	11	11	1	11	11	9	11	11
11	3	1	11	11	11	1	2	11	11	1	11	11	9	11	11
11	3	1	11	11	11	1	2	11	11	1	11	11	9	11	11
11	3	3	11	11	11	1	1	11	11	1	11	11	9	11	11
11	3	1	11	11	11	1	1	11	11	1	11	11	9	11	11
11	3	1	11	11	11	1	2	11	11	1	11	11	9	11	11
11	3	2	11	11	11	1	2	11	11	2	11	11	9	11	11
11	3	2	11	11	11	3	2	11	11	2	11	11	9	11	11
11	3	2	11	11	11	1	2	11	11	2	11	11	9	11	11
11	1	2	11	11	11	1	4	11	11	2	11	11	9	11	11
11	3	2	11	11	11	1	4	11	11	2	11	11	9	11	11
11	3	2	11	11	11	1	4	2	11	2	11	11	9	11	11
11	3	2	11	11	11	1	2	2	11	2	11	11	9	11	4
11	3	2	11	11	11	3	2	2	11	2	11	11	11	11	2
11	3	2	11	11	11	3	2	2	11	2	11	11	9	11	2
11	3	2	11	11	11	3	2	2	11	2	11	11	9	11	2
11	3	4	11	11	11	3	4	1	11	2	11	11	9	11	2
11	3	4	11	11	11	3	2	2	2	2	11	11	11	11	2
11	3	4	11	11	11	3	1	1	2	2	11	11	11	11	2
11	3	12	11	11	11	3	2	1	2	2	11	11	11	11	2
11	3	4	11	11	11	3	1	2	2	2	11	11	11	11	2
11	3	2	11	11	11	3	1	1	2	2	11	11	11	11	2
11	3	2	11	11	11	1	4	2	1	2	11	11	11	11	2
11	3	2	11	11	11	1	1	2	2	2	11	11	11	11	2
11	3	2	11	11	11	1	4	2	2	2	4	11	11	11	2
11	3	2	11	11	11	1	4	2	2	1	2	11	11	11	2
11	3	2	11	11	11	3	2	2	2	1	2	11	11	11	2
11	3	2	11	11	11	3	4	2	2	1	1	11	11	11	12
11	3	2	11	11	11	3	1	2	2	1	2	11	9	11	12
11	3	12	11	11	11	3	2	2	2	1	2	11	9	11	2
11	3	4	11	11	11	3	2	2	2	1	2	11	9	11	2
11	3	2	11	11	11	1	2	2	2	2	1	11	9	11	2
11	3	2	11	4	11	1	2	2	1	1	1	11	9	11	2
11	3	4	11	4	11	1	1	2	1	2	1	11	9	11	1
11	3	2	11	4	11	1	1	2	2	1	2	11	9	11	1
11	3	2	11	4	11	1	4	2	1	2	2	11	9	11	2
11	3	11	11	2	11	1	1	2	1	2	1	11	9	11	2
11	3	11	11	2	11	1	4	2	1	2	1	11	9	11	2
11	3	11	11	2	11	1	11	2	1	2	1	11	9	11	2
11	3	11	11	2	11	1	11	2	1	2	2	11	9	11	2
11	3	11	11	1	11	1	11	2	2	2	2	11	9	11	1
11	3	11	11	2	11	1	11	2	2	2	1	11	9	11	2
11	3	11	11	1	11	1	11	2	2	2	4	11	9	11	2
11	3	11	11	1	11	1	11	2	5	2	4	11	9	11	11
11	3	11	11	1	11	1	11	2	5	2	1	11	11	11	11
11	3	11	11	1	11	1	11	2	5	2	1	11	11	11	11
11	3	11	11	1	11	1	11	1	5	2	4	11	11	11	11
11	3	11	11	1	11	1	11	3	5	2	4	11	11	11	11
11	3	11	11	1	11	1	11	3	5	1	1	11	11	11	11
11	3	11	11	1	11	1	11	3	5	2	4	11	11	11	11
11	3	11	11	1	11	3	11	3	5	2	1	11	9	11	11
11	1	11	11	1	11	1	11	3	5	2	4	11	9	11	11
11	1	11	11	1	11	1	11	3	5	2	2	11	9	11	11
11	4	11	11	1	11	4	11	3	5	2	1	11	11	11	11
11	11	11	11	2	11	4	11	3	2	2	1	11	11	11	11
11	11	11	11	2	11	1	11	3	2	2	1	11	11	11	11
11	11	11	11	2	11	1	11	3	5	2	1	11	11	11	11
11	11	11	11	2	11	1	11	3	5	2	4	11	11	11	11
11	11	11	11	1	11	1	11	3	5	2	1	11	11	11	11
11	11	11	11	1	11	1	11	3	5	2	1	11	11	11	11
11	11	11	11	1	11	1	11	3	5	2	1	11	11	11	11
11	11	11	11	1	11	1	11	12	2	2	2	11	11	11	11
11	11	11	11	1	11	1	11	12	2	2	1	11	11	11	11
11	11	11	11	1	11	1	11	12	2	2	1	11	9	11	11
11	11	11	11	1	11	1	11	12	2	2	3	11	9	11	11
11	11	11	11	1	11	2	11	3	2	2	1	11	9	11	11
11	11	11	11	1	11	2	11	3	2	2	1	11	9	11	11
11	11	11	11	1	11	2	11	3	2	2	1	11	11	11	11
11	11	11	11	1	11	2	11	3	2	2	3	11	11	11	11
11	11	4	11	1	11	2	11	3	2	2	1	11	11	11	11
11	11	3	11	5	11	2	11	12	2	2	1	11	11	11	11
11	11	12	11	12	11	1	11	3	2	2	3	11	11	11	11
11	11	4	2	12	11	2	11	3	2	2	1	11	11	11	11
11	11	4	2	11	11	2	11	1	2	2	1	11	11	11	11
11	11	11	2	8	11	2	11	1	2	2	1	11	11	11	11
11	11	4	2	11	11	12	11	1	2	2	1	11	11	11	11
11	11	4	2	11	11	2	11	1	2	2	3	11	11	11	11
11	11	12	2	11	11	2	11	1	2	2	3	11	11	11	11
11	11	4	1	11	11	1	11	5	5	2	3	11	11	11	11
11	11	4	1	11	11	1	11	5	5	2	3	11	9	11	11
11	11	4	2	11	11	4	11	1	5	2	3	11	9	11	11
11	11	4	2	11	11	4	11	5	5	2	2	11	9	11	11
11	11	4	2	11	11	1	11	5	5	2	3	11	11	11	11
11	11	4	2	11	11	2	11	5	5	2	3	11	9	11	11
11	11	4	2	11	11	1	11	1	5	2	3	11	11	11	11
11	11	2	1	11	11	1	11	12	5	2	3	11	9	11	11
11	11	4	1	11	11	2	11	12	5	2	3	11	9	11	11
11	11	4	3	11	11	2	11	12	5	2	3	11	9	11	11
11	11	2	3	11	11	1	11	12	5	2	3	11	9	11	11
11	11	4	3	11	11	2	11	12	5	2	3	11	9	11	11
11	11	2	3	11	11	2	11	12	5	2	3	11	9	11	11
11	11	4	3	11	11	1	11	11	5	2	4	11	9	11	11
11	11	4	3	11	11	1	11	11	5	2	4	11	9	11	11
11	11	4	3	11	11	1	11	11	5	2	4	11	9	11	11
11	11	4	3	11	11	2	11	11	2	2	4	11	9	11	11
11	11	4	3	11	11	1	11	11	5	2	4	11	9	11	11
11	11	2	3	11	11	1	11	11	2	2	4	11	9	11	11
11	11	4	3	11	11	1	11	11	2	2	4	11	9	11	11
11	11	4	3	11	11	1	11	11	2	2	4	11	9	11	11
11	11	2	3	11	11	1	11	11	2	2	3	11	11	11	11
11	11	2	3	11	11	4	11	11	2	1	1	11	11	11	11
11	11	12	3	11	11	1	11	11	2	1	3	11	11	11	11
11	11	4	3	11	11	2	11	11	2	1	4	11	11	11	11
11	11	12	3	11	11	2	11	11	2	1	3	11	12	11	11
11	11	2	3	11	11	1	11	11	2	2	4	11	12	11	11
11	11	4	3	11	11	1	11	11	2	1	1	11	12	11	11
11	11	4	3	11	11	1	11	11	2	1	4	11	12	11	11
11	11	4	3	11	11	1	11	11	5	2	4	11	12	11	11
11	11	4	3	11	11	1	11	11	5	1	4	11	12	11	11
11	11	4	3	11	11	1	11	11	5	1	4	11	12	11	11
11	11	4	3	11	11	1	11	11	2	1	4	11	12	11	11
11	11	4	3	11	11	1	11	11	2	1	4	11	12	11	11
11	11	4	3	11	11	1	4	11	2	2	3	11	12	11	11
11	11	11	3	11	11	1	2	11	2	2	3	11	12	11	11
11	11	11	5	11	11	1	4	11	2	2	4	11	12	11	11
11	11	11	3	11	11	1	11	11	2	1	3	11	7	11	11
11	11	11	3	11	11	4	4	11	1	1	2	11	12	4	11
11	11	11	3	11	11	1	4	11	2	2	4	11	12	1	11
11	11	11	3	11	11	1	4	11	2	1	3	11	3	1	11
11	11	11	3	11	11	1	4	11	2	1	3	11	3	1	11
11	11	11	3	11	11	1	4	11	2	2	4	11	12	1	11
11	11	11	3	11	11	1	4	11	2	1	4	11	6	1	11
11	11	11	3	11	11	1	4	11	2	1	4	11	5	1	11
11	11	11	3	11	11	1	11	11	2	1	4	11	1	1	11
11	11	11	3	11	11	1	11	11	2	1	2	11	1	1	11
11	11	11	3	11	11	1	11	11	2	2	1	11	1	1	11
11	11	11	3	11	11	1	11	11	2	1	2	11	1	1	11
11	11	11	3	11	11	2	11	11	2	2	1	11	1	1	11
11	11	11	3	11	11	2	11	11	2	1	3	11	1	1	11
11	11	11	3	11	11	12	11	11	2	1	3	11	1	1	11
11	11	11	3	11	11	12	11	11	2	1	3	11	1	1	11
11	11	11	3	11	11	12	11	11	2	1	3	11	2	1	11
11	11	11	3	11	11	2	11	11	2	1	3	11	2	1	11
11	11	11	3	11	11	2	11	11	5	2	3	11	1	1	11
11	11	11	3	11	11	2	11	11	5	2	4	11	5	1	11
11	11	11	3	11	11	1	11	11	2	2	4	11	1	1	11
11	11	11	3	11	11	1	11	11	5	2	4	11	1	1	11
11	11	11	3	11	11	1	11	11	2	1	11	11	1	1	11
11	11	11	3	11	11	1	11	11	2	2	11	11	1	1	11
11	11	11	11	11	11	1	11	11	2	1	4	11	1	1	11
11	11	11	11	11	11	1	11	11	2	1	4	11	1	1	11
11	11	11	11	11	11	1	11	11	2	1	4	11	1	1	11
11	11	11	11	11	11	1	11	11	2	2	3	11	1	1	11
11	11	11	11	11	11	1	11	11	2	1	2	4	1	1	11
11	11	11	11	11	11	1	11	11	1	1	1	1	1	1	11
11	11	11	11	11	11	1	11	11	1	1	1	1	1	1	11
11	11	11	11	11	11	1	11	11	1	2	1	1	1	1	11
4	11	11	11	11	11	1	11	11	1	2	4	1	1	1	11
1	11	11	11	11	11	4	11	11	1	1	4	1	1	2	11
1	11	11	11	11	11	4	11	11	1	2	4	1	1	1	11
1	11	11	11	11	11	1	11	11	1	2	4	1	1	1	11
1	11	11	11	11	11	2	11	11	1	2	4	3	1	1	11
1	11	11	11	11	11	2	11	11	1	2	4	1	1	2	11
1	11	11	11	11	11	2	11	11	1	1	11	1	1	2	11
1	11	11	11	11	11	2	11	11	1	2	11	1	1	2	11
1	11	11	11	11	11	2	11	11	1	1	11	1	1	1	11
1	11	11	11	11	11	2	11	11	1	2	11	1	1	2	11
2	11	11	11	11	11	2	11	11	1	1	11	1	1	2	11
1	11	11	11	11	11	1	11	11	1	1	11	1	1	2	11
2	11	11	11	11	11	1	11	11	4	1	12	1	1	2	11
1	11	11	11	11	11	1	11	11	11	1	2	3	1	1	11
1	11	11	11	11	11	1	11	11	11	2	4	3	5	3	11
2	11	11	11	11	11	1	11	11	11	2	3	12	1	3	11
1	11	11	11	11	11	1	11	11	11	2	12	1	1	3	11
1	11	11	11	11	11	1	11	11	11	1	12	1	1	3	11
1	11	11	11	11	11	1	11	11	11	1	12	1	1	3	11
1	11	11	11	11	11	1	11	11	11	1	2	3	5	3	11
1	11	11	11	11	11	3	11	11	11	1	1	1	5	3	11
2	11	11	11	11	11	1	11	11	11	1	2	1	1	3	11
2	11	11	11	11	4	1	11	11	11	2	1	3	1	3	11
1	11	11	11	11	4	1	11	11	11	1	1	1	1	3	11
2	11	11	11	11	4	1	11	11	11	2	2	1	1	3	11
1	11	11	11	11	4	1	11	11	11	1	2	1	1	3	11
1	11	11	11	11	1	1	11	11	11	1	2	3	1	3	11
1	11	11	11	11	1	1	11	11	11	1	2	1	1	3	11
1	11	11	11	11	4	1	11	11	11	1	2	1	1	3	11
1	11	11	11	11	4	1	11	11	11	1	2	1	1	3	11
1	11	11	11	11	4	1	11	11	11	2	2	1	1	3	11
1	11	11	11	11	4	1	11	11	11	1	2	1	3	3	11
1	11	11	11	11	4	1	11	11	11	1	2	1	11	3	11
2	11	11	11	11	4	1	11	11	11	2	2	1	7	3	11
1	11	11	11	11	4	3	11	11	11	2	2	1	7	3	11
1	11	11	11	11	4	1	11	11	11	2	2	1	7	3	11
1	11	11	11	11	4	1	11	11	11	2	2	1	7	3	11
1	11	4	11	11	4	1	11	11	11	1	2	1	7	3	11
1	11	4	11	11	4	1	11	11	11	2	2	1	7	3	11
1	11	4	11	11	4	1	11	11	11	2	2	1	7	3	11
1	11	4	11	11	4	1	11	11	11	2	2	1	7	3	11
1	11	4	11	11	4	1	11	11	11	2	2	1	7	3	11
1	11	4	11	11	4	1	11	11	11	2	2	1	7	3	11
1	11	4	11	11	4	1	11	11	11	2	2	1	7	3	11
1	11	4	11	11	4	1	11	11	11	2	2	1	7	3	11
1	11	4	11	11	4	1	11	11	11	1	2	3	7	3	11
1	11	4	11	11	4	1	11	11	11	2	2	3	7	3	11
1	11	4	11	11	4	1	11	11	11	2	2	3	7	3	11
1	11	4	11	11	4	1	11	11	11	2	2	3	7	3	11
1	11	4	11	11	4	1	11	11	11	2	1	3	7	3	11
1	11	4	11	11	4	1	11	11	11	2	1	3	7	12	11
1	11	4	11	11	4	1	4	11	11	2	1	3	7	12	11
1	11	4	11	11	4	4	2	11	11	2	1	3	7	7	11
1	11	4	11	11	2	4	2	11	11	2	4	3	7	7	11
4	11	4	11	11	2	3	2	11	11	1	3	3	7	7	11
11	11	4	11	11	4	1	2	11	11	1	12	3	7	12	11
11	11	4	11	11	4	2	2	11	11	2	11	3	7	11	11
11	11	4	11	11	4	2	2	11	11	1	4	3	7	11	11
11	11	4	11	11	4	2	2	11	11	1	4	3	7	11	11
11	11	4	11	11	4	2	2	11	11	1	3	3	7	11	11
11	11	2	11	11	4	2	2	11	11	2	4	3	7	11	11
11	11	4	11	11	4	2	4	11	11	2	3	3	7	11	11
11	11	4	11	11	4	2	2	11	11	2	4	3	7	11	11
11	11	12	11	11	4	2	2	11	11	2	4	3	7	11	11
11	11	4	11	11	2	2	4	11	11	2	4	3	12	11	11
11	11	2	11	11	2	2	1	11	11	2	4	3	7	11	11
11	11	4	11	11	4	2	2	11	11	1	3	3	7	11	11
11	11	2	11	11	4	2	2	11	11	2	4	3	12	11	11
11	11	4	11	11	2	2	1	11	11	2	4	3	7	11	11
11	11	4	11	11	4	1	1	11	11	2	4	3	3	11	11
11	11	4	11	11	4	2	1	11	11	2	4	3	3	11	11
11	11	4	11	11	4	2	1	11	11	1	1	3	7	11	11
11	11	2	11	11	4	2	1	11	11	1	11	3	12	11	11
11	11	2	11	11	4	2	1	11	11	1	3	3	7	11	11
11	11	2	11	11	4	2	1	11	11	2	3	3	7	11	11
11	11	2	11	11	4	2	11	11	11	2	7	3	7	11	11
11	11	2	11	11	4	2	1	11	11	2	7	3	7	11	11
11	11	4	11	11	4	2	11	11	11	2	7	3	7	11	11
11	11	4	11	11	4	2	2	11	11	2	3	3	3	11	11
11	11	4	11	11	4	2	2	11	11	2	1	3	5	11	11
11	11	4	11	11	4	2	2	11	11	2	3	3	3	11	11
11	11	4	11	11	4	2	1	11	11	2	4	3	5	11	11
11	11	11	11	11	4	2	1	11	11	2	1	3	5	11	11
11	11	11	11	11	4	1	1	11	11	2	1	7	5	11	11
11	11	11	11	11	4	1	1	11	11	2	1	7	5	11	11
11	11	11	11	11	4	2	1	11	11	2	1	7	5	11	11
11	11	11	11	11	4	1	1	11	11	2	1	7	5	11	11
11	11	11	11	11	4	1	1	11	11	2	1	7	7	11	11
11	11	11	11	11	4	1	4	11	11	2	12	7	12	11	11
11	11	11	11	11	4	2	1	11	11	2	7	3	12	11	11
11	11	11	11	11	4	1	1	11	11	2	3	3	5	11	11
11	11	11	11	11	4	1	4	11	11	2	3	3	12	11	11
11	11	11	11	11	4	1	1	11	11	1	1	3	12	11	11
11	11	11	11	11	4	1	4	11	11	2	1	3	6	11	11
11	11	11	11	11	4	1	4	11	11	2	1	3	5	11	11
11	11	11	11	11	4	2	1	11	11	2	1	3	12	11	11
11	11	11	11	11	4	2	4	11	11	2	1	3	5	11	11
11	11	11	11	11	4	1	11	11	11	2	1	3	5	11	11
11	11	11	11	11	4	1	11	11	11	2	1	3	5	11	11
11	11	11	11	11	4	1	11	4	11	2	1	4	5	11	11
11	11	11	11	11	4	1	11	1	11	2	1	11	5	11	11
11	11	11	11	11	4	1	11	1	11	2	2	11	5	11	11
11	11	11	11	11	4	1	11	1	11	2	2	11	5	11	11
11	11	11	11	11	4	1	11	1	11	2	1	11	1	11	11
11	11	11	11	11	4	2	11	1	4	2	2	11	3	11	11
11	11	11	11	11	4	2	11	1	1	2	12	11	5	11	11
11	11	11	11	11	4	2	11	1	3	2	12	11	5	11	11
11	11	11	11	11	4	2	11	1	5	2	12	11	5	11	11
11	11	11	11	11	4	1	11	1	5	2	10	11	5	11	11
11	11	11	11	11	4	1	11	1	5	1	10	11	5	11	11
11	11	11	11	11	4	1	11	1	5	1	12	11	5	11	11
11	11	11	11	11	4	1	11	5	5	1	10	11	5	11	11
11	11	11	11	11	4	1	11	5	5	2	10	11	5	11	11
11	11	11	11	11	11	1	11	5	5	1	10	11	3	11	11
11	11	11	11	11	11	1	11	5	5	2	10	11	5	11	11
11	11	11	11	11	11	1	11	5	5	2	10	11	5	11	11
11	11	11	11	11	11	1	11	5	3	2	10	11	3	11	11
11	11	11	11	11	11	3	11	5	3	1	10	11	5	11	11
11	11	11	11	11	11	3	11	5	3	3	12	11	3	11	11
11	11	11	11	11	11	3	11	5	3	3	10	11	5	11	11
11	11	11	11	11	11	3	11	5	3	3	2	11	5	11	11
11	11	11	11	11	11	3	11	5	3	3	2	11	5	11	11
11	11	11	11	11	11	3	11	5	3	3	2	11	7	11	11
11	11	11	11	11	11	3	11	5	3	3	2	11	3	11	11
11	11	11	11	11	11	3	11	1	3	3	2	11	12	11	11
11	11	11	11	11	11	3	11	5	3	3	2	11	3	11	11
11	11	11	11	11	11	3	11	5	3	3	2	11	5	11	11
11	11	11	11	11	11	3	11	5	3	1	2	11	5	11	11
11	11	11	11	11	11	4	11	5	3	3	2	11	3	11	11
11	11	11	11	11	11	4	11	5	3	3	2	11	3	11	11
11	11	11	11	11	11	4	11	5	3	3	2	11	5	11	11
11	11	11	11	11	11	4	11	5	3	3	1	11	3	11	11
11	11	11	11	11	11	4	11	5	3	3	1	11	3	11	11
11	11	11	11	11	11	4	11	5	3	3	2	11	1	11	11
11	11	11	11	11	11	1	11	5	3	3	1	11	4	11	11
11	11	11	11	11	11	3	11	5	3	3	12	11	4	11	11
11	11	11	11	11	11	3	11	5	3	3	2	11	11	11	11
11	11	11	11	11	11	3	11	5	3	3	1	11	11	11	11
11	11	11	11	11	11	3	11	5	3	3	1	11	11	11	11
11	11	11	11	11	11	3	11	5	3	3	4	11	11	11	11
11	11	11	11	11	11	3	11	5	3	3	4	11	11	11	11
11	11	11	11	11	11	3	11	5	3	3	4	11	11	11	11
11	11	11	11	11	11	1	11	5	3	3	1	11	11	11	11
11	11	11	11	11	11	3	11	5	3	3	1	11	11	11	11
11	11	11	11	11	11	4	11	5	3	3	1	11	11	11	11
11	11	11	11	11	11	4	11	1	3	3	2	11	11	11	11
11	11	11	11	11	11	4	11	5	1	3	2	11	11	11	11
11	11	11	11	11	11	4	11	1	1	3	1	11	11	11	11
11	11	11	11	11	11	4	11	12	1	3	1	11	11	11	11
11	11	11	11	11	11	4	11	12	1	3	2	11	11	11	11
11	11	11	11	11	11	4	11	12	1	3	2	11	11	11	11
11	11	11	11	11	11	4	11	11	1	1	12	11	11	11	11
11	11	11	11	11	11	4	11	11	1	3	2	11	11	11	11
11	11	11	11	11	11	1	11	11	1	3	2	11	11	11	11
11	11	11	4	11	11	1	11	11	1	3	2	11	11	11	11
11	11	11	4	11	11	1	11	11	1	3	2	11	11	11	11
11	11	11	4	11	11	1	11	11	1	3	2	11	11	11	11
11	11	11	1	11	11	1	11	11	1	3	2	11	11	11	11
11	11	11	1	11	11	1	11	11	1	3	2	11	11	11	11
11	11	11	2	11	11	1	11	11	1	3	2	11	11	11	11
11	11	11	2	11	11	4	11	11	1	3	2	11	11	11	11
11	11	11	1	11	11	4	11	11	1	6	2	11	11	11	11
11	11	11	1	11	11	1	11	11	1	6	2	11	11	11	11
11	11	11	1	11	11	3	11	11	1	6	2	11	11	11	11
11	11	11	1	11	11	3	11	11	1	5	2	11	11	11	11
11	11	11	1	11	11	3	11	11	1	5	11	11	11	11	11
11	11	11	1	11	11	3	11	11	1	5	2	11	11	11	11
11	11	11	2	11	11	3	11	11	1	5	2	11	11	11	11
11	11	11	1	11	11	1	11	11	1	5	2	11	11	11	11
11	11	11	2	11	11	1	11	11	1	5	2	11	9	11	11
11	11	11	1	11	11	1	11	11	1	5	2	11	11	11	11
11	11	11	1	11	11	3	11	11	1	6	2	11	11	11	11
11	11	11	2	11	11	1	11	11	1	6	2	11	11	11	11
11	11	11	2	11	11	3	11	11	1	5	2	11	11	11	11
11	11	11	2	11	11	1	11	11	1	5	2	11	11	11	11
11	11	11	2	11	11	4	11	11	1	5	2	11	11	11	11
11	11	11	2	11	11	3	11	11	1	5	2	11	11	11	11
11	11	11	2	11	11	3	11	11	1	5	2	11	11	11	11
11	11	11	2	11	11	3	11	11	1	6	2	11	11	11	11
11	11	11	2	11	11	3	11	11	1	6	1	11	11	11	11
11	11	11	2	11	11	1	11	11	1	5	1	11	11	11	11
11	11	11	2	11	11	3	11	11	2	5	2	11	11	11	11
11	11	11	2	11	11	3	11	11	2	5	2	11	11	11	11
11	11	11	2	11	11	3	11	11	2	5	2	11	11	11	11
11	11	11	2	11	11	3	11	11	2	5	2	11	11	11	4
11	11	11	2	11	11	3	11	11	2	5	2	11	11	11	1
11	11	11	2	11	11	3	11	11	2	6	2	11	11	11	1
11	11	11	1	11	11	3	11	11	2	6	2	11	9	11	2
11	11	11	1	11	11	3	11	11	2	6	2	11	11	11	1
11	11	11	2	11	11	3	11	11	2	6	2	11	11	11	1
11	11	11	2	11	11	3	11	11	2	6	2	11	11	11	2
11	11	11	2	11	11	3	11	11	2	6	2	11	11	11	2
11	11	11	2	11	11	3	11	11	2	5	2	11	11	11	2
11	11	11	2	11	4	3	11	11	2	5	2	11	11	11	2
11	11	11	1	11	1	3	11	11	2	7	2	11	11	11	2
11	11	11	2	11	1	3	11	11	2	7	2	11	11	11	1
11	11	11	2	11	1	3	11	11	2	7	2	11	11	11	5
11	11	11	2	11	1	3	11	11	2	8	1	11	11	11	2
11	11	11	2	11	1	3	11	11	2	7	1	11	11	11	2
11	11	11	2	11	1	1	11	11	2	7	3	11	11	11	2
11	11	11	2	11	1	1	11	11	2	7	1	11	11	11	2
11	11	11	2	11	1	1	11	11	2	7	1	11	11	11	1
11	11	11	2	11	1	1	11	11	1	7	1	11	11	11	1
11	11	11	2	11	1	1	11	11	1	7	1	11	11	11	2
11	11	11	2	11	1	1	11	11	1	7	1	11	11	11	2
11	11	11	2	11	1	1	11	11	1	7	1	11	11	11	2
11	11	11	2	11	1	4	11	11	1	7	1	11	11	11	1
11	11	11	2	11	1	4	11	11	1	7	1	11	11	11	1
11	11	11	2	11	1	3	11	11	1	7	5	11	11	11	1
11	11	11	2	11	1	3	11	11	1	7	5	11	11	11	2
11	11	11	2	11	1	1	11	11	1	7	1	11	11	11	2
11	11	11	2	11	1	1	11	11	1	7	1	11	11	11	2
11	11	11	2	11	1	4	11	11	1	7	1	11	11	11	2
11	11	11	2	11	1	1	11	11	1	7	1	11	11	11	2
11	11	11	2	11	1	4	11	11	1	7	1	11	11	11	2
11	11	11	2	11	1	4	11	11	1	7	1	11	11	11	2
11	11	11	2	11	1	1	11	11	1	7	5	11	11	11	2
11	11	11	2	11	1	1	11	11	1	7	5	11	11	11	2
11	11	11	2	11	1	1	11	11	1	7	4	11	11	11	2
11	11	11	2	11	1	3	11	11	1	8	4	11	11	11	2
11	11	11	2	11	1	3	11	11	1	8	11	11	11	11	1
11	11	11	2	11	1	3	11	11	1	7	7	11	11	11	1
11	11	11	2	4	1	3	11	11	1	7	11	11	9	11	1
11	11	11	2	4	1	3	11	11	1	7	11	11	9	11	1
11	11	11	2	4	1	4	11	11	1	7	11	11	11	11	1
11	12	11	2	4	1	4	11	9	1	7	11	11	11	11	1
11	12	11	2	4	1	12	11	9	1	7	11	11	11	11	1
11	12	11	2	4	1	11	11	9	1	7	11	11	11	11	1
11	12	11	2	4	1	11	11	9	1	8	11	11	11	11	1
11	12	11	2	4	1	11	11	9	1	8	11	11	11	11	1
11	7	11	2	1	1	11	11	11	1	8	11	11	11	11	1
11	7	11	2	4	1	11	11	11	1	8	11	11	11	11	1
11	7	11	2	1	1	11	11	11	1	7	11	11	11	11	1
11	7	11	2	1	1	11	11	11	1	7	11	11	11	11	1
11	7	11	2	4	1	11	11	9	1	8	11	11	11	11	3
11	7	11	2	4	1	11	11	9	4	8	11	11	11	11	1
11	7	11	2	4	1	11	11	9	11	8	11	11	11	11	1
11	7	11	2	4	1	11	11	9	11	8	11	11	11	11	3
11	7	11	2	4	1	11	11	9	11	8	11	11	11	11	1
11	7	11	1	4	1	11	11	11	11	7	11	11	11	11	1
11	7	11	2	4	1	11	11	7	11	7	11	11	11	11	1
11	7	11	2	4	1	11	11	7	11	7	11	11	11	11	1
11	7	11	2	4	1	11	11	7	11	8	11	11	11	11	1
11	7	11	2	4	11	11	11	7	11	8	11	11	11	11	1
11	7	11	2	3	11	11	11	7	11	8	11	11	11	11	1
11	7	11	2	3	11	11	11	7	11	8	11	11	11	11	3
11	7	11	2	12	11	11	11	7	11	8	11	11	11	11	3
11	7	11	2	12	11	11	11	7	11	8	11	11	11	11	1
11	7	11	2	12	11	11	11	7	11	8	11	11	11	11	1
11	7	11	2	10	11	11	11	7	11	7	11	11	11	11	1
11	7	11	2	10	11	11	11	7	11	7	11	11	11	11	1
11	7	11	5	10	11	11	11	7	11	7	11	11	9	11	1
11	7	11	2	10	11	11	11	8	11	7	11	11	11	11	2
11	7	11	5	10	11	11	11	8	11	7	11	11	11	11	1
11	7	11	5	10	11	11	11	11	11	7	11	11	11	11	1
11	7	11	5	12	11	11	11	11	11	7	11	11	11	11	1
11	7	11	5	10	11	11	11	11	11	7	11	11	11	11	1
11	7	11	2	7	11	11	11	11	11	7	11	11	11	11	1
11	7	11	5	4	11	11	11	11	11	7	11	11	11	11	1
11	7	11	5	4	11	11	11	11	11	7	11	11	11	11	1
11	7	11	5	3	11	11	11	11	11	7	11	11	11	11	5
11	7	11	2	4	11	11	11	11	11	8	11	11	11	11	5
11	7	11	2	4	11	11	11	11	11	8	11	11	11	11	5
11	7	11	2	4	11	11	11	11	11	8	11	11	11	11	5
11	11	11	2	4	11	11	11	11	11	8	11	11	11	11	6
11	11	11	2	4	11	11	11	11	11	8	11	11	11	11	6
11	11	11	2	4	11	11	11	11	11	7	11	11	11	11	12
11	11	11	2	4	11	11	11	11	11	8	11	11	11	11	12
11	11	11	5	4	11	11	11	11	11	7	11	11	11	11	12
11	11	11	5	4	11	11	11	8	11	7	11	11	11	11	12
11	11	11	2	4	11	11	11	8	11	7	11	11	11	11	12
11	11	11	2	4	11	11	11	8	11	7	11	11	9	11	12
11	11	11	2	11	11	11	11	8	11	7	9	11	11	11	11
11	11	11	2	4	11	11	11	11	11	7	11	11	11	11	11
11	11	11	2	11	11	11	11	11	11	8	11	11	11	11	11
11	11	11	2	4	11	11	11	11	11	8	11	11	11	11	11
11	11	11	2	4	11	11	11	11	11	7	11	11	11	11	11
11	11	11	2	4	11	11	11	11	11	11	11	11	11	11	11
11	11	11	2	4	11	11	11	11	11	1	11	11	11	11	11
11	11	11	2	4	11	11	11	11	4	5	11	11	11	11	11
11	11	11	2	11	11	11	11	11	2	5	11	11	11	11	11
11	11	11	2	11	11	11	11	8	2	5	11	11	11	11	11
11	11	11	2	11	11	11	11	7	2	5	11	11	11	11	11
11	11	11	2	11	11	11	11	7	2	5	11	11	11	11	11
11	11	11	2	11	11	11	11	7	2	5	11	11	11	11	11
11	11	11	2	11	11	11	11	7	2	1	11	11	11	11	11
11	11	11	2	11	11	11	11	7	2	1	11	11	11	11	11
11	11	11	2	11	11	11	11	7	2	5	11	11	11	11	11
11	11	11	5	11	11	11	11	7	2	5	11	11	11	11	11
11	11	11	5	11	11	11	11	7	2	3	11	4	11	11	11
11	11	11	5	11	11	11	11	7	2	5	11	1	11	11	11
11	11	11	2	11	11	11	11	7	2	5	11	1	11	11	11
11	11	11	2	11	11	11	11	8	2	5	11	1	11	11	11
11	11	11	2	11	11	11	11	8	2	5	11	3	11	11	11
11	11	11	2	11	11	11	11	8	2	6	11	1	11	11	11
11	11	11	2	11	11	11	11	8	1	6	11	1	11	11	11
11	11	11	2	11	11	11	11	8	1	6	11	1	11	11	11
11	11	11	2	11	11	11	11	8	1	6	11	1	11	11	11
11	11	11	2	11	11	11	11	8	1	6	11	1	11	11	11
11	11	11	2	11	11	11	11	8	1	6	11	1	11	11	11
11	11	11	2	11	11	11	11	8	1	6	11	1	11	11	11
11	11	11	2	11	11	11	11	8	1	6	11	1	11	11	11
11	11	11	2	11	11	11	11	8	1	6	11	1	11	11	11
11	11	11	2	11	11	11	11	8	1	6	11	3	11	11	11
11	11	11	2	11	11	11	11	8	1	6	11	5	11	11	11
11	11	11	2	11	11	11	11	8	1	6	11	1	11	11	11
11	11	11	2	11	11	11	11	8	1	6	4	1	11	11	11
11	11	11	2	11	11	11	11	8	1	6	2	1	11	11	11
11	11	11	2	11	11	11	11	8	1	6	2	1	11	11	11
11	11	11	1	11	11	11	11	11	1	6	2	1	11	11	11
11	11	11	1	11	11	11	11	9	1	6	5	1	11	11	11
11	11	11	2	11	11	11	11	11	1	5	5	1	11	11	11
11	11	11	2	11	11	11	11	11	1	5	2	1	11	11	11
11	11	11	2	11	11	11	11	11	1	5	2	1	11	11	11
11	11	11	2	11	11	11	11	11	1	5	2	1	11	11	11
11	11	11	2	11	11	11	11	11	1	5	2	1	11	11	11
11	11	11	2	11	11	11	11	11	1	5	5	1	11	11	11
11	11	11	4	11	11	11	11	11	1	2	5	1	11	11	11
11	11	11	4	11	11	11	11	11	1	1	2	1	11	11	11
11	11	11	11	11	11	11	11	11	1	1	2	1	11	11	11
11	11	11	11	11	11	11	11	11	1	1	2	1	11	11	11
11	11	11	11	11	11	11	11	11	1	1	2	1	11	11	11
11	11	11	11	11	11	11	11	11	1	1	2	1	11	11	11
11	11	11	11	11	11	11	11	11	1	1	2	1	11	11	11
11	11	11	11	11	11	11	11	11	1	1	2	1	11	11	11
11	11	11	11	11	11	11	11	11	1	1	2	1	11	11	11
11	11	11	11	11	11	11	11	11	1	1	2	1	11	11	4
11	11	11	11	11	11	11	11	11	1	1	2	1	11	11	1
11	11	11	11	11	11	11	11	11	1	1	2	3	11	11	1
11	11	11	11	11	11	11	11	11	1	1	2	1	11	11	1
11	11	11	11	11	11	11	11	11	1	1	2	1	11	11	1
11	11	11	11	11	11	11	11	11	1	1	2	1	11	11	1
11	11	11	11	11	11	11	11	11	1	1	2	1	11	11	1
11	11	11	11	11	11	11	11	11	1	1	2	1	11	11	1
11	11	11	11	11	11	11	11	11	1	1	2	1	11	11	1
11	11	11	11	11	11	11	11	11	1	1	2	1	11	11	1
11	11	11	11	11	11	11	11	11	1	1	2	1	11	11	1
11	11	11	11	11	11	11	11	11	1	1	2	1	11	11	1
11	11	11	11	11	11	11	11	11	1	1	2	1	11	11	1
11	11	11	11	11	11	11	11	11	1	1	2	1	11	11	1
11	11	11	11	11	11	11	11	11	1	1	2	1	11	11	1
11	11	11	11	11	11	11	11	11	1	1	2	1	11	11	1
11	11	11	11	11	11	11	11	11	1	1	2	1	9	11	1
11	11	11	11	11	11	11	11	11	1	4	2	1	11	11	1
11	11	11	11	11	11	11	11	11	1	4	2	1	11	11	1
11	11	11	11	11	11	11	11	11	1	4	2	1	11	11	1
11	11	11	11	11	11	11	11	11	1	11	2	1	11	11	1
11	11	11	11	11	11	11	11	11	2	11	2	1	11	11	1
11	11	11	11	4	11	11	11	11	2	11	2	1	11	11	2
11	11	11	11	4	11	11	11	11	2	11	2	1	11	11	1
11	11	11	11	1	11	11	11	11	2	11	2	1	11	11	1
11	11	11	11	1	11	11	4	11	2	11	2	2	11	11	1
11	11	11	11	1	11	11	4	11	2	11	2	1	11	11	1
11	11	4	11	2	11	11	2	11	2	11	2	1	11	11	2
11	11	1	11	1	11	11	4	11	5	11	2	1	11	11	1
11	11	1	11	1	11	11	1	11	2	11	2	3	11	11	1
11	11	1	11	1	11	11	1	11	2	11	2	3	11	11	1
11	11	1	11	1	11	11	1	11	2	11	2	3	11	11	1
11	11	1	11	1	11	11	1	11	2	11	2	12	11	11	1
11	11	1	11	1	11	11	4	11	2	11	4	7	11	11	2
11	11	1	11	1	11	11	4	11	2	11	11	7	11	11	2
11	11	1	11	1	11	11	4	11	2	11	12	7	11	11	2
11	11	1	11	1	11	11	1	11	2	11	11	7	11	11	2
11	11	1	11	1	11	11	1	11	2	11	12	7	11	11	2
11	11	1	11	1	11	11	1	11	2	11	11	7	11	1	2
11	11	7	11	1	11	11	1	11	2	11	11	7	11	1	2
11	11	3	11	1	11	11	2	11	2	11	11	7	11	1	2
11	11	1	11	1	11	11	4	11	2	11	11	7	11	1	1
11	11	1	11	1	11	11	7	11	2	11	11	7	11	1	2
11	11	1	11	1	11	11	7	11	2	11	11	7	11	1	2
11	11	1	11	1	11	11	3	11	2	11	11	7	11	1	2
11	11	5	11	1	11	11	1	11	2	11	11	7	11	1	2
11	11	2	11	1	11	11	1	11	2	11	11	7	11	1	6
11	11	1	11	1	11	11	4	11	2	11	11	12	12	1	12
11	11	1	11	2	11	11	1	11	2	11	11	12	12	1	12
11	11	1	11	2	11	11	1	11	2	11	11	7	12	1	12
11	11	1	11	2	11	11	1	11	2	11	11	7	12	1	12
11	11	1	11	2	11	11	1	11	2	11	11	7	12	1	12
11	11	1	11	2	11	11	1	11	2	11	11	7	12	1	12
11	11	1	11	2	11	11	1	11	2	11	11	7	12	1	12
11	11	1	11	2	11	11	1	11	2	11	11	7	12	1	11
11	11	1	11	4	11	11	4	11	2	11	11	7	12	1	11
11	11	1	11	2	11	11	4	11	2	11	11	7	8	1	11
11	11	1	11	2	11	11	11	11	2	11	11	7	12	1	11
11	11	1	11	2	11	11	3	11	2	11	11	7	7	1	11
11	11	1	11	2	11	11	1	11	2	11	11	7	12	1	11
11	11	1	11	2	11	11	1	11	2	7	11	7	10	1	11
11	11	1	11	2	11	11	1	11	2	7	11	7	11	1	11
11	11	1	4	1	11	11	4	11	2	11	11	7	10	1	11
11	11	1	3	1	11	11	1	11	2	11	11	7	7	1	11
11	11	1	3	2	11	11	1	11	2	11	11	7	7	1	11
11	11	1	3	1	11	11	1	11	2	11	11	7	7	1	11
11	11	1	3	1	11	11	4	11	2	11	11	7	7	1	11
11	11	1	3	11	11	11	4	11	2	7	11	7	7	1	11
11	11	1	1	11	11	11	4	11	5	3	11	7	7	1	11
11	4	1	3	11	11	11	1	11	2	11	11	7	7	1	11
11	1	1	3	11	11	11	1	11	2	11	11	7	7	1	11
11	1	5	3	11	11	11	1	11	2	3	11	7	7	1	11
11	1	1	3	11	11	11	3	11	2	3	11	7	7	1	11
11	1	1	3	11	11	11	4	11	2	3	11	7	7	1	11
11	1	1	3	11	11	11	11	11	2	3	11	7	7	1	11
11	1	1	3	11	11	11	11	11	2	3	11	7	7	1	11
11	1	1	3	11	11	11	4	11	2	3	11	7	7	1	11
11	1	1	3	11	11	11	4	11	2	3	11	7	7	1	11
11	1	4	3	11	11	11	3	11	2	3	11	7	7	1	11
11	1	3	3	11	11	11	4	11	2	3	11	7	7	1	11
11	1	4	3	11	11	11	4	11	2	3	11	7	7	1	11
11	2	4	3	11	11	11	11	11	2	3	11	7	10	1	11
11	2	1	3	11	11	11	4	11	2	3	11	7	7	4	11
11	2	1	3	11	11	11	11	11	2	3	11	3	7	1	11
11	2	1	3	11	11	11	4	11	1	3	11	1	7	12	11
11	2	1	3	11	11	11	4	11	2	3	11	3	7	12	11
11	2	2	3	11	11	11	4	11	2	3	11	12	7	12	11
11	2	1	3	11	11	11	3	11	2	3	11	7	7	12	11
11	2	2	3	11	11	11	4	11	2	3	11	7	7	12	11
11	2	1	3	11	11	11	4	11	2	3	11	7	7	12	11
11	2	1	3	11	11	11	4	11	2	3	4	7	7	11	11
11	2	1	3	11	11	11	1	11	2	3	1	7	7	11	11
11	2	1	3	11	11	11	4	11	2	3	2	3	7	11	11
11	2	1	3	11	11	11	3	11	2	3	2	1	7	11	11
11	2	1	3	11	11	11	4	11	2	3	2	1	7	11	11
11	2	1	3	11	11	11	3	11	2	3	2	1	7	11	11
11	1	1	3	11	11	11	4	11	2	3	2	3	7	11	11
11	2	2	3	11	11	11	4	11	2	3	2	3	7	11	11
11	2	1	3	11	11	11	3	11	2	3	2	7	11	11	11
11	2	1	3	11	11	11	4	11	2	3	2	7	7	11	11
11	2	2	3	11	11	11	4	11	2	3	2	7	7	11	11
11	2	4	3	11	11	11	4	11	2	3	2	7	7	11	11
11	2	11	3	11	11	11	4	11	2	3	2	7	7	11	11
11	2	11	3	11	11	11	4	11	2	1	2	7	11	11	11
11	1	11	3	11	11	11	4	11	2	3	2	7	7	11	11
11	1	11	3	11	11	11	4	11	2	1	2	7	7	11	11
11	1	11	3	11	11	11	4	11	2	1	2	7	11	11	11
11	1	11	3	11	11	11	4	11	2	1	2	7	10	11	11
11	2	11	3	11	11	11	4	11	2	1	2	7	8	11	11
11	2	11	3	11	11	11	4	11	2	1	2	7	8	11	11
11	2	11	3	11	11	11	4	11	2	1	2	7	11	11	11
11	2	11	3	11	11	11	4	11	2	1	2	7	8	11	11
11	2	11	3	11	11	11	4	11	2	1	2	3	8	11	11
11	2	11	3	11	11	11	3	11	2	1	2	1	8	11	11
[truncated: 12,000 more rows]
