# Supplementary material for: Visual scanning strategies in the cockpit are modulated by pilots’ expertise: A flight simulator study
Source: PLoS One. 2021 Feb 18;16(2):e0247061. doi: 10.1371/journal.pone.0247061 (PMC7891757; doi:10.1371/journal.pone.0247061)
Supplement: S2 Data — (XLSX) [file pone.0247061.s003.xlsx]

## Sheet: Feuil1
8	11	11	11	11	1	11	11	3	11	8	3	11	11	11	11
8	11	11	11	11	3	11	11	1	11	8	3	8	11	11	11
8	11	11	11	11	1	11	11	1	11	8	3	8	11	11	11
8	11	11	11	11	1	11	11	1	11	7	3	8	11	11	7
8	11	11	11	11	1	11	11	1	11	3	3	8	11	11	11
8	11	11	11	4	1	11	11	1	11	2	3	11	11	11	7
8	11	11	11	4	4	11	11	1	11	2	3	8	11	11	7
7	11	11	11	4	1	11	11	1	8	2	3	11	11	11	7
12	11	11	11	4	4	11	11	1	8	2	3	8	11	11	7
3	11	11	11	4	4	11	11	1	8	2	12	8	11	11	7
3	11	11	11	1	2	11	11	1	8	2	7	8	11	11	7
3	11	11	11	1	2	11	11	1	8	2	8	11	11	11	7
3	11	11	11	3	2	11	11	1	8	5	8	8	11	11	7
3	11	11	11	1	2	11	11	1	8	2	8	8	11	11	11
3	11	11	11	1	2	11	11	1	8	2	8	8	11	11	11
3	11	11	11	4	1	11	11	1	8	5	8	8	11	11	11
3	11	11	11	4	2	11	11	1	8	2	8	8	11	11	7
3	11	11	11	4	1	11	11	2	8	2	8	8	11	11	7
3	11	11	11	1	2	11	11	2	8	2	8	8	11	11	7
3	11	11	11	3	2	11	11	2	8	2	8	8	11	11	7
3	11	11	11	1	2	11	11	2	8	2	8	11	11	11	7
3	11	11	11	1	2	11	11	2	8	2	8	11	11	11	7
3	11	11	11	1	2	11	11	2	8	5	8	11	11	11	7
3	11	11	11	1	2	11	11	2	8	2	8	11	11	11	7
3	11	11	11	4	2	11	11	2	8	2	8	11	11	11	7
3	11	11	11	1	2	11	11	2	8	2	8	11	11	11	7
3	11	11	11	4	2	11	11	2	8	5	8	10	11	11	7
3	11	11	11	1	2	11	11	2	8	2	8	7	11	11	7
3	11	11	11	1	12	11	11	2	8	2	8	12	11	11	7
3	11	11	11	1	2	11	11	2	8	2	8	12	11	11	7
3	11	11	11	1	12	11	11	2	8	2	8	12	11	11	7
3	11	11	11	1	2	11	11	2	8	2	8	12	11	11	7
3	11	11	1	1	12	11	11	2	8	2	8	12	4	11	7
3	11	11	1	1	2	11	11	2	8	2	8	12	1	11	7
3	11	11	1	1	2	11	11	2	8	2	8	4	1	11	7
3	11	11	1	1	12	11	11	2	8	2	8	11	1	11	7
3	11	11	1	3	12	11	11	2	8	2	8	11	1	11	7
3	11	11	1	12	12	11	11	2	8	2	8	11	1	11	7
5	11	11	1	4	12	11	11	2	8	2	8	11	1	11	7
3	11	11	1	1	2	11	11	2	8	2	8	11	1	11	11
3	11	11	1	1	2	11	11	2	8	2	8	11	2	11	11
3	11	11	1	1	1	11	11	2	8	2	8	11	2	11	11
3	11	11	1	1	1	11	11	5	8	12	8	11	2	2	11
3	11	11	1	1	1	11	11	2	8	2	8	11	2	2	11
3	11	11	1	3	1	11	11	2	8	2	8	11	1	12	11
3	11	11	2	4	1	11	11	2	8	4	8	11	1	2	11
3	11	11	1	4	1	11	11	2	8	11	8	11	2	2	11
3	11	11	1	3	1	11	11	2	8	11	8	11	2	2	11
3	11	11	2	4	2	11	11	2	8	11	8	11	2	2	11
3	11	11	1	4	2	11	11	2	8	11	8	11	2	2	11
3	11	11	2	1	2	11	11	2	8	11	8	11	1	2	11
3	11	11	2	4	2	11	11	11	8	11	8	11	1	2	11
1	11	11	1	1	2	11	11	12	8	11	8	11	2	2	11
5	11	11	2	1	2	11	11	10	8	11	8	11	1	2	8
5	11	11	2	3	2	4	11	12	8	11	8	11	1	2	8
5	11	11	2	4	2	4	11	11	8	11	8	11	1	2	8
5	11	11	2	3	12	3	11	11	8	11	8	11	1	2	8
5	11	11	2	3	12	3	11	11	8	11	8	11	1	2	8
5	11	11	2	3	12	3	11	11	8	11	8	11	2	2	8
5	11	11	2	3	12	3	11	11	8	11	8	11	1	2	8
2	11	11	1	4	12	3	11	11	8	11	8	11	1	2	8
5	11	11	2	1	1	4	11	11	8	11	8	11	1	1	8
5	11	11	2	4	5	3	11	11	8	11	8	11	1	2	8
1	11	11	1	4	7	1	11	11	8	11	8	11	1	2	8
5	11	11	2	4	12	1	11	11	8	11	8	11	1	1	8
5	11	11	2	4	7	1	11	11	8	11	8	11	2	1	8
1	11	11	2	1	7	1	11	11	8	11	8	11	2	2	8
1	11	11	2	1	7	3	11	11	8	11	8	11	2	2	8
1	11	11	2	1	7	1	11	11	8	11	8	11	1	2	8
5	11	11	2	3	7	3	11	11	8	11	8	11	1	2	8
5	11	11	2	1	7	1	11	11	8	11	8	11	1	2	8
5	11	11	1	1	7	4	11	11	8	11	8	11	1	4	8
5	11	11	2	3	7	1	11	11	8	11	8	11	1	11	8
5	11	11	5	3	7	1	11	11	8	11	8	11	1	11	8
1	11	11	1	3	7	1	11	11	8	11	8	11	1	11	8
5	11	11	2	1	7	1	11	11	8	11	8	11	1	11	8
1	11	11	2	4	7	4	11	11	8	11	8	11	1	11	8
1	11	11	2	4	7	4	11	11	8	11	8	11	1	11	8
1	11	11	2	4	7	1	11	11	8	11	8	11	1	11	8
1	11	11	2	12	7	4	11	11	8	11	8	11	1	11	8
1	11	11	2	7	7	1	11	11	8	11	8	11	1	11	8
5	11	11	2	1	7	1	11	11	8	11	8	11	1	11	8
5	11	11	1	4	7	3	11	11	8	11	8	11	1	11	8
5	11	11	2	1	7	4	11	11	8	11	8	11	1	11	8
5	11	11	2	3	7	4	11	11	8	11	8	11	1	11	8
2	11	11	2	1	7	1	11	11	8	11	8	11	1	11	8
1	11	11	2	7	7	1	11	11	8	11	8	11	1	11	8
1	11	11	2	3	7	1	11	11	8	11	8	11	1	11	8
1	11	11	2	1	7	3	11	11	8	11	8	11	1	11	8
1	11	11	1	3	7	1	11	11	8	11	8	11	1	11	8
1	11	11	1	1	7	1	11	11	8	11	8	3	12	11	8
1	11	11	1	4	7	3	11	11	8	11	8	3	7	11	11
1	11	11	3	2	7	3	11	11	8	11	8	3	7	11	11
1	11	11	3	1	7	3	11	11	8	11	8	1	8	11	11
5	11	11	3	2	7	3	11	11	8	11	8	3	8	11	11
5	11	11	3	2	7	3	11	11	8	11	8	3	8	11	11
1	11	11	4	12	7	1	11	11	8	12	8	3	8	11	11
1	11	11	4	12	7	1	11	11	8	2	8	1	8	11	11
1	11	11	3	12	7	4	11	11	8	12	8	3	8	11	11
1	11	11	3	12	8	4	11	11	8	11	8	3	8	11	11
1	11	11	3	12	7	1	11	11	8	12	8	3	8	11	11
1	11	11	3	12	8	1	11	11	8	12	8	3	8	11	11
1	11	11	3	12	8	3	11	11	8	11	8	3	8	11	11
1	11	11	3	12	7	3	8	11	8	2	8	3	8	11	11
1	11	11	3	12	7	3	8	11	8	2	8	1	8	11	11
1	11	11	3	12	4	3	8	11	8	4	8	1	8	11	11
1	11	11	3	12	11	1	8	11	8	4	8	3	8	11	11
1	11	11	3	2	4	1	8	11	8	1	8	1	8	11	11
1	11	11	3	4	4	1	8	11	8	2	8	1	8	11	11
2	11	11	3	2	4	1	8	11	8	2	8	1	8	11	11
2	11	4	3	12	4	1	8	11	8	4	8	1	8	11	11
2	11	4	3	2	2	4	8	11	8	1	8	1	8	11	11
5	11	2	3	2	4	4	8	11	8	11	8	1	8	11	11
2	11	2	3	2	4	4	8	11	8	12	8	1	8	11	11
2	11	4	3	12	4	1	8	11	8	12	7	1	8	11	11
1	11	4	3	1	4	1	8	11	8	11	3	1	8	11	11
1	11	1	3	1	2	1	8	11	8	11	1	1	8	11	11
1	11	4	3	2	2	1	8	11	8	11	1	1	8	11	11
1	11	4	1	2	2	1	8	11	8	11	1	1	8	11	11
1	11	4	3	1	2	1	8	12	8	11	1	1	8	11	11
1	11	4	3	1	2	1	8	11	8	11	1	1	8	11	11
1	11	4	3	4	2	1	8	11	8	11	1	1	8	11	11
1	11	4	1	11	2	1	11	12	8	11	1	1	8	11	11
5	11	4	1	11	2	1	11	2	8	11	1	1	8	11	11
5	11	2	5	7	2	1	8	1	8	11	1	1	8	11	11
5	11	12	5	7	2	1	11	1	8	11	1	1	8	11	11
2	11	4	5	7	2	1	11	1	8	11	1	1	8	11	11
1	11	4	5	7	2	1	11	1	8	11	1	1	8	11	11
1	11	11	1	11	12	1	11	1	8	11	1	1	8	11	11
1	11	4	1	11	2	1	11	1	8	11	1	1	8	11	11
1	11	4	1	11	2	4	11	5	8	11	1	1	8	11	11
1	11	4	1	11	2	4	11	1	8	11	1	5	8	11	11
5	11	4	5	11	2	4	11	5	8	11	1	1	8	11	11
5	8	4	5	11	2	4	11	5	8	11	1	1	8	11	11
5	8	4	5	11	2	1	11	5	8	11	2	1	8	11	11
5	8	4	5	11	12	1	11	5	8	11	1	1	8	11	11
5	8	4	5	11	2	4	11	2	8	11	1	1	8	11	11
5	7	4	6	11	12	4	11	5	8	11	1	1	8	11	11
5	7	4	6	11	2	4	11	2	8	11	1	1	11	11	11
5	7	4	5	11	2	4	11	2	8	11	1	1	11	11	11
5	7	4	6	11	2	4	11	2	8	11	1	1	11	11	11
5	7	2	5	11	2	4	11	2	8	11	1	1	11	11	4
5	11	4	5	11	12	4	11	2	8	11	1	1	11	11	1
5	11	4	5	11	12	4	11	1	8	11	1	1	11	11	1
5	11	11	5	11	12	4	11	1	8	11	1	1	11	11	1
5	11	4	12	11	2	4	11	1	8	11	1	1	11	11	1
5	11	4	7	11	2	2	11	1	8	11	1	5	11	11	1
5	11	4	7	11	2	1	11	1	8	11	1	1	11	11	1
5	11	4	7	11	2	4	11	1	8	11	1	12	11	11	1
5	11	4	7	11	12	1	11	2	11	11	1	3	11	11	1
5	11	12	7	11	12	4	8	2	11	11	5	12	11	11	1
5	11	7	7	11	12	4	7	2	11	11	5	12	11	11	1
5	11	12	7	11	2	4	7	2	11	11	2	12	11	11	1
5	11	11	7	11	2	1	1	1	11	11	1	12	11	11	1
5	8	11	7	11	2	4	2	1	11	11	1	7	11	11	1
1	11	11	7	11	2	11	2	1	11	11	1	12	11	11	1
5	11	11	7	11	2	11	2	1	11	11	1	7	11	11	1
5	11	11	7	11	2	11	2	1	11	11	1	7	11	7	1
5	8	11	7	11	2	11	2	1	11	11	1	7	11	7	1
5	11	11	7	11	2	11	2	11	11	11	1	7	11	7	1
5	8	11	7	11	2	11	2	7	11	11	1	7	11	7	1
5	8	11	7	11	2	11	2	8	11	11	1	7	11	7	1
5	11	11	8	11	2	11	1	8	11	11	3	7	11	7	1
1	11	11	8	11	2	11	1	8	11	4	3	7	11	7	1
1	11	11	7	11	2	11	1	8	11	2	3	7	11	7	1
1	11	11	7	11	2	11	1	8	11	2	3	7	11	7	1
1	8	11	7	11	2	11	2	8	11	4	3	8	11	7	1
1	8	11	8	11	2	11	2	8	11	2	3	8	11	7	1
1	11	11	7	11	2	11	2	8	11	2	3	8	11	8	1
1	8	11	8	11	2	8	2	8	11	2	3	11	11	8	1
1	8	11	8	11	2	8	2	8	11	2	3	11	11	8	1
1	8	11	8	11	2	8	2	8	11	2	3	8	11	8	1
1	7	11	8	11	2	8	2	8	11	4	3	8	11	8	1
5	12	11	8	11	2	8	2	8	11	2	3	8	11	8	1
1	12	11	8	11	2	8	2	8	11	2	3	8	11	8	2
5	12	11	7	11	2	11	2	8	11	2	3	8	11	8	1
5	9	11	8	11	2	8	2	8	11	2	3	8	11	8	2
5	12	11	8	11	2	11	2	8	11	2	3	8	11	8	1
1	12	11	7	11	2	11	2	8	11	2	3	8	11	8	1
5	7	11	8	11	2	11	2	8	11	2	3	11	11	8	1
5	11	11	8	11	2	11	2	8	11	2	3	8	11	8	1
5	11	11	8	11	2	11	2	8	11	2	3	8	11	8	1
5	11	11	8	11	2	11	1	8	11	2	3	11	11	8	1
5	11	11	7	11	2	11	2	8	11	2	3	8	11	8	1
5	11	11	7	11	2	8	2	8	11	2	3	11	11	8	1
5	11	11	7	11	2	11	2	8	11	2	12	11	11	8	2
5	11	11	8	11	2	8	2	8	11	2	12	11	11	8	1
1	11	11	8	11	2	11	2	8	11	2	12	11	11	8	1
5	11	11	8	11	2	11	2	8	11	2	12	11	11	11	1
5	11	11	8	11	2	11	2	8	11	2	12	11	11	11	11
2	11	11	7	11	2	11	2	8	11	2	3	11	11	11	12
1	11	11	8	11	2	11	2	8	11	2	3	11	11	11	12
5	11	11	7	11	2	11	2	8	11	2	3	11	11	11	12
5	11	11	7	11	2	11	4	8	11	4	3	11	11	11	11
2	11	11	8	11	2	11	11	8	11	4	12	8	11	11	11
2	11	11	7	11	2	11	11	8	11	7	7	11	11	11	11
5	11	11	7	11	2	8	11	8	9	8	7	11	11	11	11
1	11	11	11	11	2	8	11	8	11	8	8	11	11	11	11
5	11	11	11	11	12	8	11	8	11	8	8	11	11	11	11
5	11	11	11	11	2	8	11	8	11	8	8	11	11	11	11
5	11	11	11	11	2	8	11	7	8	8	8	11	11	11	11
5	11	11	11	11	2	11	11	3	8	8	8	11	11	7	11
5	11	11	11	11	2	8	11	1	8	8	8	11	11	12	11
5	11	11	11	11	2	8	11	1	8	8	8	11	11	12	11
5	11	11	11	11	2	7	11	2	8	8	8	11	11	3	11
5	11	11	11	11	2	8	11	2	11	8	8	8	11	4	11
5	11	11	11	11	2	8	11	5	8	8	8	8	11	11	11
1	11	11	11	11	4	8	11	2	8	8	8	8	11	11	11
1	11	11	11	11	2	8	11	5	8	8	8	11	11	11	11
1	11	11	11	11	2	8	11	2	8	8	8	11	11	11	11
1	11	11	11	11	2	8	11	2	8	8	8	11	11	11	11
1	11	11	11	11	2	8	11	1	8	8	8	11	11	11	11
1	11	11	11	11	2	8	11	1	8	8	8	8	4	11	11
1	11	11	11	11	2	7	11	2	8	8	8	8	3	11	11
1	11	11	11	11	2	8	11	2	8	8	8	8	3	11	11
1	11	11	11	11	2	7	11	1	8	8	8	8	3	11	11
2	11	11	11	11	2	8	11	1	8	8	8	8	3	11	11
2	11	11	11	11	12	8	11	2	8	8	8	8	3	11	11
5	11	11	11	11	12	8	9	2	8	8	8	8	3	11	11
5	11	11	11	11	12	8	11	1	8	8	8	8	3	11	11
5	11	11	11	11	12	8	11	1	8	8	8	8	3	11	11
5	11	11	11	11	12	8	8	2	8	8	8	8	3	11	11
5	11	11	11	11	12	8	8	2	8	8	8	8	3	11	11
5	11	11	11	11	2	8	8	2	8	8	8	11	3	11	11
5	11	11	11	11	2	8	8	2	8	8	8	11	3	11	11
5	11	11	11	11	2	8	8	2	8	8	8	11	3	11	11
5	11	11	11	11	2	8	8	2	8	8	8	11	3	11	11
2	11	11	11	11	2	8	8	2	8	8	8	11	3	11	11
2	11	11	7	11	2	7	8	2	8	8	8	11	3	11	11
5	11	11	7	11	2	7	8	2	8	8	8	11	3	11	11
2	11	11	8	11	2	7	8	2	8	8	8	11	3	11	11
5	11	11	8	11	12	7	8	1	8	8	8	11	3	11	11
5	11	11	7	11	2	8	11	2	8	8	8	11	3	11	11
2	11	11	7	11	2	7	11	2	8	8	8	11	3	11	11
1	11	11	7	11	2	8	11	2	8	8	8	11	3	11	11
1	11	11	7	11	2	8	11	2	8	8	8	8	3	11	11
3	11	11	7	11	2	7	11	2	8	8	8	11	3	11	11
3	11	11	7	11	12	8	11	2	8	8	8	8	3	11	11
3	11	11	7	11	12	7	11	2	8	8	8	11	3	11	11
3	11	11	7	11	12	7	11	2	8	8	8	11	3	11	8
3	11	11	7	11	2	8	11	2	8	8	8	11	3	11	8
12	11	11	8	11	12	8	11	2	8	8	8	11	3	11	8
3	11	11	7	11	2	8	11	2	8	7	8	8	1	11	8
3	11	7	7	11	2	8	11	2	8	3	8	10	1	11	8
3	11	7	7	11	2	11	11	2	8	1	8	11	1	11	8
12	11	7	7	11	2	8	11	2	8	2	8	8	2	11	8
3	11	7	7	11	2	11	11	2	8	2	8	8	2	11	8
3	11	7	7	11	2	11	11	2	8	2	8	11	2	11	8
3	11	7	7	11	2	11	11	2	8	5	8	8	2	11	8
3	11	7	7	11	2	8	8	2	11	5	8	11	1	11	8
3	11	7	7	11	2	8	11	2	7	2	8	11	1	11	8
3	11	7	7	11	1	8	9	2	12	2	8	11	1	11	8
3	11	7	7	11	7	8	11	2	12	5	8	11	1	11	8
3	11	7	7	11	7	8	11	2	12	5	8	8	1	11	8
3	11	7	7	11	7	8	11	2	12	2	8	11	1	11	8
3	11	7	7	11	7	8	11	2	12	2	8	8	1	2	8
3	11	7	7	11	7	11	11	2	12	2	8	8	1	2	8
3	11	7	7	11	7	8	11	2	4	2	8	8	1	2	8
3	11	7	7	11	7	11	11	2	11	2	8	8	1	2	8
12	11	7	7	11	7	11	11	2	11	2	8	8	2	2	8
12	11	7	7	11	7	11	11	2	11	2	8	11	2	2	8
12	11	7	11	11	7	11	11	2	11	2	8	11	2	2	8
12	11	8	11	11	7	11	11	5	11	2	8	8	2	2	8
3	11	7	11	11	7	11	11	2	11	2	8	11	1	2	8
3	11	7	11	11	7	11	11	2	11	2	8	8	1	2	8
3	11	7	11	11	7	11	11	2	11	2	8	11	1	2	8
3	11	11	11	11	7	11	11	2	11	2	8	8	1	2	8
3	11	7	11	11	7	11	11	2	11	2	8	11	1	2	8
3	11	8	11	11	7	11	11	2	11	2	8	8	1	2	8
3	11	8	11	11	7	11	11	2	11	2	8	8	1	2	8
12	11	7	11	11	7	11	11	2	11	2	8	8	1	2	8
3	11	7	11	11	7	11	11	2	11	2	8	11	1	2	8
3	11	7	11	11	7	11	11	2	11	2	8	11	1	2	8
3	11	7	11	11	7	11	11	2	11	2	8	11	1	2	8
5	11	8	11	11	8	11	11	2	11	2	8	11	1	2	8
3	11	8	11	11	8	11	11	2	11	2	8	11	1	1	8
3	11	8	11	11	8	11	11	2	11	2	8	11	1	2	8
3	11	8	11	11	8	11	11	2	11	2	8	11	1	2	8
5	11	8	11	11	8	11	11	2	11	2	8	8	1	2	8
5	11	8	11	11	8	11	11	2	11	2	8	8	1	2	8
5	11	7	11	11	8	11	11	2	11	2	8	11	1	2	8
5	11	8	11	11	7	11	11	2	11	2	8	11	1	2	8
5	11	8	11	11	7	11	11	2	11	2	8	11	1	2	8
1	11	8	11	11	7	11	11	2	1	2	8	11	1	2	8
5	11	8	11	11	7	11	1	2	1	2	8	11	1	2	8
5	11	8	11	11	7	11	1	2	4	2	8	10	1	2	8
5	11	8	11	11	7	11	1	2	1	2	8	11	1	4	8
5	11	8	11	11	7	11	1	2	1	2	8	11	1	11	8
5	11	8	11	11	7	11	1	2	1	2	8	11	12	11	8
5	11	8	11	11	7	11	1	2	1	2	8	11	12	11	8
2	11	8	11	11	7	7	1	5	1	2	8	11	11	11	8
5	11	7	11	11	7	7	1	6	1	2	8	11	11	11	8
5	11	7	11	11	7	8	1	6	1	2	8	8	11	11	8
5	11	7	11	11	7	7	1	6	1	5	8	8	11	11	8
5	11	7	11	11	7	7	1	6	1	2	8	8	11	11	8
5	11	7	11	11	7	7	1	6	1	5	8	8	11	11	8
5	11	7	11	11	7	7	1	6	2	5	8	8	11	11	8
5	11	7	11	11	8	7	3	6	2	5	8	8	11	11	8
5	11	7	11	11	8	7	12	6	2	2	8	8	11	11	8
5	11	8	11	11	7	11	12	6	2	5	11	8	11	11	7
5	11	8	11	11	7	8	12	6	2	5	8	11	11	11	11
5	11	8	11	11	7	11	3	6	2	5	8	8	11	11	11
5	11	7	11	11	8	7	3	6	1	5	8	8	11	11	11
5	11	7	11	11	8	8	3	6	1	5	8	11	11	11	3
5	11	8	11	11	7	8	3	6	1	5	8	11	11	11	12
5	11	8	11	11	7	9	3	6	5	5	8	11	11	11	12
5	11	8	11	11	7	11	3	6	2	2	7	11	11	11	12
5	11	8	11	11	7	11	3	6	1	2	12	8	11	11	12
5	11	8	7	11	7	11	3	6	1	5	12	8	11	11	11
5	11	8	7	11	7	11	3	6	2	5	12	8	11	11	11
5	12	8	7	11	7	8	3	6	2	5	12	8	11	11	11
5	12	8	7	11	7	8	3	6	2	5	12	11	11	11	11
6	12	8	7	11	7	8	3	6	2	5	7	11	11	11	11
5	12	8	7	11	7	11	3	6	2	5	11	11	11	11	11
5	12	8	7	11	7	11	3	6	2	5	11	11	11	11	11
5	12	8	7	11	7	8	3	6	2	5	11	11	11	11	11
5	12	8	7	11	7	8	3	6	2	12	11	11	11	11	11
5	3	11	7	11	7	8	3	6	1	5	11	8	11	11	11
5	11	11	7	11	8	11	3	6	1	2	11	8	11	11	11
5	11	11	7	11	8	8	3	6	2	1	11	8	11	11	11
5	11	12	7	11	7	8	3	6	2	3	11	8	11	11	11
5	11	11	7	11	7	8	3	6	2	11	11	8	11	11	11
5	11	11	7	11	11	8	3	6	2	7	11	8	11	11	11
5	11	11	7	11	11	8	3	6	1	8	11	8	11	11	11
5	11	11	7	11	11	8	3	6	1	8	11	8	11	11	11
5	11	11	7	11	11	8	3	6	1	8	11	11	11	11	11
1	11	11	7	11	11	8	3	6	1	8	11	11	11	11	11
2	11	11	7	11	11	8	3	6	1	8	11	11	8	11	11
5	11	11	7	11	11	8	12	6	2	8	11	11	7	11	11
2	11	11	7	11	11	8	3	6	2	8	11	11	7	11	11
5	11	11	7	11	11	8	3	6	2	8	11	8	7	11	11
2	11	11	7	11	11	8	3	6	2	8	11	8	7	11	11
2	11	11	7	11	11	8	3	6	2	8	11	8	7	11	11
2	11	11	7	11	11	8	3	6	2	8	11	8	8	11	11
1	11	11	7	11	11	8	3	6	2	8	11	8	8	11	11
1	11	11	7	11	11	8	3	6	2	8	11	8	7	11	11
5	11	11	7	11	11	8	3	6	2	8	11	8	8	11	11
5	11	11	7	11	11	8	3	6	2	8	11	8	8	11	11
5	11	11	7	11	11	8	4	6	2	8	11	8	8	11	11
5	11	11	7	11	11	8	11	6	2	8	11	8	8	11	11
5	11	11	7	11	11	8	11	6	2	8	11	8	8	11	11
5	11	11	7	11	11	8	11	1	2	8	11	8	8	11	11
5	11	11	8	11	11	8	11	2	2	8	11	8	8	11	11
5	11	11	8	11	11	8	11	2	2	8	11	8	8	11	11
1	11	11	8	11	11	8	11	2	2	8	11	8	8	11	11
5	11	11	8	11	11	8	11	2	2	11	11	11	8	11	11
6	11	11	8	11	11	8	11	2	2	11	11	8	8	11	11
5	11	11	8	11	11	8	11	2	2	11	11	8	8	11	11
5	11	11	8	11	11	8	11	2	1	11	11	11	8	11	11
1	11	11	8	11	11	8	11	2	3	11	11	11	8	11	11
7	11	11	8	11	11	7	11	1	3	11	11	11	8	11	11
7	11	11	7	11	11	8	11	1	12	11	11	8	8	11	11
8	11	11	3	11	11	8	11	1	3	11	11	8	8	11	11
8	11	11	1	11	11	8	11	1	3	11	11	8	8	11	11
8	11	11	1	11	11	8	11	1	3	11	11	8	8	11	11
8	11	11	1	11	11	8	11	1	3	11	11	8	8	11	11
8	11	11	1	11	11	8	11	1	3	11	11	11	8	11	11
8	11	11	1	11	11	8	11	2	3	11	11	11	8	11	11
8	11	11	1	11	11	8	11	1	3	11	11	8	8	11	11
8	11	11	1	11	11	8	11	1	3	11	11	11	8	11	11
8	11	11	1	11	11	8	11	1	3	11	11	11	8	11	11
8	11	11	1	11	11	8	11	1	3	11	11	11	8	11	11
8	11	11	1	11	11	8	11	1	3	11	11	11	8	11	11
8	11	11	1	11	11	8	11	2	3	11	11	11	8	11	11
8	11	11	1	11	11	8	11	2	3	11	4	11	8	11	11
8	11	11	1	11	11	8	11	2	3	11	3	11	8	11	11
8	11	11	1	11	11	8	11	5	3	11	1	11	8	11	11
8	11	11	1	11	11	8	11	5	3	11	1	11	8	11	11
8	11	11	1	11	11	8	11	5	3	11	5	11	8	11	11
8	11	11	1	11	11	8	11	5	3	11	1	11	8	11	11
8	11	11	2	11	11	11	11	5	12	11	5	11	8	11	11
8	11	11	1	11	11	11	11	5	12	11	3	11	8	11	11
8	11	11	1	11	11	8	11	5	12	11	1	11	8	11	11
8	11	11	1	11	11	11	11	1	5	11	5	11	8	11	11
8	11	11	1	11	11	11	11	1	3	11	5	11	8	11	11
8	11	11	1	11	11	11	11	3	3	11	1	11	8	11	11
8	11	11	2	11	11	11	11	3	3	11	3	11	8	11	11
8	11	11	2	11	11	11	11	3	3	11	12	11	8	11	11
8	11	11	2	11	11	11	11	3	3	11	7	11	8	11	11
8	11	11	1	11	11	11	11	3	3	11	7	11	8	11	11
8	11	11	1	11	11	11	11	3	3	11	7	11	8	11	11
8	11	7	1	11	11	11	11	3	3	11	7	11	7	11	11
8	11	7	1	11	11	11	11	3	3	11	7	11	7	11	11
8	11	7	1	11	11	11	11	3	3	11	7	11	7	11	11
8	11	7	2	11	11	11	11	3	5	11	12	11	7	8	11
8	11	7	2	11	11	11	11	3	3	11	7	11	12	8	11
8	11	7	1	11	11	11	11	3	3	11	12	11	12	8	11
8	11	7	1	11	11	11	11	3	3	11	7	11	12	8	11
8	11	7	1	11	11	11	11	3	3	11	7	11	12	8	11
8	11	7	1	11	11	11	11	3	3	11	7	11	11	8	11
8	11	7	1	11	11	11	11	3	12	11	12	11	11	8	11
8	11	7	1	11	11	11	11	3	3	8	12	11	11	8	11
8	11	7	1	11	11	11	11	3	3	8	12	11	11	8	11
8	11	7	1	11	11	11	11	3	3	8	12	11	11	8	11
8	11	7	1	11	11	11	11	3	3	8	12	11	11	8	1
8	11	8	1	11	11	11	11	3	3	8	12	11	11	8	1
8	11	7	2	11	11	11	11	3	3	8	3	11	11	11	1
8	11	7	2	11	11	11	11	3	3	8	3	11	11	11	1
8	11	7	2	11	11	11	11	3	3	8	3	11	11	11	1
8	11	8	2	11	11	11	11	3	5	8	3	8	11	11	1
8	11	7	2	11	11	11	11	3	3	8	3	8	11	11	1
8	4	7	2	11	11	11	11	3	3	8	3	8	11	11	1
8	4	7	1	11	11	11	11	3	3	8	3	8	11	11	1
8	4	7	2	11	11	11	11	1	3	8	3	8	11	11	1
8	4	8	2	11	11	11	9	3	3	8	3	8	11	11	2
8	4	8	2	11	11	11	11	3	3	8	3	8	11	11	1
8	4	7	2	7	11	11	8	3	3	8	3	8	11	11	2
8	4	8	2	7	11	11	8	3	11	8	3	8	11	11	1
8	4	8	2	7	11	11	8	3	11	8	3	8	11	11	1
8	4	8	2	7	8	11	8	3	11	8	3	8	11	11	2
8	4	8	2	11	8	11	8	3	11	8	3	8	11	11	1
8	4	8	2	11	7	11	8	3	11	8	3	8	11	11	1
8	4	8	2	7	7	11	8	1	11	8	3	8	11	11	1
8	4	8	2	7	7	11	8	3	11	8	3	11	11	11	1
8	4	8	2	7	7	11	8	3	11	8	3	11	11	11	1
8	4	7	1	11	7	11	8	3	11	8	1	8	11	11	2
8	4	7	11	11	7	11	8	3	11	8	1	11	11	11	1
8	4	7	11	8	7	11	8	3	11	8	1	8	11	11	1
8	1	7	11	8	7	11	8	1	11	8	1	11	11	8	2
8	3	8	11	11	7	11	8	3	11	8	1	8	11	8	2
8	3	8	11	8	7	11	11	1	11	8	1	8	11	8	2
8	3	8	11	11	7	11	8	1	11	8	1	8	11	8	1
8	3	7	11	7	8	8	8	1	11	8	1	8	11	8	1
8	3	7	11	8	11	8	11	1	11	8	1	8	11	8	2
12	3	8	11	11	7	8	11	1	11	8	1	11	11	11	2
12	3	7	11	11	8	8	11	1	11	8	1	11	11	11	2
8	3	7	11	11	8	11	11	3	11	8	1	11	11	11	2
8	3	8	11	7	8	11	11	3	11	8	1	11	11	11	2
8	3	7	11	7	8	8	11	12	11	8	1	11	11	11	2
8	3	7	11	7	8	8	11	7	11	8	1	11	11	11	1
8	3	7	11	7	8	11	11	8	11	8	1	11	11	11	1
8	3	11	11	7	8	8	11	8	11	8	1	11	11	11	1
8	3	11	11	11	11	8	11	8	11	8	1	11	11	11	1
8	3	11	11	7	7	8	11	8	11	8	1	11	11	11	2
8	12	11	11	7	8	8	8	8	11	8	1	11	11	11	2
7	3	11	11	7	8	7	8	7	11	8	1	11	11	11	2
7	3	11	11	7	8	7	8	8	11	8	1	11	11	11	2
8	3	11	11	7	7	7	8	8	11	8	1	11	11	11	1
7	3	11	11	7	8	7	8	8	11	8	1	11	11	11	1
8	3	11	11	8	8	7	8	8	11	8	1	11	11	11	2
7	3	11	11	7	8	8	8	8	11	7	1	11	11	11	4
7	3	11	11	7	8	8	8	8	11	11	1	11	11	11	11
7	3	11	11	8	8	7	8	8	11	11	1	11	11	11	11
7	1	11	11	9	8	7	8	8	11	11	1	11	11	11	11
8	1	11	11	11	8	8	8	8	11	11	1	11	11	11	11
7	3	11	11	11	8	8	8	8	11	11	1	11	11	11	11
8	3	11	11	11	7	8	8	8	11	11	1	11	11	11	11
7	3	11	11	11	8	8	8	8	11	11	1	11	11	11	11
7	3	11	4	11	8	8	8	8	11	11	1	11	4	11	11
7	3	11	2	11	8	8	8	8	11	11	1	11	1	11	11
7	3	11	2	11	8	8	8	8	11	11	1	11	1	11	11
8	3	11	2	11	8	8	8	8	11	11	1	11	1	11	11
8	3	11	2	11	8	8	8	8	11	11	1	11	1	11	11
8	3	11	2	11	8	8	8	8	11	11	1	11	1	11	11
8	3	11	2	11	8	8	11	8	11	11	1	11	1	11	8
8	3	11	2	11	8	11	11	8	11	11	1	11	1	11	8
8	3	11	2	11	8	8	11	8	11	11	1	11	1	11	8
7	3	11	2	11	8	8	11	8	11	11	1	11	1	11	8
7	3	11	2	11	8	8	11	8	11	11	1	11	1	11	8
12	3	11	2	11	7	8	11	8	11	11	1	11	1	11	8
1	3	11	2	11	8	8	11	8	11	11	1	11	1	11	8
1	3	11	2	11	7	8	11	8	11	11	1	11	1	11	8
1	7	11	2	11	7	8	8	8	11	11	1	11	1	11	8
5	7	11	2	11	7	8	8	8	11	11	1	11	2	11	8
1	12	11	2	11	7	8	8	8	11	11	1	11	2	11	8
1	3	11	1	11	4	8	11	8	11	11	1	11	2	11	8
5	3	11	1	11	1	8	8	8	11	11	1	11	1	11	8
1	12	11	1	11	1	8	8	8	11	11	1	11	2	11	8
1	3	11	1	11	1	8	8	8	11	11	1	11	2	11	8
1	3	11	1	11	1	8	11	8	11	11	1	11	2	11	8
2	3	11	2	11	2	8	11	8	11	11	1	11	2	11	8
1	12	11	2	11	2	8	9	8	11	11	1	11	2	11	8
1	3	11	2	11	2	8	11	8	11	11	5	11	1	11	8
1	3	11	2	11	2	8	11	8	11	11	12	11	1	11	8
2	3	11	2	11	2	8	11	8	11	11	12	11	1	11	8
1	3	11	2	11	2	8	11	8	4	11	12	11	2	11	8
1	3	11	2	11	2	8	11	8	12	11	12	11	2	1	8
1	3	11	2	11	12	8	11	8	12	11	12	11	1	2	8
1	3	11	2	11	12	8	11	8	12	11	12	11	1	2	8
1	3	11	2	11	12	8	11	8	12	11	6	11	3	2	8
2	3	11	1	11	2	8	11	8	7	2	6	11	3	2	8
1	3	11	1	11	2	8	11	8	7	2	5	11	3	2	8
1	3	11	1	11	2	8	11	8	12	2	1	11	3	2	8
1	3	11	1	11	2	8	11	11	3	2	1	11	3	2	8
1	3	11	2	11	2	8	11	7	3	5	1	11	3	2	8
1	3	11	2	11	2	8	11	12	12	5	1	11	3	2	8
1	3	11	2	11	2	8	11	12	12	5	1	11	3	2	8
1	3	11	1	11	2	11	11	1	3	2	1	11	3	2	8
1	3	11	3	11	2	11	11	11	11	2	1	11	3	2	8
1	3	11	3	11	2	11	11	11	11	2	1	4	7	2	8
1	3	11	3	11	2	11	11	2	3	2	1	1	7	2	8
1	7	4	3	11	1	11	11	2	3	2	1	1	7	2	8
1	7	1	3	11	3	11	11	1	3	2	1	3	7	2	8
1	7	4	3	11	7	11	11	1	3	2	1	3	7	1	8
1	8	4	3	11	7	11	11	1	3	2	1	1	7	1	8
1	8	4	3	11	7	11	11	1	3	2	1	3	7	2	8
2	8	4	3	11	7	11	11	1	3	2	1	1	7	2	8
1	11	4	3	11	7	11	11	1	3	2	1	1	7	2	8
1	8	4	3	11	7	11	11	1	3	2	1	1	8	1	8
1	8	4	3	11	7	11	11	2	3	2	1	1	8	2	8
1	8	4	3	11	8	11	11	1	3	2	1	3	8	2	8
1	8	4	3	11	7	11	11	2	3	2	1	3	8	2	8
1	8	4	3	11	7	11	11	2	3	2	1	3	8	2	8
1	8	4	3	11	7	11	11	2	3	2	1	1	8	2	7
2	8	4	3	11	7	11	11	2	3	2	1	1	8	2	11
2	8	4	3	11	7	11	11	2	3	11	1	1	8	2	11
1	8	3	3	11	7	11	11	2	3	11	1	1	8	11	11
1	8	3	3	11	7	11	11	2	3	11	1	1	8	11	11
1	8	3	3	11	7	11	11	2	3	11	1	1	8	11	11
1	8	3	3	11	7	11	11	2	3	11	1	1	8	11	11
2	8	1	3	11	8	11	11	2	3	11	1	1	8	11	11
1	8	4	3	11	8	11	11	2	3	11	1	1	8	11	11
3	8	4	3	11	8	11	11	2	3	11	1	1	8	11	11
3	8	4	3	11	8	11	11	2	3	11	1	1	8	11	11
3	8	3	3	11	8	11	11	2	12	11	1	1	8	11	11
3	8	3	3	11	8	11	11	2	12	11	1	1	8	11	11
3	8	3	3	11	8	11	11	2	3	11	1	1	8	11	11
5	8	3	3	11	8	11	11	2	3	11	1	1	8	11	11
3	11	3	3	11	8	11	11	1	3	11	1	2	8	11	11
3	8	3	7	11	8	11	11	7	12	11	1	1	8	11	11
3	8	4	7	11	8	11	11	8	12	11	1	1	8	11	11
3	11	4	7	11	8	11	11	8	3	7	1	1	8	11	11
3	8	4	7	11	7	11	11	8	3	8	1	1	8	11	11
3	8	4	7	11	4	11	11	8	3	8	1	1	8	11	11
3	8	3	7	11	4	11	11	8	3	8	1	1	8	11	11
3	8	3	7	11	4	11	11	8	3	8	1	1	8	11	11
3	8	4	7	11	4	11	11	8	3	8	1	1	8	11	11
3	8	3	7	11	4	11	11	8	3	8	1	1	12	11	11
3	8	4	7	11	4	11	11	8	3	8	1	1	8	11	11
12	8	3	7	11	4	11	11	8	3	8	1	1	12	11	11
5	8	3	7	11	4	11	11	8	3	8	1	1	10	11	11
5	8	4	7	11	4	11	11	8	5	8	1	1	10	11	11
3	8	3	7	11	4	11	11	8	3	8	1	1	12	11	11
12	11	4	7	11	12	11	11	8	3	8	1	1	12	11	11
12	8	3	7	11	12	11	11	11	3	8	1	1	10	11	11
12	8	3	7	11	2	11	11	8	3	8	1	3	10	11	11
12	8	3	7	11	2	11	11	8	12	8	1	7	11	11	11
12	8	4	7	11	2	11	11	8	3	8	1	7	11	11	11
12	8	1	7	11	2	11	11	8	3	8	1	12	11	11	11
5	8	3	8	11	2	11	11	8	1	8	1	12	11	11	11
12	8	3	7	11	2	11	11	8	1	8	1	7	11	11	11
3	8	3	7	11	2	11	11	8	3	8	1	7	11	11	11
12	8	3	7	11	2	11	11	8	3	8	1	12	11	11	11
12	8	3	7	11	2	11	11	8	3	8	1	3	11	11	11
12	8	3	7	11	12	11	11	8	3	8	1	11	11	11	11
12	8	1	7	11	12	11	11	8	3	8	1	7	11	11	11
12	11	1	7	11	2	11	11	8	12	8	1	7	11	11	11
3	11	2	7	11	2	11	11	8	3	8	1	11	11	11	11
3	11	2	7	11	2	11	11	8	3	8	1	3	11	11	11
3	8	2	8	7	2	11	11	8	3	8	1	11	11	11	11
3	8	2	8	7	12	4	11	8	12	8	1	7	11	11	11
5	8	2	8	7	12	1	11	8	3	8	1	7	11	11	11
5	8	4	7	7	12	1	4	8	3	8	1	7	11	11	11
3	11	4	7	7	12	1	1	8	3	8	1	7	11	11	11
12	11	4	8	7	2	1	1	8	3	8	1	7	11	11	11
3	11	4	8	7	2	1	1	8	3	8	1	7	11	11	11
3	11	4	7	7	12	1	1	8	3	8	1	7	11	11	11
5	11	2	8	7	12	4	1	8	3	7	1	7	11	11	11
5	11	4	7	11	12	4	1	8	3	11	1	7	11	11	11
6	11	4	8	7	2	1	1	8	1	11	1	7	11	11	11
5	11	4	8	7	12	1	1	8	1	11	1	7	11	11	11
5	11	4	8	8	2	1	1	8	1	11	1	7	11	11	11
5	11	2	8	11	2	4	1	8	1	11	1	7	11	11	11
5	11	4	8	11	2	1	1	8	1	11	1	7	11	11	11
5	11	4	8	11	2	1	3	7	1	11	1	7	11	11	11
5	11	4	8	11	2	2	3	3	1	11	1	7	11	11	11
5	11	2	7	8	2	2	3	1	1	11	1	12	11	11	11
2	11	2	8	7	12	2	3	1	1	11	1	12	11	11	11
5	11	2	8	7	2	2	3	4	1	11	1	12	11	11	11
5	11	4	7	11	2	2	3	4	1	11	1	7	11	11	11
5	11	2	7	11	2	2	3	11	1	11	1	7	11	11	11
5	11	12	7	11	2	2	3	11	2	11	2	7	11	11	11
5	11	2	7	11	12	4	3	11	2	11	2	7	11	11	11
5	11	4	7	7	12	4	12	11	2	11	2	7	11	11	4
5	11	4	7	8	2	4	3	11	2	11	1	7	11	11	12
2	11	4	7	7	2	4	3	4	2	11	1	12	11	11	12
1	11	4	7	8	2	4	3	12	2	11	1	7	11	4	12
5	11	2	7	7	2	4	3	11	2	11	1	7	11	1	12
1	7	12	7	8	2	4	3	11	1	11	1	7	11	5	12
1	12	12	8	8	2	2	3	2	1	11	1	12	4	5	7
2	12	12	11	7	2	2	3	2	1	11	1	12	1	1	6
5	12	11	11	8	2	2	4	2	1	11	1	7	1	1	1
5	12	11	11	7	2	4	11	2	1	11	1	7	1	1	1
5	12	11	11	7	2	4	11	2	1	11	1	11	3	1	1
5	12	11	11	8	2	4	11	2	2	11	1	11	1	1	1
5	12	11	11	7	4	1	11	5	1	11	1	11	1	1	2
2	12	11	11	7	4	2	11	5	2	11	1	11	3	1	2
5	7	11	11	7	2	2	11	5	1	11	1	11	3	1	2
5	7	11	11	7	2	2	11	2	1	11	1	11	1	1	2
5	7	11	11	7	12	4	11	2	2	11	1	11	3	5	1
5	7	11	11	7	12	2	11	5	2	11	1	11	3	1	1
5	7	11	11	7	12	2	11	2	2	11	1	11	3	1	2
5	7	11	11	7	12	4	11	2	2	11	1	11	3	1	2
1	7	11	11	7	2	4	11	2	2	11	1	11	3	1	2
1	7	11	11	7	4	2	11	2	2	11	1	11	3	1	1
5	7	11	11	7	4	2	11	2	2	11	1	11	3	5	1
5	7	11	11	7	4	4	11	2	1	11	1	11	3	5	1
5	7	11	11	7	2	4	11	2	2	11	1	11	3	1	1
5	12	11	11	7	2	2	11	2	2	11	1	11	3	1	2
5	9	11	11	7	2	2	11	2	2	11	1	11	3	5	1
5	12	11	11	7	2	2	11	2	2	11	1	11	3	5	1
5	12	11	11	7	2	2	11	5	2	11	1	11	3	5	1
5	12	11	11	7	12	2	11	5	1	11	2	11	3	5	1
5	12	11	11	7	2	2	4	2	2	11	2	11	3	5	1
5	1	11	11	7	5	1	1	2	1	11	1	11	3	5	1
5	1	11	11	7	1	4	1	2	1	11	1	11	3	1	1
5	4	11	11	7	3	1	1	2	1	11	1	11	3	1	1
5	11	11	11	7	3	1	1	5	1	11	1	11	1	1	1
5	11	11	11	7	3	1	1	12	1	11	1	11	1	1	1
5	11	2	11	7	3	1	1	1	1	11	1	11	2	1	2
5	11	2	11	7	3	1	1	2	1	11	1	11	1	1	1
5	11	2	11	7	3	1	1	2	1	11	1	11	1	2	2
5	11	2	11	7	1	1	1	2	1	11	1	11	1	4	2
5	11	2	11	7	1	1	1	2	1	11	2	11	1	11	2
5	11	2	11	7	1	1	1	2	1	11	2	11	1	11	2
5	11	4	11	10	3	1	1	2	1	4	1	11	1	11	1
5	11	4	11	12	3	1	1	5	1	2	1	11	1	11	1
5	11	4	11	7	1	1	1	2	1	2	2	11	1	11	1
5	11	4	11	7	3	1	1	1	1	2	2	11	1	11	2
5	11	4	11	12	1	1	1	12	1	2	2	11	2	11	1
5	11	4	11	7	1	2	1	7	1	2	1	11	1	11	1
5	11	4	11	7	1	1	1	7	3	2	2	11	2	11	1
5	11	4	11	7	1	1	5	7	3	2	1	11	2	11	2
5	11	4	11	7	1	1	1	7	3	2	2	11	2	11	2
5	11	4	11	7	1	1	1	8	3	2	2	11	1	11	1
5	11	4	11	7	1	1	1	7	3	2	2	11	1	11	4
5	11	2	11	7	3	3	1	7	3	2	2	11	1	11	11
5	11	11	11	7	3	3	4	7	5	2	2	11	1	11	11
5	11	4	11	7	1	1	11	8	5	2	2	11	1	11	11
5	11	4	11	7	1	1	11	7	5	2	2	11	1	11	11
5	11	4	11	7	1	1	11	7	5	2	2	11	1	11	11
5	11	4	11	7	3	3	11	7	5	2	2	11	1	11	11
5	11	4	11	7	1	3	11	7	3	2	2	11	2	11	11
5	11	4	11	7	3	3	11	8	3	2	2	11	1	11	11
5	11	4	11	7	1	3	11	7	5	2	2	11	2	11	11
5	11	4	11	7	1	3	11	7	5	5	2	11	2	11	11
5	11	4	11	7	1	1	11	7	3	2	2	11	2	11	11
5	11	4	11	7	1	1	11	12	12	2	1	11	2	11	11
5	11	4	11	7	1	1	11	7	12	2	2	11	2	11	11
5	11	4	11	7	1	3	11	12	5	2	2	11	2	11	11
5	11	4	11	7	1	3	11	7	3	2	2	11	2	11	11
5	11	4	11	7	3	4	11	7	3	2	1	11	2	11	11
5	11	4	11	7	3	4	11	7	3	2	1	11	2	11	11
1	11	11	11	7	3	4	11	7	3	1	3	11	2	11	11
1	11	7	11	7	3	3	11	7	3	3	3	11	2	11	11
1	11	4	11	7	1	3	11	7	12	7	3	11	1	11	11
1	11	12	11	7	1	12	11	7	12	7	3	11	1	11	11
1	11	11	11	7	3	4	11	7	3	8	3	11	1	11	11
1	11	11	11	7	3	4	11	7	3	8	3	11	1	11	11
1	11	11	11	7	3	4	11	8	3	8	3	11	1	11	11
2	11	11	11	7	1	7	11	7	3	8	3	11	1	11	11
1	11	11	11	7	1	12	11	8	3	8	3	11	1	11	11
1	11	11	11	7	1	4	11	7	3	8	3	11	1	11	11
1	11	11	11	7	3	3	11	7	3	8	3	11	1	11	11
1	11	11	11	7	1	3	11	7	3	8	3	11	1	11	11
1	11	11	11	7	3	3	11	7	5	8	3	11	1	11	11
1	11	11	11	7	1	4	11	7	3	8	3	11	1	11	11
1	11	11	11	7	1	4	11	7	3	8	3	11	1	11	11
1	11	11	11	7	1	3	11	7	12	8	3	11	1	11	11
1	11	11	11	7	1	3	11	7	3	8	3	11	1	11	11
1	11	11	11	7	1	3	11	7	3	8	3	11	1	11	11
1	11	11	11	7	1	4	11	7	3	8	3	11	1	11	11
1	11	11	2	7	1	11	11	7	12	8	3	11	4	7	11
1	11	11	2	7	1	11	11	7	5	8	12	11	11	7	11
1	4	11	2	7	1	11	11	7	3	8	12	11	11	7	11
1	4	11	1	7	1	11	11	7	3	8	12	11	11	7	11
1	4	7	1	7	1	11	11	7	3	8	12	11	11	7	11
2	4	7	2	7	3	7	11	8	3	8	12	11	11	7	11
2	4	7	2	7	3	7	11	8	3	8	12	11	11	7	11
5	4	7	2	7	3	8	11	8	12	8	12	11	11	7	11
2	4	7	2	7	1	8	11	7	3	8	3	11	11	7	11
1	4	7	2	7	1	8	11	7	3	8	3	11	11	7	11
1	4	7	2	7	1	11	11	8	3	8	12	11	11	7	11
1	4	7	2	7	1	8	11	8	3	8	12	11	11	8	11
1	4	7	2	11	1	8	11	7	3	8	12	11	11	8	11
1	4	7	2	11	1	8	11	7	3	8	12	11	11	8	11
1	4	7	2	11	1	7	11	1	3	8	3	11	11	8	11
1	4	7	1	11	1	7	11	1	3	8	1	11	11	8	11
1	4	7	2	11	1	7	4	1	3	8	1	11	11	8	11
1	1	7	2	11	1	7	2	1	3	8	1	11	11	8	11
1	1	7	2	11	3	7	2	2	3	8	1	11	11	8	11
1	1	7	2	11	3	8	2	1	3	8	1	11	11	8	11
1	1	7	2	11	3	8	2	1	3	8	1	11	11	8	11
2	3	7	2	11	3	8	2	2	5	8	1	11	11	8	11
2	1	8	2	11	3	8	2	2	5	8	1	11	11	8	11
2	1	7	2	11	1	8	2	1	3	8	1	11	11	8	11
2	1	8	2	11	1	8	2	2	3	8	1	11	11	8	11
1	3	8	2	11	1	8	2	2	3	8	1	11	11	8	11
1	1	8	2	11	1	8	2	2	3	8	1	11	11	8	11
1	3	8	2	11	1	8	2	2	3	8	1	11	11	8	11
5	3	8	2	11	1	8	2	2	3	8	1	9	11	8	11
1	3	7	2	11	2	8	2	2	7	8	1	11	11	8	11
5	3	7	2	11	1	8	2	2	8	8	1	11	11	8	11
1	3	8	2	11	1	8	2	2	8	8	1	11	11	8	11
1	12	7	2	11	1	8	2	2	8	8	1	11	11	11	11
1	7	7	2	11	1	8	2	2	8	8	1	11	11	11	11
1	3	7	3	11	2	8	2	2	8	8	1	11	11	11	11
1	3	7	12	11	2	11	2	2	8	8	1	11	11	11	11
2	3	7	7	11	1	8	2	2	8	8	1	11	11	11	11
2	3	8	7	11	2	11	2	5	8	8	1	11	11	11	11
5	3	7	7	11	1	11	2	5	7	8	1	11	11	8	11
5	3	8	7	11	2	11	2	5	8	8	1	11	11	8	11
5	3	7	7	11	2	11	2	5	8	8	1	11	11	11	11
5	3	8	7	11	2	11	2	5	8	8	1	11	11	11	11
5	3	8	7	11	2	11	1	5	8	8	1	11	11	11	11
5	3	8	7	11	1	11	2	5	8	8	1	11	11	11	11
5	3	7	7	11	2	11	2	5	8	8	1	11	11	11	11
5	3	7	7	11	2	11	2	5	8	7	1	11	11	11	11
5	3	8	8	11	1	11	2	6	8	11	1	11	11	11	11
5	3	8	8	11	2	11	2	2	8	11	1	11	11	11	11
2	3	8	8	11	2	11	2	1	8	11	1	11	11	11	11
2	3	8	8	11	3	11	2	1	8	11	1	11	11	11	11
2	1	8	8	11	3	11	2	2	8	11	1	11	11	11	11
5	1	8	7	11	3	11	2	2	8	11	1	11	11	11	11
5	3	8	8	11	1	11	4	2	8	11	1	11	11	11	11
5	1	8	8	11	1	11	11	1	8	11	1	11	11	11	11
6	3	7	8	11	1	11	2	12	8	11	1	11	11	11	11
6	3	7	8	11	1	11	7	12	8	11	1	11	11	11	11
5	3	7	8	11	1	11	11	11	8	11	1	11	11	11	11
5	3	7	8	11	3	11	11	11	8	11	1	11	11	11	11
5	3	11	8	11	1	11	11	11	8	11	1	11	11	11	11
2	3	11	8	11	3	11	11	11	8	11	1	4	11	11	11
5	3	11	8	11	4	4	11	11	8	11	1	3	11	11	11
5	3	11	8	11	4	3	11	11	8	11	1	12	11	11	11
5	3	11	8	11	3	3	11	11	8	11	1	3	11	11	11
5	3	11	8	11	4	3	11	11	8	11	1	3	11	11	11
5	3	11	7	11	4	3	11	11	8	11	1	3	11	11	11
5	3	11	7	11	4	3	11	11	8	11	1	3	11	11	11
5	3	11	8	4	3	3	11	11	8	11	1	3	11	11	11
1	1	11	7	1	3	3	11	11	8	11	1	3	11	11	11
1	3	11	8	1	3	3	11	11	8	11	3	3	11	11	11
2	5	11	8	1	3	4	11	11	8	11	7	3	11	11	11
5	5	11	8	4	3	4	11	11	8	11	7	3	11	11	11
5	3	11	8	3	3	4	11	11	8	11	7	3	11	11	11
5	3	11	7	1	3	4	11	11	8	11	7	1	11	11	11
2	3	11	8	1	4	4	11	11	8	11	7	1	11	11	11
5	3	11	7	1	4	4	11	11	8	11	7	1	11	11	11
5	3	11	8	1	4	4	11	11	8	11	7	1	11	11	11
5	1	11	8	1	3	3	11	11	8	11	7	1	11	11	11
5	1	11	8	1	3	4	11	11	8	11	7	1	11	11	11
5	2	11	8	1	1	1	11	11	8	7	7	1	11	11	11
5	2	11	8	1	3	3	11	11	8	8	12	1	11	11	11
5	12	11	8	1	4	1	11	11	8	8	12	1	11	11	11
5	2	11	8	1	4	4	11	11	8	8	12	1	11	11	11
5	2	11	8	4	3	4	11	11	8	8	12	1	11	4	11
5	2	11	8	1	4	4	11	11	8	8	3	1	11	1	11
5	2	11	8	3	11	1	11	11	8	8	12	1	11	1	11
5	2	11	8	1	11	1	11	11	8	8	12	1	11	2	11
1	2	11	7	1	11	1	11	11	8	8	12	1	11	2	11
1	2	11	11	1	11	1	11	11	8	8	12	1	11	2	11
3	12	11	11	1	11	1	11	11	8	8	3	1	11	1	11
7	2	11	11	1	11	1	11	11	8	8	12	1	11	1	11
7	2	7	11	1	11	1	11	11	8	8	12	1	11	1	11
7	2	8	11	1	11	1	11	11	11	8	7	1	11	1	11
8	12	7	11	3	11	1	11	11	11	8	5	1	11	2	11
8	2	7	11	3	11	1	11	11	11	8	12	1	11	12	11
8	2	8	11	4	11	1	11	11	11	8	12	1	11	2	11
8	2	8	11	4	11	1	9	11	11	8	12	1	11	2	11
8	2	7	11	1	11	1	11	11	11	8	12	1	11	2	11
8	2	7	11	1	11	1	8	11	11	8	3	1	11	2	11
8	2	7	11	1	11	1	8	11	11	8	12	1	11	1	11
8	2	7	11	3	11	1	8	11	11	8	12	1	11	1	11
8	2	7	11	7	11	1	8	11	11	8	12	1	11	2	11
8	2	7	11	3	11	1	8	11	11	8	12	1	11	1	11
8	2	7	11	1	11	1	8	8	11	8	12	1	11	2	7
8	2	7	11	1	11	1	8	12	11	8	12	1	11	2	7
8	2	7	11	1	11	1	8	11	11	8	12	1	11	2	8
8	2	7	11	2	11	1	11	4	11	8	7	1	11	1	7
8	2	7	11	12	11	1	11	4	11	8	12	1	11	2	7
8	2	7	11	2	11	1	11	2	11	8	12	5	11	2	7
8	2	8	11	12	11	1	11	2	11	8	12	1	11	2	8
8	2	7	11	12	11	4	11	2	11	8	12	1	11	2	8
8	2	7	11	12	11	1	11	2	11	8	12	1	11	2	7
8	2	7	11	7	11	1	11	2	11	8	12	1	11	2	7
8	2	8	11	12	11	4	11	2	11	8	12	1	11	2	7
8	2	7	11	12	11	4	11	2	11	8	12	1	11	12	8
8	2	7	11	12	11	4	11	2	11	8	3	1	11	2	8
8	1	7	11	12	11	1	11	2	11	8	3	1	11	2	8
8	1	7	11	2	11	1	11	2	11	8	3	1	11	2	8
8	2	7	11	2	11	1	11	2	11	8	3	1	11	4	8
8	1	7	11	12	11	1	11	2	11	8	3	1	11	11	8
8	1	8	11	2	11	4	11	2	11	8	12	1	11	11	8
8	1	7	11	12	11	4	11	2	11	8	12	1	11	11	8
8	2	7	11	12	11	1	11	2	11	8	12	1	11	11	8
8	2	7	11	2	11	1	11	2	11	8	12	1	11	11	8
8	2	7	7	2	11	4	8	2	11	8	12	1	11	11	8
7	2	7	12	2	11	1	11	2	11	7	5	1	11	11	8
7	2	7	7	7	11	4	11	2	11	7	5	1	11	11	8
12	12	7	11	12	11	4	11	1	11	12	5	1	11	11	8
7	2	7	11	12	11	11	11	1	11	7	5	1	11	11	8
7	2	7	11	12	11	11	11	1	11	11	5	1	11	11	8
4	2	7	11	2	11	11	11	1	11	11	5	1	11	11	8
11	1	8	11	2	11	11	11	2	11	11	5	1	11	11	8
11	2	7	11	2	11	11	11	2	11	11	5	1	11	11	8
11	1	11	11	12	11	11	8	2	11	11	5	1	11	11	8
11	1	11	11	12	11	11	11	2	11	11	5	1	11	11	8
11	1	12	11	2	11	11	11	2	11	11	3	1	11	11	8
11	2	11	11	2	11	11	11	2	11	11	5	1	11	11	8
11	1	11	11	12	11	11	11	2	11	11	5	1	11	11	8
11	2	11	11	12	11	11	8	2	11	11	3	5	11	11	8
11	2	11	11	11	11	11	8	2	11	11	3	5	11	11	8
11	1	11	11	11	11	11	8	2	11	11	3	1	11	11	8
11	2	11	11	11	7	11	8	2	11	11	3	1	11	11	8
11	2	11	11	11	7	11	11	2	11	11	3	1	11	11	8
11	2	11	11	11	7	11	9	2	11	11	3	1	11	11	8
11	2	11	11	11	7	11	11	2	11	11	3	1	11	11	8
11	12	11	11	11	7	11	11	2	11	11	3	1	11	11	8
11	2	11	11	11	7	11	11	2	11	11	3	1	11	11	8
11	12	11	11	11	7	11	11	2	11	11	3	1	11	11	8
11	2	11	11	11	7	11	11	2	11	11	12	1	11	11	8
11	2	11	11	11	7	11	11	2	11	11	12	1	11	11	8
11	1	11	11	11	7	11	11	2	11	11	12	1	11	11	8
11	2	11	11	11	7	11	11	5	11	11	3	1	11	11	8
11	2	11	11	11	7	11	11	5	11	11	3	1	11	11	8
11	2	11	11	11	7	11	11	5	11	11	3	1	11	11	8
11	2	11	11	11	7	11	11	5	11	11	3	1	11	11	8
11	12	11	11	11	8	11	11	5	11	11	3	1	11	11	8
11	12	11	11	11	7	11	11	2	4	11	3	1	11	11	8
11	2	11	11	11	8	11	11	2	3	11	3	1	11	11	8
11	2	11	11	11	8	11	11	5	3	11	3	1	11	11	8
11	2	11	11	11	8	11	11	2	3	11	3	1	11	11	7
11	2	11	11	11	8	11	11	2	3	11	3	1	11	11	11
11	2	11	11	11	8	11	11	2	1	11	3	1	11	11	11
11	2	11	11	11	8	11	11	2	3	11	3	1	11	11	11
11	2	11	11	11	8	11	11	2	3	11	3	5	11	11	11
11	2	11	11	11	8	11	11	2	3	11	3	5	11	11	11
11	12	11	11	11	8	11	11	2	3	11	1	1	11	11	11
11	12	11	11	11	7	4	11	2	3	11	1	3	11	11	11
11	2	11	11	11	8	3	11	2	3	11	1	7	11	11	11
11	2	11	11	11	8	3	11	2	3	11	1	8	11	11	11
11	2	11	11	11	7	3	11	2	3	11	1	8	12	11	11
11	2	11	11	11	7	3	11	5	3	11	1	8	12	11	11
11	2	11	11	11	7	7	11	5	3	11	1	11	12	11	11
11	2	11	11	11	7	7	11	2	3	11	1	11	12	11	11
11	2	11	11	11	7	4	11	2	3	11	1	11	2	11	11
11	2	11	11	11	7	4	11	2	3	11	1	10	1	11	11
11	2	11	11	11	7	3	11	2	3	11	1	10	2	11	11
11	12	11	11	11	7	3	11	2	3	11	1	11	2	11	11
11	12	11	11	11	7	3	11	2	3	11	1	11	1	11	11
11	12	11	11	11	8	1	11	2	3	11	1	11	1	11	11
11	2	11	11	11	8	4	11	2	3	11	1	11	1	11	11
11	2	11	11	11	8	4	11	2	3	11	1	11	1	11	11
11	2	11	11	11	8	4	11	2	3	11	1	11	1	11	11
11	12	11	11	11	8	4	11	2	12	11	1	11	1	11	11
11	12	11	11	11	7	4	11	2	3	11	1	11	2	11	11
11	2	11	11	11	7	4	11	2	3	11	1	11	1	11	11
11	2	11	11	11	7	4	11	2	3	11	1	11	1	11	11
11	2	11	11	11	7	4	11	1	12	11	3	11	1	11	11
11	2	11	11	11	7	4	11	2	3	11	7	11	1	11	11
11	2	11	11	11	7	4	11	5	3	11	8	11	1	11	11
11	12	11	11	11	7	4	11	5	3	11	11	11	2	11	11
11	2	11	11	11	8	4	11	5	3	11	11	11	1	11	11
11	2	11	11	11	8	4	11	5	3	11	8	11	1	11	11
11	1	11	11	9	8	4	11	1	3	11	8	11	1	4	11
11	2	11	11	9	7	4	11	2	3	11	8	8	2	2	11
11	2	11	11	9	8	4	11	2	3	11	8	8	2	1	11
11	2	11	11	9	8	4	11	1	3	2	8	8	1	2	11
11	2	11	11	9	8	4	11	2	3	2	8	8	2	2	11
11	2	11	11	9	8	3	11	2	3	2	8	8	1	2	11
11	2	11	11	9	8	4	11	1	3	2	11	8	1	2	11
11	2	11	11	9	7	3	11	5	3	2	8	8	1	2	11
11	1	11	11	9	8	3	11	6	3	2	8	8	1	1	11
11	1	11	11	11	7	4	11	6	3	2	8	8	1	1	11
11	1	11	11	11	7	4	11	6	3	2	11	8	1	1	11
11	1	11	11	11	7	7	11	6	3	2	8	8	2	1	11
11	1	11	11	11	7	11	11	6	3	2	8	11	2	2	11
11	1	11	11	11	7	11	11	6	3	2	11	8	2	2	11
11	2	11	11	11	7	11	11	6	3	2	11	11	2	2	4
11	1	11	7	11	7	11	11	6	5	2	8	11	2	2	1
11	2	11	7	11	7	11	11	6	5	5	8	11	2	1	1
11	2	11	7	11	7	11	11	6	5	1	8	10	1	1	1
11	1	11	7	11	8	11	11	6	12	12	8	11	1	1	1
11	1	11	7	11	7	11	11	6	12	7	8	11	1	2	1
11	1	11	7	11	7	11	11	6	3	8	8	10	1	2	1
11	1	11	7	11	7	11	11	6	5	8	11	11	1	2	1
11	1	11	7	11	8	11	11	6	3	8	11	11	3	5	1
11	2	11	7	11	7	8	11	6	3	8	8	8	3	2	3
11	1	11	7	11	8	8	11	6	3	8	8	8	3	2	1
11	1	11	7	11	7	8	11	5	3	8	8	11	1	2	1
11	2	11	7	11	7	8	11	5	1	8	11	11	1	2	1
11	1	11	7	11	7	8	11	6	2	8	11	11	1	1	2
11	2	11	7	11	7	7	11	6	1	8	11	11	1	11	2
11	2	11	7	11	7	8	11	6	2	8	8	8	3	11	2
11	2	11	7	11	7	8	11	6	2	8	11	8	3	11	2
11	2	11	7	11	7	8	11	6	2	8	11	11	3	11	2
11	2	11	7	11	7	8	11	6	2	8	11	11	3	11	2
11	2	11	8	11	7	8	11	6	2	8	11	11	3	11	2
11	2	11	8	11	7	8	11	2	2	8	8	8	3	11	1
11	2	11	8	11	7	8	11	2	2	8	11	10	3	11	2
11	2	11	8	11	7	8	11	2	2	8	11	8	3	11	1
11	2	11	8	11	7	8	11	2	2	8	11	11	3	11	1
11	2	11	8	11	7	8	11	2	1	8	11	11	3	11	1
11	2	11	8	11	7	8	11	2	2	8	11	11	3	11	1
11	2	11	7	11	7	8	11	2	2	8	8	11	3	11	1
11	2	11	7	11	7	8	11	2	2	8	8	11	4	11	2
11	2	11	7	11	7	8	11	2	2	8	8	11	11	11	1
11	2	11	7	11	7	8	11	2	2	8	8	8	11	11	2
11	2	11	8	11	7	8	11	2	2	8	11	11	11	11	2
11	2	11	8	11	7	8	11	2	2	8	8	11	11	11	2
11	2	11	8	11	7	8	11	2	2	8	8	8	11	11	2
11	2	11	8	11	7	8	11	2	2	8	8	8	11	11	1
11	2	11	7	11	12	8	11	2	1	8	8	8	11	11	2
11	2	11	8	11	1	8	11	2	1	8	8	8	11	11	2
4	2	11	8	11	2	8	11	2	1	8	8	8	11	11	2
4	2	11	8	11	1	8	11	2	1	8	8	11	11	11	2
1	2	11	8	11	2	11	11	2	1	8	8	11	11	11	1
3	2	11	8	11	2	11	11	2	1	8	8	11	11	11	1
4	2	11	8	11	2	11	11	2	2	8	8	11	11	11	2
1	1	11	8	11	2	11	11	2	2	8	8	8	11	11	2
3	1	11	8	11	2	11	11	2	2	8	8	11	11	11	2
3	1	11	7	11	2	11	11	2	2	8	8	11	11	11	2
3	1	11	7	11	2	11	11	2	2	8	8	11	11	11	2
1	1	11	7	11	2	11	11	2	2	8	8	11	11	11	2
1	1	11	7	11	2	11	11	1	2	8	8	11	11	11	2
1	1	11	3	11	2	11	11	1	2	8	8	11	11	11	2
1	1	7	1	11	2	11	11	3	1	8	8	11	11	11	1
1	1	7	1	11	2	11	11	3	2	8	8	11	11	11	1
1	1	7	1	11	2	11	11	3	2	8	8	11	11	11	1
1	1	7	1	11	2	11	11	3	2	8	8	11	11	11	1
1	3	7	1	11	2	11	11	3	2	8	8	11	11	11	2
1	3	7	3	11	2	11	11	3	2	8	8	11	11	11	2
1	3	7	3	11	2	11	11	3	2	8	8	11	11	11	2
1	3	7	1	11	2	11	11	3	2	8	8	11	11	11	1
1	3	7	1	11	2	11	11	3	2	8	8	11	11	11	1
1	3	7	1	11	2	11	11	1	2	8	8	11	11	11	3
1	3	7	1	11	2	11	11	1	2	8	8	11	11	11	3
1	3	7	1	11	2	11	11	1	1	8	8	11	11	11	3
1	3	7	1	11	2	11	11	2	1	8	8	11	11	11	3
1	3	7	1	11	2	11	11	1	1	8	8	11	11	11	3
1	3	7	5	11	2	11	11	1	2	8	8	11	11	11	3
1	3	7	5	11	2	11	11	2	2	8	8	11	11	11	3
1	3	7	6	11	2	11	11	1	2	8	8	11	11	11	3
1	3	7	6	11	2	11	11	2	2	8	8	11	11	11	3
1	3	7	6	11	2	11	11	2	1	8	8	11	11	11	3
1	1	7	5	11	2	11	11	2	4	8	11	11	11	11	3
1	1	7	5	11	2	11	11	2	11	8	8	11	11	11	3
3	3	7	5	11	2	11	11	2	11	8	8	11	11	4	3
7	3	7	5	11	2	11	11	2	11	8	11	11	11	2	3
7	3	8	1	11	2	11	11	2	11	8	11	11	11	2	7
7	1	7	1	11	12	11	11	2	11	8	8	11	11	2	7
7	1	7	1	11	2	11	11	2	11	8	8	11	11	2	7
7	1	7	5	11	2	11	11	2	11	8	8	11	11	2	7
7	1	7	5	11	2	11	11	2	11	8	7	11	11	1	7
7	1	11	5	11	2	11	11	2	11	8	12	11	11	1	7
7	3	11	5	11	2	11	11	2	11	8	1	11	11	1	7
7	3	12	5	11	2	11	11	2	11	8	1	11	11	1	7
7	1	11	5	11	1	11	11	2	11	8	1	11	11	1	7
7	1	11	5	11	1	11	11	2	11	8	1	11	11	2	7
7	1	11	5	11	1	11	11	2	11	8	1	11	11	2	7
7	1	11	5	11	1	11	11	2	11	8	1	11	11	2	8
7	3	11	5	11	2	11	11	2	11	8	1	11	11	2	7
8	3	11	5	11	1	11	11	2	11	8	1	11	11	1	8
8	3	11	3	11	2	11	11	2	11	8	1	11	11	1	7
8	3	11	7	11	1	11	11	2	11	8	1	11	11	1	7
7	3	11	7	11	1	11	11	2	11	8	1	11	11	1	7
8	1	11	7	11	1	11	11	2	11	8	1	11	11	1	7
8	1	11	7	11	1	11	11	2	11	8	1	11	11	1	7
8	1	11	7	11	1	11	11	2	11	8	1	11	11	2	7
7	1	11	7	11	1	11	4	2	11	8	1	11	11	2	7
7	3	11	7	11	1	11	2	2	11	8	1	11	11	2	7
7	3	11	8	11	1	11	2	2	11	8	1	11	11	2	7
7	1	11	8	11	1	11	2	2	11	8	1	11	11	2	7
7	1	11	7	11	1	11	2	2	11	8	2	11	11	1	7
7	1	11	8	11	1	11	2	2	11	8	2	11	11	2	7
8	1	11	8	11	1	11	2	1	11	8	2	11	11	2	7
7	1	11	8	11	1	11	2	1	11	8	1	11	11	1	7
7	1	11	7	11	2	11	2	2	11	8	1	11	11	1	7
7	4	11	7	11	1	11	2	2	11	8	1	11	11	1	7
7	11	11	7	11	2	11	2	2	11	8	1	11	11	3	7
7	11	11	7	11	2	11	1	2	11	8	1	11	11	3	7
7	11	11	7	11	1	11	2	2	11	8	1	11	11	3	7
7	11	11	8	11	1	11	2	5	11	8	1	11	11	3	7
7	11	11	8	11	1	11	2	6	11	8	1	11	11	1	7
7	11	11	8	11	1	11	2	6	11	8	1	11	11	1	7
8	11	11	8	11	2	11	2	6	11	8	1	11	11	1	7
7	11	11	8	11	2	11	2	6	11	7	2	11	11	3	7
7	11	11	8	11	12	11	2	6	11	7	2	11	11	3	7
7	11	11	8	11	2	11	2	6	11	8	2	11	11	3	7
7	11	11	8	11	2	11	2	6	11	11	1	11	11	1	7
7	11	11	8	11	2	11	2	6	11	11	1	11	11	1	7
7	11	11	8	11	2	11	2	6	11	11	1	11	11	1	7
7	11	11	8	11	2	11	2	6	11	11	1	11	11	1	7
7	11	11	8	11	2	11	2	6	11	11	1	11	11	1	7
7	11	11	8	11	12	11	2	6	11	11	1	11	11	1	7
7	11	11	7	11	2	11	2	6	11	11	1	11	11	3	7
7	11	11	8	11	2	11	2	5	11	11	1	11	11	3	7
7	11	11	7	11	2	11	2	3	11	11	1	11	11	1	7
7	11	11	8	11	2	11	1	3	4	11	1	11	11	3	7
7	11	11	8	11	2	11	1	3	1	11	2	11	11	1	7
7	11	11	8	11	2	11	3	3	1	11	2	11	11	3	7
7	11	11	8	11	2	11	3	3	1	11	2	11	11	3	7
7	11	11	8	11	2	11	3	3	1	11	2	11	11	3	7
7	11	11	7	11	2	11	3	3	1	11	1	11	11	3	7
7	11	11	11	11	2	11	3	3	1	11	1	11	11	3	7
7	11	11	11	11	2	11	3	3	1	11	1	11	11	3	7
7	11	11	11	11	12	11	3	3	1	11	1	11	11	3	7
7	11	11	11	11	12	11	3	3	1	11	1	11	11	1	7
7	11	11	11	11	12	11	3	3	1	11	1	11	11	1	7
7	11	11	11	11	12	11	3	3	1	11	1	11	11	1	7
7	11	11	11	11	12	11	3	3	1	8	1	11	11	1	7
12	11	11	11	11	2	1	3	3	1	8	1	11	11	1	7
12	11	11	11	11	2	3	3	3	2	8	1	11	11	1	7
11	11	11	11	11	1	3	3	3	1	8	5	11	11	1	7
11	11	11	11	11	2	3	3	3	1	8	1	11	11	3	7
11	11	11	11	11	2	3	3	3	1	8	1	11	11	1	11
11	11	11	11	11	2	1	3	3	1	8	1	11	11	1	11
11	11	11	11	11	2	3	3	12	1	8	5	11	11	2	11
11	11	11	11	11	12	4	3	12	1	8	1	11	11	2	11
11	11	11	11	11	2	4	3	12	1	8	5	11	11	2	11
11	11	11	11	11	12	4	12	7	1	8	5	11	11	2	11
11	11	11	11	11	1	4	3	7	1	8	5	11	11	12	11
11	11	11	11	11	5	4	3	7	1	8	1	4	11	2	11
11	11	11	11	11	12	4	12	7	1	8	1	4	11	2	11
11	11	11	11	11	11	3	3	7	1	8	5	1	11	2	11
11	11	11	11	11	1	3	3	12	1	8	1	1	11	2	11
11	11	11	11	11	3	3	3	3	2	8	1	1	11	2	11
11	11	11	11	11	1	3	3	3	2	8	1	1	8	2	11
11	11	11	11	11	1	4	3	3	2	8	1	1	7	1	11
11	11	11	11	11	2	4	3	3	2	8	1	1	7	1	11
11	7	11	11	11	1	4	3	3	2	8	2	1	7	2	11
11	7	11	11	11	1	3	3	3	2	8	2	1	7	2	11
11	7	11	11	11	2	11	3	3	2	8	1	1	7	2	11
11	7	11	11	11	12	11	3	3	1	8	1	1	7	2	11
11	7	11	11	11	2	11	3	3	3	8	1	1	7	1	11
11	7	11	11	11	2	11	3	3	4	8	1	1	7	1	11
11	7	11	7	11	1	11	3	3	4	8	1	1	7	1	11
11	7	11	7	11	1	11	3	3	4	8	1	1	7	2	11
11	7	11	7	11	1	11	3	3	4	8	1	1	8	2	11
7	7	11	7	11	1	11	11	3	3	8	1	1	8	2	11
7	7	11	7	11	1	11	7	3	3	8	1	1	8	1	11
7	7	11	7	11	2	11	11	5	3	8	1	1	8	1	11
7	7	1	7	11	1	11	9	2	3	8	1	1	8	1	11
7	7	1	7	11	1	11	11	5	3	8	2	1	8	1	11
7	7	1	7	11	2	11	11	2	3	8	2	1	8	1	11
7	7	1	7	11	1	11	11	5	3	8	2	1	8	1	11
7	7	1	7	11	1	11	11	5	3	8	1	1	8	1	11
7	7	1	7	11	7	11	11	5	3	8	1	1	8	1	11
7	7	1	7	11	7	11	11	5	3	8	1	1	8	1	11
7	7	1	7	11	7	8	11	2	3	8	1	1	8	1	11
7	7	1	7	11	7	8	11	5	3	8	1	1	8	1	11
8	7	1	7	11	7	7	11	2	3	8	1	1	8	2	11
8	7	4	7	11	7	7	11	2	3	8	1	1	8	1	11
7	7	3	7	11	7	7	11	2	4	8	1	1	8	1	11
8	7	3	7	11	7	8	11	2	4	8	1	1	8	2	11
8	7	3	7	11	7	8	11	2	4	8	1	1	8	1	11
8	7	3	7	11	7	8	11	5	4	8	1	1	8	1	11
8	7	3	7	11	7	8	11	2	4	8	1	1	8	2	11
8	7	3	7	11	7	8	11	2	4	8	2	1	8	2	11
8	7	3	7	11	7	7	11	2	4	8	2	1	8	2	11
8	7	3	7	11	7	8	11	2	4	8	2	7	8	2	11
8	7	3	7	11	7	8	11	2	4	8	2	8	8	2	11
8	7	3	7	11	7	8	11	2	4	8	2	7	8	2	11
8	7	3	7	11	7	11	11	2	3	8	2	7	8	2	11
8	7	3	7	11	7	11	11	5	4	8	1	11	8	2	11
8	7	3	7	11	7	11	11	5	3	8	5	11	8	1	11
8	7	3	7	11	7	11	11	5	11	8	1	8	8	1	11
8	12	4	7	11	7	11	9	5	3	8	1	8	8	2	11
8	11	4	7	11	7	11	11	5	12	11	1	8	8	2	11
8	10	3	11	11	7	11	8	5	3	11	1	8	8	2	11
8	10	4	11	11	7	11	8	2	3	11	2	8	8	2	11
8	10	3	11	11	7	11	8	2	3	11	2	8	8	2	11
8	10	3	11	11	7	11	11	2	3	11	1	8	12	2	11
8	10	3	11	11	7	11	11	5	3	11	1	8	11	2	11
8	10	3	11	11	7	11	11	2	3	11	1	8	12	1	11
8	10	1	11	11	7	11	8	2	3	11	1	8	12	2	11
8	10	4	11	11	7	11	8	2	3	11	1	8	8	2	11
8	10	1	11	11	7	11	8	2	12	11	1	8	12	2	11
8	10	4	11	11	7	11	8	2	12	11	1	8	12	2	11
8	10	4	11	11	7	11	8	1	12	11	1	8	12	2	11
8	10	4	11	11	7	11	8	5	12	11	1	8	12	1	11
8	11	4	11	4	7	11	8	2	3	11	1	8	10	12	11
8	8	4	11	3	7	11	11	5	3	11	1	8	10	12	11
8	8	4	11	3	7	11	11	5	12	11	1	8	10	12	11
8	8	4	11	1	7	11	11	5	3	11	1	11	10	12	11
8	8	4	11	1	7	11	11	5	3	11	1	8	12	4	11
8	8	4	11	1	7	11	11	2	3	11	1	8	8	11	11
8	8	4	11	1	7	11	11	2	7	11	1	8	12	11	11
8	8	4	11	1	7	11	11	2	8	11	1	8	11	11	11
8	8	4	11	1	7	11	8	2	8	11	1	8	11	11	11
7	8	4	11	1	7	11	8	2	8	11	1	8	11	11	11
8	8	4	11	1	7	11	8	2	8	11	1	8	8	11	11
7	8	4	11	1	7	11	8	2	8	11	1	11	11	11	11
7	8	4	11	1	7	11	8	2	8	11	1	8	8	11	11
7	8	4	11	3	4	11	8	2	7	11	1	11	12	11	11
8	8	4	11	1	4	11	8	11	8	11	1	11	12	11	11
8	8	4	11	1	11	11	11	11	7	11	1	11	12	11	11
8	8	1	7	4	11	11	11	11	7	11	1	11	12	11	11
8	8	4	7	4	11	11	11	11	8	11	1	11	10	11	11
8	8	1	7	1	11	11	8	11	7	11	1	11	10	11	11
8	8	1	7	4	11	11	8	11	7	11	1	11	10	11	11
8	8	1	7	4	11	11	8	11	7	11	1	11	10	11	11
8	8	1	7	1	11	11	8	11	7	11	1	8	10	11	11
8	8	3	7	1	11	11	8	11	7	8	1	11	10	11	11
8	8	3	7	4	11	11	11	11	8	8	1	11	10	11	11
8	8	7	7	4	11	11	8	11	8	8	1	11	10	11	11
8	8	11	7	4	11	11	8	11	8	8	1	11	10	11	11
7	8	11	7	1	11	11	8	11	8	8	1	8	10	11	11
7	8	11	7	1	11	11	8	11	8	8	2	8	10	11	11
7	8	11	7	1	11	11	8	11	8	8	2	8	10	11	11
12	8	11	7	1	11	11	8	11	8	8	2	8	10	11	11
12	8	11	7	4	11	11	11	11	8	8	2	8	10	11	11
7	8	11	7	1	11	4	9	11	8	8	2	8	12	11	11
11	8	11	7	1	11	3	11	11	8	8	2	8	12	11	11
11	8	11	7	1	11	3	11	11	8	8	1	8	12	11	11
11	8	11	7	1	11	3	11	11	8	8	1	8	12	11	11
11	8	11	7	1	11	3	11	11	8	8	1	8	10	11	11
11	8	11	7	1	11	3	11	11	8	8	1	8	10	11	11
11	8	11	7	4	11	3	11	11	8	8	1	8	10	11	11
11	8	11	7	4	11	4	11	11	8	8	1	8	12	11	12
11	8	11	7	3	11	4	11	11	8	8	1	8	10	11	12
11	8	11	7	3	11	4	11	11	8	8	1	8	10	11	12
11	8	11	7	1	11	1	11	11	8	8	1	8	10	11	12
11	8	11	7	1	11	4	11	11	8	8	1	8	12	11	11
11	8	11	7	4	11	4	11	11	8	8	1	8	10	11	11
11	11	11	7	1	11	4	11	11	8	8	1	8	12	11	11
11	11	11	7	1	11	4	11	11	8	8	1	8	8	11	11
11	11	11	7	1	11	4	11	11	8	8	1	11	7	11	11
11	11	11	7	1	11	4	11	11	8	8	1	11	12	8	11
11	11	11	7	1	11	4	11	11	8	8	1	11	12	8	11
11	11	11	7	1	11	4	11	11	8	8	1	11	12	8	11
11	11	11	7	1	11	12	11	11	8	8	1	11	12	8	11
11	11	11	7	3	11	3	11	11	8	8	1	11	11	8	11
11	11	11	7	3	11	4	11	11	8	8	1	11	11	8	11
11	11	11	7	1	11	4	11	11	8	8	1	11	11	8	11
11	11	11	7	1	11	4	11	11	8	8	1	8	11	8	11
11	11	11	8	3	11	4	11	11	8	8	1	8	11	8	11
11	11	11	8	3	11	12	11	11	8	8	1	11	11	8	11
11	11	11	8	1	11	7	11	11	8	8	1	11	11	8	11
11	11	11	7	1	11	12	11	10	8	8	2	11	11	8	11
11	11	11	8	1	11	4	11	12	8	8	2	11	11	8	11
11	11	11	7	4	11	4	11	7	8	8	2	11	11	8	11
11	11	11	7	7	11	4	11	3	8	8	2	11	11	8	11
11	11	11	7	12	11	4	11	3	8	8	2	8	11	8	11
11	11	11	8	11	11	7	11	3	8	8	1	8	11	8	11
11	11	11	7	11	11	4	11	3	8	8	2	11	11	8	11
1	11	11	7	11	11	3	11	3	8	8	2	11	11	8	11
1	11	11	7	11	11	4	11	3	8	8	2	11	11	8	11
1	11	11	7	11	11	4	11	3	8	8	2	11	11	8	8
1	11	11	7	11	11	11	11	3	8	11	2	11	11	8	8
1	11	11	7	11	11	11	11	3	8	11	2	11	11	8	8
1	11	11	7	11	11	4	11	3	8	11	2	11	11	8	8
1	11	11	7	11	11	4	11	3	8	11	2	11	11	8	8
1	11	11	7	11	11	4	11	3	8	11	2	11	11	8	8
1	11	11	7	11	11	7	11	3	11	11	2	11	11	8	8
1	11	11	7	11	11	4	11	3	11	11	2	11	11	8	8
1	11	11	7	11	11	4	11	3	11	11	2	11	11	8	8
1	11	11	7	11	11	4	11	3	11	11	2	11	11	8	8
1	11	11	8	11	11	4	11	3	11	11	2	11	11	8	8
1	11	11	7	11	11	4	11	3	11	11	2	11	11	8	8
1	11	11	7	11	12	4	11	3	11	11	2	11	11	8	8
1	11	11	7	11	12	4	11	3	11	11	2	11	11	8	8
1	11	11	7	11	7	4	11	3	11	11	2	11	11	8	8
1	11	11	7	11	7	4	11	3	11	11	2	11	11	7	8
2	11	11	7	11	7	4	11	3	11	11	2	11	11	11	8
1	11	11	11	11	7	4	11	3	11	11	2	11	11	11	8
1	11	11	11	11	8	4	11	3	11	11	2	11	11	11	8
1	11	11	11	11	8	4	11	3	11	11	2	11	11	11	8
1	11	11	11	11	8	4	11	3	11	11	2	11	11	11	8
1	11	11	11	11	8	3	11	3	11	11	2	11	11	11	8
1	11	11	11	9	8	4	11	3	11	11	2	11	11	11	8
1	11	11	11	9	8	1	11	3	11	11	2	11	11	11	11
1	11	11	11	11	7	1	11	3	11	11	2	11	11	11	11
1	11	11	11	8	7	1	11	3	11	11	2	11	11	11	8
1	11	11	11	8	7	3	11	3	11	11	2	11	11	11	8
1	11	11	11	12	7	3	11	3	11	11	2	11	11	11	8
1	11	11	11	7	7	3	11	3	11	11	2	11	11	11	8
1	11	11	11	8	7	4	11	3	11	11	2	11	11	11	8
1	11	11	11	7	7	3	4	3	11	11	2	11	11	11	8
1	11	11	11	8	7	4	3	3	11	11	2	11	11	11	8
1	11	7	11	8	7	3	3	3	11	11	2	11	11	11	8
1	11	7	11	8	7	3	3	3	11	11	2	11	11	11	8
1	11	7	11	12	8	3	3	11	11	11	1	11	11	11	8
1	11	7	11	12	7	3	3	3	11	11	1	11	11	11	8
1	11	7	11	12	7	1	3	3	11	11	1	11	11	11	8
1	11	7	11	8	7	3	3	3	11	11	1	11	11	11	8
1	11	7	11	11	7	7	3	3	11	11	1	11	11	11	8
1	11	7	11	11	7	11	3	3	11	11	1	11	11	11	8
1	11	7	11	11	7	11	3	3	11	11	1	11	11	11	11
1	11	7	11	11	7	11	3	3	11	11	1	11	11	11	11
1	11	7	11	11	7	11	12	3	11	11	1	11	11	11	11
1	11	7	7	11	7	11	3	12	11	11	1	11	11	11	11
1	11	7	7	11	7	11	3	3	11	11	1	11	11	11	11
1	8	7	7	7	7	11	3	1	11	11	1	11	11	11	11
1	8	7	7	11	7	11	3	1	11	11	1	11	11	11	11
1	8	7	7	11	7	11	3	1	11	11	1	11	11	11	11
1	7	7	7	11	7	11	3	1	11	11	1	11	11	11	11
1	11	7	7	7	7	11	12	1	11	11	1	11	11	11	11
1	11	7	7	11	7	11	3	1	11	4	1	11	11	11	11
1	7	8	7	11	7	11	3	1	11	1	1	11	11	11	11
1	11	8	7	11	7	11	3	1	11	1	1	11	11	11	11
1	11	7	7	11	8	11	4	1	11	1	1	11	11	11	11
1	11	7	7	11	7	11	11	1	11	1	1	11	11	11	11
1	11	7	7	11	8	11	11	1	11	1	1	11	11	11	11
1	11	7	7	11	8	11	11	1	11	1	1	11	11	11	11
1	11	8	7	11	8	8	11	1	11	1	1	11	11	11	11
1	11	7	7	8	7	11	11	3	11	1	1	11	11	11	11
1	11	8	7	7	8	7	11	3	11	1	1	11	11	11	11
1	11	7	7	7	8	8	11	3	11	1	1	4	11	11	11
1	8	7	7	7	8	8	11	3	11	1	1	1	11	11	11
1	8	8	7	7	7	8	11	3	11	1	1	1	11	11	11
1	8	8	7	7	7	11	11	3	11	1	1	3	11	11	11
1	11	8	7	7	7	11	11	3	11	1	1	3	11	11	11
1	11	8	7	7	7	11	11	3	11	1	1	3	11	11	11
1	8	8	7	7	7	11	11	3	11	1	1	3	11	11	11
2	8	8	7	7	7	8	11	3	11	2	1	3	11	11	11
1	8	8	7	7	7	11	11	3	11	1	1	1	11	11	11
1	8	7	3	8	7	8	11	3	11	2	1	1	11	11	11
1	8	7	1	7	8	8	11	3	11	2	1	1	11	11	11
1	8	8	1	11	7	8	11	3	11	5	1	1	11	11	11
1	8	7	1	7	7	8	11	3	11	5	1	1	11	11	11
2	8	7	1	11	8	7	11	12	11	5	1	1	11	11	11
1	8	7	1	7	7	8	11	12	11	5	1	1	4	11	11
1	8	11	1	7	7	8	11	3	11	5	1	1	1	11	11
1	11	11	1	4	7	8	11	3	11	5	1	1	1	11	11
1	11	11	1	4	7	8	11	3	11	5	1	1	1	11	11
1	11	11	1	1	7	8	11	3	11	5	1	1	1	11	11
1	11	11	1	1	7	8	11	3	11	5	1	1	2	11	11
2	11	11	1	1	7	8	11	3	11	5	1	1	2	11	11
2	11	11	1	1	7	8	11	3	11	5	1	1	2	11	11
2	11	11	1	4	7	8	11	3	11	5	1	1	2	11	11
2	11	11	1	1	7	8	11	3	11	5	1	1	2	11	11
2	11	11	1	4	7	8	11	3	11	5	1	1	1	11	11
2	11	11	1	1	7	8	9	3	11	5	1	1	1	11	11
2	11	11	1	4	7	11	11	1	11	5	1	1	1	11	11
5	11	11	2	4	7	11	11	2	11	5	1	1	1	11	11
5	11	11	1	4	7	11	8	2	11	5	1	1	1	11	11
12	11	11	2	4	7	11	11	2	11	5	1	1	1	11	11
2	11	11	2	1	7	8	11	2	11	5	1	1	1	11	11
5	11	11	2	1	7	11	11	2	11	5	1	3	1	11	11
5	11	11	2	4	7	11	11	2	11	5	1	7	1	11	11
5	8	11	2	4	7	11	11	2	11	5	1	8	1	2	11
5	8	11	1	1	7	8	8	2	11	5	1	8	1	12	11
3	8	11	1	4	7	11	8	2	11	1	1	8	1	2	11
3	8	11	2	4	7	11	8	2	11	1	1	8	1	2	11
3	8	11	1	1	7	11	8	2	11	5	1	8	1	2	11
3	8	11	1	1	7	11	8	2	11	5	1	8	1	2	11
3	8	11	1	1	7	8	8	2	11	5	1	8	1	2	11
3	8	11	1	1	7	8	8	2	11	5	1	8	1	2	11
3	8	11	2	4	7	11	8	2	11	5	2	8	2	2	11
3	8	11	1	1	7	8	8	2	11	1	1	8	1	2	11
3	8	11	1	1	7	8	8	2	11	5	1	8	1	2	11
5	8	11	2	1	7	8	8	2	11	5	1	8	1	2	11
5	8	11	2	3	7	8	8	2	11	1	1	11	1	2	11
5	8	11	2	1	7	8	8	2	11	1	1	11	1	2	11
5	8	11	2	1	7	8	8	1	11	1	1	8	1	2	11
5	8	11	1	1	7	8	8	1	11	5	1	8	1	2	11
3	8	11	2	1	7	8	8	1	11	5	3	8	1	2	11
1	8	11	1	1	7	8	11	1	11	1	3	8	1	2	11
1	8	11	1	4	7	8	11	1	11	1	3	8	1	2	11
1	8	11	1	3	7	8	11	1	11	1	3	8	1	2	11
1	8	11	1	4	7	8	11	1	11	1	3	8	1	2	11
5	8	11	1	4	7	8	11	2	11	1	3	11	1	2	11
5	8	11	1	1	7	11	8	2	11	1	3	11	3	2	11
5	8	11	1	1	7	11	8	2	11	1	3	11	7	2	11
5	8	11	1	1	7	11	8	1	8	1	3	11	7	2	11
1	8	11	1	1	7	8	8	1	8	1	12	8	7	2	11
1	8	11	1	1	7	8	8	3	8	5	12	8	7	2	11
1	8	11	1	7	7	8	11	3	8	1	12	8	7	2	11
1	8	11	1	7	7	11	8	3	8	1	3	8	7	2	11
1	8	11	1	7	7	11	11	3	8	1	3	11	7	2	11
1	8	11	1	7	7	11	11	3	8	1	3	8	7	2	11
1	7	11	1	7	7	8	11	3	8	1	3	8	7	2	11
5	7	11	1	12	7	8	11	12	8	1	3	8	7	1	11
3	4	11	1	7	7	11	11	3	8	1	3	8	7	4	11
3	4	11	1	7	7	11	11	3	8	1	3	8	7	11	11
3	4	11	3	7	7	8	11	12	7	1	12	8	8	11	11
3	1	11	3	7	7	8	11	3	8	1	3	8	8	11	11
3	4	11	3	7	7	8	11	3	8	1	3	11	8	11	11
3	4	11	3	7	7	8	11	12	8	3	12	11	8	11	11
5	4	11	3	7	7	8	11	3	8	3	12	11	8	11	11
5	4	11	3	7	7	8	11	3	8	1	12	11	8	11	11
5	1	11	3	7	7	8	11	3	8	3	12	11	8	11	11
5	4	11	3	7	7	8	11	3	8	3	3	11	8	11	11
5	1	11	3	7	7	11	11	3	8	3	3	8	12	11	11
5	4	11	3	7	7	8	11	3	8	3	3	11	8	11	11
5	4	11	3	7	7	8	11	12	8	3	3	8	12	11	11
5	4	11	1	7	7	8	11	12	8	3	3	11	12	11	11
5	4	11	3	7	7	8	11	3	8	1	3	11	12	11	11
5	1	11	3	7	7	7	11	1	8	1	3	11	12	11	11
5	1	11	3	7	7	7	11	2	8	1	3	11	12	11	11
5	1	11	3	12	7	7	11	2	7	4	3	11	12	11	11
5	1	11	3	12	7	8	11	2	7	11	3	11	8	11	11
5	1	11	3	12	7	8	11	2	7	11	1	11	8	11	11
5	4	11	3	12	7	11	11	2	8	11	1	10	8	11	11
5	1	11	3	7	7	11	11	1	8	11	1	11	8	11	11
5	1	11	3	7	7	11	11	1	8	11	1	11	8	11	11
5	1	11	3	7	7	11	11	1	8	11	1	11	8	11	11
5	1	11	3	7	7	11	11	1	8	11	1	11	12	11	11
5	1	11	3	7	7	11	11	1	8	11	1	8	12	11	11
1	1	11	3	7	7	11	11	1	8	11	1	7	12	11	11
1	3	11	3	7	7	11	11	1	8	11	1	12	12	11	11
2	3	11	3	7	7	11	11	1	8	11	1	12	10	11	11
2	1	11	3	7	7	11	11	1	8	11	1	12	10	11	11
5	1	11	3	7	7	11	11	2	8	11	1	12	10	11	11
12	1	11	3	7	7	11	11	2	8	11	1	12	10	11	11
5	1	11	3	7	7	11	11	2	8	11	1	4	10	11	11
6	1	11	3	7	7	11	11	2	8	11	1	4	10	11	11
5	1	11	3	7	7	11	11	2	8	11	2	11	10	11	11
5	1	11	3	7	7	11	11	2	8	11	2	11	10	11	11
1	7	11	3	7	7	11	11	2	8	11	2	11	10	11	11
6	7	11	3	7	7	11	11	2	8	11	2	11	10	11	11
5	8	11	3	7	7	11	11	1	8	11	1	11	7	11	11
5	7	11	3	7	7	11	11	2	8	11	2	11	7	11	11
5	8	11	3	7	7	11	11	2	8	11	1	11	12	11	11
5	8	11	3	7	7	11	11	2	8	11	1	11	12	11	11
5	8	11	3	7	7	11	11	2	8	11	1	11	12	11	11
5	8	11	3	7	7	11	11	2	8	11	1	11	12	11	11
5	8	11	4	7	7	11	11	2	8	11	1	11	11	11	11
5	8	11	11	7	7	11	11	2	8	11	1	11	11	11	11
6	8	11	11	7	7	11	11	2	7	11	1	11	11	11	11
6	8	11	11	7	7	11	11	1	11	11	1	11	11	11	11
5	8	11	11	7	7	11	11	3	4	11	1	11	11	11	11
5	8	11	11	11	7	11	11	7	4	11	1	11	11	11	11
5	8	11	11	11	7	11	11	8	1	11	1	11	11	11	11
5	8	11	11	11	7	11	11	8	1	11	1	11	11	11	11
2	8	11	11	11	7	11	11	8	1	11	1	11	11	11	11
5	8	11	11	11	7	11	11	8	1	11	1	11	11	11	8
6	8	11	11	11	7	11	11	8	1	11	1	11	11	11	8
5	8	4	11	11	7	11	11	8	3	11	1	11	11	11	8
6	8	4	11	11	7	11	11	8	3	11	1	11	11	11	8
5	8	3	11	11	7	11	11	8	1	11	1	11	11	11	8
5	8	3	11	11	7	11	11	8	1	11	1	11	11	11	8
5	8	1	11	11	7	11	11	8	5	11	1	11	11	11	8
5	8	1	11	11	4	11	11	8	1	11	1	11	11	11	8
5	8	3	11	11	4	11	11	8	5	11	1	11	11	11	8
5	8	3	11	11	4	11	8	8	5	11	2	11	11	11	8
3	8	4	11	11	11	11	8	8	1	11	1	11	11	11	8
3	8	3	11	11	11	11	8	8	1	11	2	11	11	11	8
5	8	3	11	11	11	11	8	8	1	11	2	11	11	11	8
5	8	3	11	11	11	11	8	8	1	11	1	11	11	11	8
5	8	3	11	11	11	11	8	8	1	11	1	11	11	11	8
5	8	3	11	11	11	11	8	8	1	11	1	11	11	11	11
5	8	3	11	11	11	11	8	8	1	11	1	11	11	11	8
5	8	3	11	11	11	11	8	8	1	1	1	11	11	11	8
5	8	3	11	11	11	11	8	8	1	1	1	11	11	11	8
5	8	3	11	11	11	11	8	8	1	1	1	11	11	11	8
5	8	3	11	11	11	11	8	8	1	1	1	11	11	11	8
5	8	1	11	11	11	11	8	8	1	1	1	11	11	11	8
5	8	4	11	11	11	11	8	8	1	1	1	11	11	11	8
5	8	4	11	11	11	11	8	8	1	1	1	11	11	11	8
3	8	3	11	11	11	11	8	8	1	1	1	11	11	11	8
3	8	3	11	11	11	11	8	8	5	1	1	11	11	11	8
5	8	1	11	11	11	11	8	8	1	1	1	11	11	11	8
5	8	1	11	11	11	11	8	8	5	1	1	11	11	11	8
3	8	1	11	11	11	11	8	8	1	1	1	11	11	11	8
3	8	2	11	11	11	11	8	8	1	3	1	11	11	11	8
5	8	4	11	11	11	11	8	8	5	3	1	11	11	11	8
3	8	4	11	11	11	11	8	8	5	3	1	11	11	11	8
5	8	2	11	11	11	11	8	8	5	3	1	11	11	11	8
5	8	2	11	11	11	11	8	8	6	3	1	11	11	11	8
5	8	2	11	11	11	11	8	8	6	3	1	11	11	11	8
5	8	2	11	11	11	11	8	8	6	3	1	11	11	11	8
5	8	2	11	11	11	11	8	8	6	3	1	11	11	11	8
3	8	2	11	11	11	11	8	8	6	3	2	11	11	11	8
12	8	2	11	11	11	11	11	8	6	3	2	11	11	11	8
7	8	2	11	11	11	11	8	8	6	3	2	11	11	11	8
7	8	2	11	11	11	11	11	8	6	3	5	11	11	11	7
7	8	2	11	11	11	11	8	8	6	3	5	11	11	11	3
7	8	2	11	11	11	11	8	8	6	1	1	11	11	11	1
7	7	2	11	11	11	11	8	8	6	1	1	11	11	11	1
7	7	2	11	11	11	11	11	8	6	1	1	11	11	11	1
7	8	2	11	11	11	11	8	8	6	1	1	11	11	11	1
7	8	2	11	11	11	11	8	8	6	1	1	11	11	11	1
7	8	2	11	11	11	11	8	8	2	1	1	11	11	11	1
7	8	2	11	11	11	11	8	8	5	1	1	11	11	11	1
7	8	12	11	11	11	11	8	8	2	1	1	11	11	11	1
7	8	2	11	11	11	11	8	8	2	1	1	11	11	11	2
7	8	1	11	11	11	11	8	8	2	5	1	11	11	11	1
7	8	7	11	11	4	11	8	8	2	5	1	11	11	11	1
7	8	7	11	11	7	11	11	8	2	1	1	11	11	11	1
7	8	11	11	11	12	11	11	8	2	1	2	11	11	11	1
7	8	11	11	11	1	11	8	8	2	1	1	11	11	11	1
7	8	11	4	11	5	11	11	7	2	1	1	11	11	11	2
7	8	11	1	11	2	11	11	7	2	5	1	11	11	11	1
7	8	11	1	11	2	11	11	6	2	1	1	11	11	11	1
8	8	11	1	11	1	11	11	12	2	4	2	11	11	11	1
7	8	11	1	11	2	11	9	7	5	11	2	11	11	11	1
8	8	11	1	11	1	11	11	6	1	11	2	11	11	11	1
7	8	11	1	11	1	11	11	5	2	11	2	11	11	11	2
8	8	11	1	4	1	11	11	1	1	11	2	11	11	11	2
8	8	11	1	2	1	11	11	1	1	11	1	11	11	11	2
8	8	11	1	2	1	11	11	2	1	11	1	11	11	11	1
8	7	11	1	2	1	11	11	2	1	11	1	11	11	11	2
8	7	11	1	4	1	11	11	2	1	11	2	11	11	11	1
8	8	11	1	4	1	11	11	2	1	11	2	11	11	11	1
8	8	11	1	2	1	11	11	2	1	11	2	11	11	11	2
8	8	11	1	4	1	11	11	2	1	11	1	11	11	11	2
8	8	11	1	4	4	4	11	1	1	11	1	11	11	11	2
8	8	11	1	4	1	4	11	2	2	11	1	11	11	11	2
8	8	11	1	1	1	4	11	2	2	11	1	4	11	11	1
8	8	11	1	4	3	4	11	1	2	11	1	1	11	11	2
7	8	11	1	1	7	4	11	2	2	11	1	1	11	11	2
8	8	11	2	1	7	4	11	1	2	11	2	1	11	11	2
12	8	11	2	1	7	4	11	2	1	11	2	3	11	11	2
8	8	11	2	1	7	4	11	2	3	11	1	4	11	11	2
8	8	11	1	1	7	4	11	2	3	11	1	1	11	11	1
8	8	8	2	1	7	11	11	2	3	11	1	1	11	11	2
8	8	7	2	1	7	4	11	2	3	11	2	1	11	11	1
8	7	7	2	2	7	4	11	2	3	11	2	1	11	11	2
8	8	7	2	4	7	4	11	2	3	11	1	1	11	11	2
7	7	7	2	1	7	4	11	2	3	11	1	1	11	11	2
7	8	7	2	2	7	4	11	2	3	11	1	1	11	11	2
7	7	7	2	4	7	4	11	2	3	11	1	3	11	11	1
7	7	7	2	2	7	11	11	2	3	11	1	7	11	11	2
8	12	7	2	4	7	11	11	5	3	11	1	7	11	11	1
8	12	7	1	2	7	7	11	5	3	11	2	7	11	11	1
8	12	7	2	2	7	7	11	2	3	11	2	3	11	11	1
8	12	7	1	2	7	11	11	2	3	11	2	7	11	11	2
7	4	8	2	12	7	11	11	2	3	11	2	7	11	11	2
7	11	8	1	2	7	11	11	2	7	11	2	12	11	11	2
8	11	8	1	1	7	11	11	2	8	11	1	3	11	11	1
8	11	8	2	7	12	11	11	2	11	11	1	7	11	11	1
8	11	8	1	11	3	11	11	2	11	11	1	12	11	11	4
8	11	11	1	11	7	11	11	2	11	11	1	12	11	11	11
7	11	8	1	11	7	11	11	2	8	11	1	12	11	12	11
8	11	8	2	8	7	11	11	2	8	7	1	12	11	12	11
8	11	8	2	11	7	11	11	5	8	8	1	12	11	12	11
8	11	8	1	7	7	11	11	5	8	8	1	3	11	12	11
8	11	8	3	8	7	11	11	5	8	8	1	12	11	12	11
8	11	7	7	7	7	11	11	5	8	8	1	7	11	12	11
8	11	8	7	7	7	11	11	5	8	8	1	7	11	11	11
8	11	8	7	7	7	11	11	5	8	8	1	7	11	11	11
8	11	8	7	7	7	7	11	5	8	8	1	7	11	11	11
8	11	8	7	7	7	8	11	2	8	8	1	7	11	11	11
8	11	7	7	7	7	11	11	2	8	8	1	7	11	11	11
8	11	8	7	7	7	11	11	2	8	8	1	7	11	11	11
8	11	8	7	7	7	11	11	2	8	8	1	7	11	11	11
8	11	8	7	11	7	7	11	2	8	8	2	7	11	11	11
8	11	8	7	7	7	11	11	2	8	8	1	7	11	11	11
8	11	8	7	7	7	11	11	2	8	8	5	7	11	11	11
7	11	8	7	7	7	7	11	2	8	8	1	12	11	11	11
7	11	8	7	7	7	7	11	2	8	8	1	12	11	11	11
7	11	11	7	7	7	7	11	2	8	8	1	7	11	11	11
7	11	8	7	11	7	4	11	1	8	8	1	7	11	11	11
8	11	8	7	7	7	4	11	3	8	8	1	7	11	11	11
8	11	8	7	8	7	1	11	3	8	8	1	7	11	11	11
8	11	8	7	8	1	1	11	3	8	8	1	7	11	11	11
8	11	8	8	11	1	1	11	3	8	8	1	7	11	11	11
8	11	8	8	11	1	1	11	3	8	8	1	7	11	11	11
8	11	8	7	7	2	1	9	3	8	8	1	7	11	11	11
7	11	11	8	12	2	1	11	3	8	8	1	1	11	11	11
8	11	8	8	7	2	2	11	3	8	8	1	1	11	11	11
8	11	8	8	11	2	1	8	3	8	8	1	1	11	11	11
8	7	8	8	7	2	1	8	3	8	8	1	1	11	11	11
8	12	8	8	7	1	1	8	3	8	8	1	1	11	11	11
8	9	8	7	7	1	1	8	3	8	8	1	1	11	11	11
7	12	8	7	7	1	1	8	3	8	8	1	1	11	11	11
8	7	8	7	11	1	1	8	3	8	8	1	1	11	11	11
8	7	8	7	11	1	2	8	3	8	8	1	1	11	11	11
7	8	11	7	11	2	2	8	3	8	8	1	1	11	11	11
8	8	8	8	7	4	2	8	3	8	8	2	1	11	11	11
8	7	8	7	7	2	2	11	3	8	8	1	1	11	11	11
7	7	8	8	7	2	2	11	3	8	8	2	1	11	11	11
7	7	8	8	7	2	2	8	3	8	8	2	1	11	11	11
7	11	8	8	12	2	2	8	12	8	7	2	1	11	11	11
7	11	8	7	12	2	1	11	3	8	11	1	1	11	11	11
7	8	8	7	11	2	2	11	3	8	12	1	1	11	11	11
7	11	11	8	11	2	4	11	12	8	11	1	1	11	11	11
8	11	8	8	8	2	2	11	3	8	11	1	1	11	11	8
11	11	8	7	11	2	1	8	3	8	11	1	1	11	11	8
11	11	8	8	11	2	1	8	3	8	11	1	1	11	11	8
11	11	8	7	11	1	1	11	3	8	11	1	1	11	11	8
11	11	8	7	11	1	1	8	3	8	11	1	3	11	11	8
11	11	8	7	11	1	1	8	1	8	11	1	3	11	11	8
11	11	8	8	11	1	1	11	2	8	11	2	12	11	11	8
11	11	8	7	11	1	2	11	2	8	11	2	12	11	11	8
11	11	8	7	11	2	2	11	2	8	11	2	12	11	11	8
11	11	8	8	11	2	1	8	2	11	11	1	12	11	11	8
11	11	7	8	11	2	1	8	2	11	11	1	12	11	11	8
11	11	11	7	11	2	2	8	2	11	11	1	12	11	11	8
11	11	11	7	11	2	1	8	1	11	11	1	7	11	11	8
11	11	11	7	11	2	1	8	1	11	11	1	7	11	11	8
11	11	11	7	11	2	2	8	1	11	11	1	7	11	11	8
11	11	11	8	11	2	2	8	2	11	11	1	7	11	11	8
11	11	11	8	11	12	4	11	2	11	11	1	7	11	11	8
11	11	11	7	11	2	6	11	2	11	11	1	7	11	11	8
11	11	11	8	11	2	12	11	2	11	11	1	7	11	11	11
11	11	11	8	11	2	12	9	2	11	11	1	7	11	11	11
11	11	11	8	11	1	12	11	2	11	11	1	7	11	11	8
11	11	11	8	11	1	12	11	2	11	11	1	7	11	11	8
11	11	11	7	11	2	11	11	2	11	11	1	7	11	11	8
11	11	11	8	11	2	1	11	2	11	11	1	7	11	11	7
11	11	11	8	11	2	12	11	2	11	11	1	7	11	11	8
11	11	11	8	11	2	12	11	2	11	11	1	7	11	11	8
11	11	11	8	11	1	12	11	2	11	11	1	7	11	11	8
11	11	11	7	11	2	6	11	2	11	11	1	7	11	11	8
11	11	11	7	11	2	12	11	2	11	11	1	7	11	11	8
11	11	11	8	11	2	5	11	2	11	11	1	7	11	11	8
11	11	11	8	11	1	1	11	2	11	11	1	7	11	11	8
11	11	11	7	11	1	5	11	2	11	11	1	12	11	11	8
11	7	11	7	11	2	6	11	2	11	11	1	12	11	11	8
11	7	11	8	11	11	2	11	2	11	11	1	7	11	11	8
11	4	11	8	11	4	4	11	2	11	11	1	12	11	11	8
11	4	8	8	11	2	11	11	2	11	11	1	7	11	11	8
11	1	7	7	11	2	4	11	5	11	11	1	7	4	11	8
11	1	7	7	11	2	11	11	5	11	11	1	7	1	12	8
11	1	7	8	11	1	4	11	5	11	11	1	7	2	12	11
11	1	8	8	11	2	11	11	2	11	11	1	7	1	12	11
11	1	7	8	11	2	11	11	2	11	11	1	11	1	12	8
11	1	7	7	11	12	11	11	2	11	11	1	11	1	12	8
11	1	8	7	11	12	11	11	2	11	11	1	11	1	11	8
11	1	7	8	11	12	11	11	2	11	11	3	11	1	11	8
8	1	7	8	11	1	11	11	2	11	11	3	11	1	11	8
8	1	7	8	11	1	11	11	2	11	11	3	11	1	11	8
8	1	8	7	11	1	11	11	2	11	11	3	11	1	11	8
8	1	8	12	9	1	11	11	2	11	11	12	11	1	11	8
8	1	7	12	11	2	4	11	2	11	11	3	11	1	11	8
8	4	7	7	11	1	11	11	2	11	11	3	11	1	11	11
8	1	7	11	8	1	4	11	2	11	11	3	11	1	11	11
8	2	8	11	11	2	11	11	2	11	11	12	11	1	11	11
8	1	7	7	11	2	11	1	5	11	11	3	11	1	11	11
8	1	8	11	11	2	4	1	5	11	11	3	11	1	11	11
8	1	8	11	11	2	11	1	2	11	11	3	11	1	11	11
8	1	8	11	7	2	11	1	2	11	11	12	11	1	11	11
8	1	7	11	7	2	11	1	2	11	11	12	11	1	12	11
8	1	7	11	7	12	11	1	2	11	11	3	11	1	12	11
8	1	8	10	7	2	11	2	2	11	11	12	11	1	12	11
8	2	8	12	11	2	11	1	2	11	11	3	11	2	11	11
8	2	8	7	7	2	11	1	2	11	11	3	11	2	11	11
8	2	8	11	7	2	11	1	2	11	11	3	11	1	11	11
8	1	7	11	11	2	11	1	2	11	11	3	11	2	11	11
8	1	8	11	8	2	11	1	1	11	11	3	11	1	11	11
8	1	8	11	11	2	11	1	3	11	11	3	11	1	11	11
8	4	8	11	11	2	11	1	3	11	11	3	11	1	11	11
8	1	8	11	8	2	11	2	3	11	11	3	11	1	11	11
8	4	8	11	11	1	11	2	3	11	7	3	11	1	11	11
8	4	7	11	11	1	11	2	3	11	8	12	11	1	11	11
8	1	7	11	11	1	11	2	3	11	8	3	11	1	11	11
8	4	11	11	11	1	11	2	3	11	8	7	11	1	11	11
8	1	11	11	11	1	11	1	3	11	8	7	11	1	11	11
8	1	11	11	11	2	11	1	3	11	7	8	11	1	11	11
8	1	11	11	8	2	11	2	3	11	7	8	11	1	11	11
8	1	11	11	7	2	11	2	3	11	7	8	11	1	11	11
8	1	11	11	7	2	11	2	3	11	7	8	11	1	11	11
8	1	11	11	11	2	11	2	3	11	8	8	11	1	11	11
8	1	11	11	7	2	11	2	3	11	8	8	11	1	11	11
8	1	11	11	11	2	11	2	3	11	8	8	11	1	11	11
8	4	11	11	11	2	11	2	3	11	8	8	11	1	11	11
8	4	11	11	11	2	11	2	3	11	8	8	11	1	11	11
8	4	11	11	11	2	11	1	3	11	8	8	11	1	11	11
8	4	11	11	11	2	11	1	12	11	8	8	11	1	11	11
8	4	11	11	11	2	11	3	3	11	8	8	11	1	11	11
8	1	11	11	11	2	11	3	3	11	8	8	11	1	11	11
8	4	11	11	11	1	11	3	3	11	8	8	11	1	11	11
8	4	11	11	11	1	11	3	3	11	8	11	11	1	4	11
8	4	11	11	11	1	4	3	3	11	8	8	11	1	2	11
8	4	11	11	11	1	2	3	1	4	8	8	11	1	1	11
8	4	11	11	11	1	1	3	2	1	8	11	11	1	2	11
8	4	11	11	11	1	1	3	2	2	8	8	11	1	2	11
8	1	4	10	11	2	2	1	2	2	8	8	11	1	2	11
7	1	12	4	11	2	1	1	2	2	8	8	11	1	2	11
7	1	12	11	11	2	1	1	2	1	8	8	11	1	2	11
7	1	7	11	11	12	1	5	2	1	8	11	11	1	2	11
7	1	7	11	11	2	11	5	2	1	8	8	11	1	2	11
7	1	7	11	11	2	4	5	2	1	8	8	11	1	2	11
7	1	7	11	11	2	4	1	1	1	8	8	11	1	2	11
11	1	7	11	11	2	4	1	1	1	8	8	11	1	2	11
11	1	7	11	11	1	11	5	2	1	8	11	11	1	2	11
11	1	7	11	11	1	4	6	2	2	8	8	11	1	2	11
11	1	8	11	11	1	2	5	2	4	11	8	11	1	2	11
11	1	7	11	11	1	1	1	2	2	11	8	11	1	2	11
11	1	7	11	11	1	4	1	2	2	11	8	11	1	2	11
11	1	8	11	11	1	4	1	2	2	11	8	11	1	2	11
11	1	7	11	11	1	4	1	2	2	11	8	11	1	2	11
11	1	8	11	11	1	2	4	2	2	11	8	11	1	2	11
11	1	8	11	11	2	2	11	2	1	11	8	11	1	2	8
11	1	8	11	11	2	1	11	2	1	11	8	11	1	2	8
11	4	8	11	11	2	4	11	2	1	11	8	11	1	2	8
11	4	7	11	11	2	2	11	2	1	11	11	11	1	2	8
11	4	7	11	11	2	2	11	2	1	11	11	11	1	2	8
11	4	7	11	11	2	2	11	2	1	11	8	11	1	2	8
11	1	7	11	11	2	4	11	1	1	11	8	11	1	2	8
11	1	8	11	11	2	4	11	11	2	11	8	11	1	2	8
11	1	8	11	11	2	2	11	11	2	11	8	11	1	2	8
11	1	8	11	11	1	4	11	11	1	11	8	11	1	2	8
11	1	8	11	11	2	2	11	11	1	11	8	11	1	2	8
11	1	8	11	11	2	2	11	11	1	11	8	11	1	2	8
11	1	8	11	11	4	2	11	11	1	11	11	11	4	1	8
11	1	8	11	11	11	2	11	11	1	11	11	11	11	11	8
11	1	8	11	11	11	2	11	11	1	11	11	11	11	11	8
11	1	8	11	11	11	2	11	11	1	11	11	11	11	11	8
11	1	8	11	11	11	2	11	11	1	11	11	11	11	11	8
11	1	8	11	11	11	2	11	11	1	11	11	11	11	11	8
11	1	8	11	11	11	2	11	11	1	11	11	11	11	11	8
11	1	7	11	11	11	2	11	11	1	11	11	11	11	11	8
11	1	12	11	11	11	2	11	11	1	11	11	11	11	11	8
11	1	12	11	11	11	2	11	11	1	11	11	11	11	11	8
11	1	11	11	11	11	1	11	11	1	11	11	11	11	11	8
11	1	11	11	11	11	2	11	11	1	11	8	11	11	11	8
11	1	11	11	11	11	1	11	11	1	11	8	11	11	11	8
1	1	11	11	11	11	1	11	11	1	11	8	11	11	11	8
1	1	11	11	11	11	2	11	11	1	11	8	11	11	11	8
1	1	11	11	11	11	1	11	11	1	11	8	11	11	11	8
1	1	11	11	11	11	2	11	11	1	11	8	11	11	11	8
1	1	11	11	11	11	1	11	11	1	11	8	11	11	11	8
1	1	11	7	11	11	1	11	11	1	11	8	11	11	11	8
1	1	11	7	11	11	1	11	11	1	11	8	11	11	11	8
1	1	11	7	11	11	2	11	11	1	11	8	11	11	11	8
1	1	11	7	11	11	1	11	11	1	11	8	11	11	11	8
1	1	11	7	11	11	1	11	11	1	11	11	11	11	11	8
1	1	11	7	11	11	1	11	11	1	11	8	11	11	11	8
1	1	11	7	11	11	2	11	11	1	11	8	11	11	11	8
1	1	11	7	11	11	1	11	11	1	11	8	11	11	11	8
2	4	11	7	11	11	1	9	11	1	11	8	11	11	11	8
1	4	11	7	11	11	1	11	11	1	4	8	11	11	11	8
1	4	11	7	11	11	1	8	11	1	2	8	11	11	11	8
1	4	11	7	11	11	1	8	11	1	2	8	11	11	11	8
1	4	11	7	11	11	1	8	11	2	1	8	11	11	11	8
1	4	11	7	11	11	1	8	11	1	1	8	11	11	11	8
1	4	11	7	11	11	4	8	11	1	1	8	11	11	11	8
1	4	11	7	11	11	2	8	4	2	1	8	11	11	11	8
1	4	11	7	11	11	2	8	2	2	3	8	11	11	11	11
1	1	11	7	11	11	2	8	2	2	1	8	11	11	11	11
1	4	11	7	11	11	2	8	2	1	3	8	11	11	11	8
1	1	11	7	11	11	1	8	2	1	3	8	11	11	11	8
1	2	11	7	11	11	2	11	2	1	12	8	11	11	11	8
1	2	11	7	11	11	1	11	2	1	12	8	11	11	11	8
1	2	11	7	11	11	7	11	2	2	3	8	11	11	11	7
1	2	11	7	11	11	9	11	2	2	1	8	11	11	11	12
1	2	11	7	11	11	11	11	2	2	1	8	11	11	11	12
1	2	11	7	11	11	11	11	2	1	1	8	11	11	11	12
1	1	11	7	11	11	11	11	1	1	2	8	11	11	11	12
1	1	11	7	11	11	11	11	1	1	2	8	11	11	11	12
1	1	11	7	11	11	11	11	1	2	2	8	11	11	11	7
1	1	11	7	11	11	7	11	2	1	2	8	11	11	11	11
1	4	11	7	11	11	11	11	2	1	2	11	11	11	11	11
1	2	11	7	11	11	11	11	1	1	2	8	11	11	11	11
1	2	11	7	11	4	11	11	1	1	2	11	11	11	11	11
1	2	11	7	11	4	11	11	1	1	2	8	11	11	11	11
1	2	11	7	11	4	11	11	1	2	2	8	11	11	11	11
1	2	11	7	11	4	11	11	2	2	2	8	11	11	11	11
1	2	11	7	11	11	11	11	2	1	2	11	11	11	11	11
1	2	11	7	11	4	11	11	2	1	5	8	11	11	11	11
1	2	11	7	11	11	8	11	2	1	5	8	11	11	11	11
1	2	11	1	11	11	11	11	2	2	2	8	11	11	11	11
1	2	11	1	11	2	11	11	2	1	5	8	11	11	11	11
1	2	11	1	11	2	11	9	2	1	5	8	11	11	11	11
5	2	11	1	11	4	11	9	2	2	5	8	11	11	11	11
1	2	11	1	11	4	11	11	2	2	2	8	11	11	11	11
1	2	11	1	11	4	11	11	2	2	2	8	11	11	11	11
2	2	11	1	11	4	8	11	2	1	2	8	11	11	11	11
1	2	11	1	11	4	11	11	2	1	2	11	11	11	11	11
2	2	11	1	11	4	11	11	2	1	5	8	11	11	11	11
2	2	11	1	11	2	11	11	2	1	5	8	11	11	11	11
1	2	11	1	11	2	11	11	2	1	5	8	11	11	11	11
1	2	11	1	11	2	11	11	2	2	5	8	11	11	11	11
5	2	11	1	11	2	11	11	2	2	2	8	11	11	11	11
5	2	11	1	11	2	11	11	1	1	5	8	11	11	11	11
1	12	11	1	11	2	11	11	2	1	2	8	11	11	11	11
5	2	11	1	11	2	11	11	2	1	2	8	11	11	11	11
5	2	11	1	11	2	11	11	2	1	2	8	11	11	11	11
1	2	11	1	4	2	11	11	2	1	5	8	11	11	11	11
2	1	11	1	1	2	11	11	2	2	2	8	9	11	11	11
2	1	11	1	4	2	11	11	2	1	2	8	11	11	11	11
1	1	11	1	4	2	11	11	2	2	2	8	8	11	11	11
1	1	11	1	1	2	11	11	2	1	2	8	8	11	11	11
2	1	11	2	1	2	11	11	2	2	2	8	8	11	11	11
5	1	11	2	1	2	11	11	2	2	2	8	8	11	11	11
5	1	11	2	1	2	11	11	2	1	2	8	8	11	11	11
1	3	11	2	1	2	11	11	2	1	2	8	8	11	11	11
5	3	11	2	1	2	11	11	2	1	2	8	8	11	11	11
5	3	11	2	1	2	11	11	2	1	2	8	8	11	11	11
1	1	11	2	1	2	8	11	2	1	2	11	8	11	11	11
2	1	11	1	1	2	8	11	2	1	2	8	8	11	11	11
1	1	11	2	3	2	8	11	2	1	1	8	8	11	11	4
1	1	11	1	1	2	8	11	2	1	1	8	8	11	11	1
5	1	11	1	4	2	8	11	2	1	2	8	8	11	11	1
1	1	11	1	1	1	8	11	2	1	2	8	8	11	11	1
2	1	11	1	1	1	11	11	2	1	2	8	8	11	11	1
1	1	11	1	4	1	8	11	2	1	6	8	11	11	11	1
1	1	11	2	4	1	8	11	2	1	5	8	8	11	11	1
1	1	11	1	4	1	8	11	2	1	5	8	11	11	11	1
1	1	11	2	1	1	11	11	2	1	5	8	11	11	11	1
1	1	11	2	4	1	8	11	2	1	2	8	11	11	11	1
1	1	11	2	1	1	8	11	2	1	2	8	8	11	11	1
1	1	11	1	4	1	8	11	1	1	2	8	11	11	11	1
5	1	11	1	1	1	8	11	2	1	2	8	11	11	4	1
5	1	11	1	1	1	8	11	2	1	2	8	11	11	1	1
5	1	11	2	3	1	8	11	2	1	1	8	11	11	1	1
1	1	11	1	1	1	8	11	2	2	2	8	11	11	1	1
1	1	11	1	1	1	8	11	2	2	2	8	11	11	1	1
5	1	11	1	1	1	8	11	2	1	2	8	11	11	1	1
1	1	11	1	1	1	8	11	2	2	2	8	11	11	1	1
1	1	11	1	1	3	8	11	2	2	2	8	11	11	1	1
5	1	11	1	1	3	7	11	5	1	2	11	11	11	1	1
5	1	11	1	1	3	11	11	2	2	2	8	11	11	1	1
5	1	11	1	1	3	7	11	5	2	2	11	11	11	2	1
5	1	11	1	1	3	11	11	5	1	2	8	8	11	2	1
5	1	11	1	4	3	11	11	5	2	2	8	11	11	2	1
2	1	11	1	4	3	8	11	1	1	2	8	11	11	2	1
5	1	11	1	4	3	8	11	1	2	2	8	8	11	2	2
5	1	11	2	1	3	11	11	2	2	2	11	11	11	2	1
5	1	11	2	4	3	8	11	2	2	2	8	8	11	2	1
5	1	11	2	4	3	8	11	2	2	2	11	11	11	2	2
5	1	11	1	11	3	8	11	2	1	2	11	11	11	1	2
5	1	11	2	11	3	8	11	1	2	2	11	8	11	11	1
5	3	11	1	11	1	8	11	2	1	2	11	11	11	7	1
5	3	11	7	11	1	8	11	2	1	2	8	8	11	7	1
5	3	11	7	11	1	11	11	1	1	2	8	8	11	7	1
5	3	11	7	11	3	11	11	1	1	5	8	8	11	7	1
5	3	11	7	11	1	8	11	2	1	5	8	8	11	7	1
5	3	11	7	11	3	11	11	1	1	5	8	8	11	8	1
5	3	11	7	11	3	8	11	2	2	2	8	8	11	8	1
5	3	11	7	11	3	8	11	2	1	2	8	8	11	8	1
5	3	11	7	11	3	7	11	2	1	2	8	8	11	8	1
5	3	11	7	11	3	7	11	2	1	2	8	8	11	8	2
5	3	11	7	11	3	7	11	2	2	2	8	11	11	8	1
5	3	11	7	11	3	7	11	2	1	2	8	11	11	8	1
5	3	11	7	11	3	7	11	2	1	2	8	11	11	11	1
5	3	11	7	11	3	7	11	2	2	2	8	11	11	11	1
5	3	11	7	11	3	7	11	2	1	2	8	11	11	11	1
5	3	11	7	11	3	7	11	2	2	2	8	11	11	8	1
5	1	11	7	11	3	7	11	2	1	2	8	11	11	7	1
5	1	11	7	11	3	7	11	2	2	2	11	11	11	7	1
5	3	11	7	11	1	7	11	2	1	2	8	11	11	7	1
5	3	11	7	11	1	7	11	2	1	2	8	11	11	7	1
5	3	11	7	11	1	7	11	2	2	2	8	11	11	8	1
5	3	11	8	11	3	8	11	2	2	2	8	11	11	7	1
5	3	11	8	11	3	7	11	2	1	2	8	11	11	8	1
5	3	11	8	11	3	11	11	2	2	2	8	11	11	8	1
5	3	11	8	11	3	11	11	2	1	2	8	11	11	8	1
5	3	11	7	11	3	11	11	2	2	2	8	11	11	7	1
5	3	11	7	11	3	11	11	2	2	2	8	11	11	8	1
5	1	11	7	11	3	11	11	2	2	2	8	11	11	8	1
5	1	11	8	11	3	11	11	2	2	1	8	11	11	8	2
5	1	11	11	11	3	11	11	1	2	1	8	11	11	8	1
5	1	11	11	11	3	11	11	3	2	7	8	11	11	8	1
5	1	11	11	11	1	11	11	7	2	7	8	11	11	8	11
5	1	11	11	11	1	11	11	8	2	7	8	11	11	8	11
5	1	11	11	11	1	11	11	8	2	7	8	11	11	7	11
5	1	11	11	11	3	11	11	8	2	8	8	11	11	7	11
5	3	11	11	11	3	11	11	8	1	7	8	11	11	7	11
5	3	11	11	11	1	11	11	8	1	8	8	11	11	7	11
5	3	11	11	11	1	11	11	11	1	8	8	11	11	7	11
5	1	11	11	11	1	11	11	11	1	8	8	11	11	8	11
2	1	11	11	11	1	11	11	8	2	8	8	11	11	11	11
1	1	11	11	11	1	11	11	8	2	8	8	11	11	7	11
1	1	11	11	11	1	11	11	8	1	8	8	11	11	8	11
2	1	11	11	11	1	11	11	8	1	8	8	11	11	8	11
1	1	11	11	11	1	11	4	8	1	8	8	11	11	11	11
1	1	11	11	11	1	11	2	8	1	8	8	11	11	11	11
1	1	11	11	11	3	11	1	8	1	8	8	11	11	8	11
1	1	11	11	11	3	11	1	8	1	7	8	11	11	1	11
1	3	11	11	11	3	11	1	8	1	8	8	11	11	12	11
5	3	11	11	11	3	11	1	8	1	8	7	11	11	12	11
5	3	11	11	11	3	11	1	8	1	8	3	11	11	12	11
5	3	11	11	11	3	11	2	8	1	8	1	11	11	7	11
5	3	11	11	11	3	11	2	8	1	8	1	11	11	11	11
5	3	11	11	11	3	11	1	8	1	8	1	11	11	11	11
5	3	11	11	11	3	11	1	11	2	8	1	11	11	11	11
5	3	11	11	11	3	11	2	11	2	8	1	11	11	11	11
5	3	11	11	11	3	11	1	11	1	8	1	11	11	11	11
5	1	11	11	11	3	11	2	11	2	8	1	11	11	11	11
5	1	11	11	11	1	11	2	11	1	8	1	11	11	11	11
5	1	11	11	11	1	11	2	11	2	8	1	11	11	11	11
5	1	11	11	11	3	11	2	11	2	8	1	11	11	11	11
1	1	11	11	11	3	11	2	11	2	8	1	11	11	11	11
1	1	11	11	11	3	11	2	11	2	8	1	11	11	11	11
1	3	11	11	11	1	11	2	8	1	8	5	11	8	11	11
1	1	11	11	11	3	11	2	7	1	8	5	11	8	11	11
5	1	11	11	11	3	11	2	7	1	8	5	11	8	11	11
5	1	11	11	11	3	11	2	7	1	8	5	11	8	11	11
5	1	11	11	11	3	11	2	7	1	8	5	11	8	11	11
5	1	11	11	11	3	11	2	7	1	8	5	11	8	11	11
5	1	11	11	11	3	11	1	7	1	8	5	11	8	11	11
5	1	11	11	11	3	11	1	7	1	8	5	11	8	11	11
5	1	11	11	11	3	11	12	7	1	8	2	11	8	11	11
5	1	11	11	11	1	11	12	7	2	8	2	11	8	11	11
5	1	11	11	11	1	11	12	7	1	8	5	11	8	11	11
5	1	11	11	11	3	11	12	7	1	8	6	11	8	11	11
5	1	11	11	11	3	11	12	7	1	8	5	11	8	11	11
6	1	11	11	11	3	11	3	3	1	8	5	11	8	11	11
6	1	11	11	11	3	11	3	3	1	8	1	11	8	11	11
1	1	11	11	11	3	11	3	3	1	8	1	11	8	11	11
5	1	11	11	11	3	11	3	3	1	8	1	11	8	11	11
3	1	11	11	11	3	11	3	3	2	7	1	11	8	11	11
3	1	11	11	11	3	11	3	3	2	5	2	8	8	11	11
3	1	11	11	11	1	11	3	3	2	11	2	8	8	11	11
3	3	11	11	11	1	11	3	3	2	12	1	8	8	11	11
3	3	11	11	11	1	11	3	3	2	5	5	8	8	11	11
3	3	11	11	11	1	11	3	3	2	5	1	8	8	11	11
3	1	11	11	11	1	4	3	3	2	12	1	8	8	8	11
3	3	11	11	11	1	4	3	3	2	1	3	8	8	8	11
5	3	11	11	11	3	3	3	3	2	2	3	8	12	8	11
3	3	11	11	11	3	3	3	3	1	2	3	8	11	7	11
3	3	11	11	11	1	1	3	3	1	1	3	8	10	7	11
5	1	11	11	11	1	3	3	3	1	2	3	8	10	7	11
3	4	11	11	11	1	3	3	3	1	2	3	11	10	8	11
12	11	11	11	11	3	3	3	3	1	2	3	8	12	8	11
3	11	11	11	11	3	3	7	3	1	2	3	8	12	8	11
5	11	11	11	11	1	4	7	3	11	1	3	8	8	8	11
3	11	11	11	11	1	3	8	3	11	1	3	8	12	8	11
3	11	11	11	11	1	3	8	3	11	3	3	8	8	8	11
3	11	11	11	11	3	4	8	3	11	4	3	8	12	8	11
3	11	11	11	11	3	4	8	3	11	3	3	8	12	8	11
3	11	11	11	11	3	4	8	3	11	3	3	8	10	8	11
3	11	11	11	11	3	4	8	1	11	1	3	8	10	8	11
3	11	11	11	11	3	4	8	1	11	1	3	8	12	8	11
3	11	11	11	11	3	4	8	1	11	2	3	8	11	8	11
3	11	11	11	11	7	4	8	2	11	1	3	8	12	8	11
7	11	11	11	11	3	4	8	1	11	3	3	8	12	8	11
3	11	11	7	11	7	4	8	2	11	3	3	8	12	8	11
3	11	11	7	11	7	3	8	1	11	7	3	8	12	8	11
5	11	11	7	11	7	1	8	1	11	12	12	8	8	8	11
3	11	11	7	11	7	3	8	1	11	12	12	8	8	8	11
3	11	11	7	11	7	1	8	1	11	3	3	8	7	8	11
3	11	11	7	11	7	1	8	2	11	1	12	8	7	7	11
5	11	11	7	11	7	1	8	2	11	3	3	8	12	7	11
3	11	11	7	11	7	1	8	1	11	2	12	8	11	8	11
5	11	11	7	11	7	3	8	2	11	2	5	8	12	8	11
6	11	11	7	11	7	3	8	2	11	4	3	8	11	8	11
6	11	11	7	11	7	3	8	2	11	11	12	8	11	8	11
5	11	11	7	11	7	3	8	2	11	9	3	8	11	11	11
5	11	1	8	11	7	3	8	2	11	11	3	8	11	8	11
6	11	1	8	11	7	3	8	2	11	11	3	11	11	8	11
5	11	1	7	11	7	3	8	2	11	11	3	8	11	8	11
5	11	1	7	11	12	1	8	2	11	11	7	8	11	11	11
5	11	1	7	11	7	3	8	2	11	11	7	11	11	11	11
5	11	1	7	11	8	3	8	2	11	11	8	11	11	11	11
5	11	1	7	11	7	1	8	2	11	11	8	11	11	11	11
5	11	1	7	11	7	4	8	2	11	11	8	11	11	11	11
5	11	1	7	11	8	1	8	2	11	11	8	11	11	11	11
5	11	1	7	11	8	3	8	2	11	11	8	11	11	11	11
5	11	1	7	11	8	1	8	2	11	11	8	11	11	11	11
5	11	3	7	11	7	1	8	2	11	11	8	8	11	11	11
5	11	3	7	11	7	1	8	2	11	11	8	8	11	11	11
5	11	3	7	11	7	4	8	2	11	11	8	8	11	11	11
5	11	3	7	11	7	4	8	2	11	11	8	11	11	11	11
5	11	3	7	11	8	4	8	2	11	11	8	11	11	11	11
5	11	3	7	11	7	4	8	2	11	11	8	8	11	11	11
1	11	3	7	11	7	4	8	2	11	11	8	7	11	11	11
1	11	3	7	11	8	4	8	2	11	11	8	1	11	11	11
1	11	3	7	11	8	3	8	2	11	11	8	12	11	11	11
1	11	3	8	11	8	1	8	2	11	11	8	3	11	8	11
1	11	3	8	11	8	1	8	2	11	11	8	1	11	8	11
1	11	3	8	11	8	1	11	2	11	11	8	5	11	8	11
1	11	3	7	11	7	4	11	2	11	11	8	1	11	8	11
1	11	3	7	11	7	7	8	2	11	11	8	1	11	8	11
2	11	3	7	11	8	11	8	2	11	11	8	1	11	8	11
2	11	3	7	11	8	11	8	2	11	11	8	1	11	8	11
1	11	3	7	11	8	11	8	2	11	11	8	1	11	8	11
1	11	3	7	11	8	11	8	2	11	11	8	1	11	8	11
1	11	3	7	11	7	11	8	2	11	11	8	1	11	8	11
5	4	1	7	11	7	11	8	4	11	11	8	1	11	8	11
1	11	4	7	11	7	11	8	11	11	11	8	1	11	8	11
1	4	2	8	11	7	11	8	11	11	11	8	1	11	8	11
1	4	4	8	11	7	11	8	11	11	11	8	1	11	8	11
1	1	2	8	11	7	11	8	11	11	11	8	1	11	8	11
1	4	4	7	11	7	11	8	11	11	11	11	1	11	7	11
1	4	4	7	11	7	11	8	11	11	11	11	1	11	8	11
5	1	4	8	11	7	11	8	11	11	11	8	1	11	11	11
5	1	4	7	11	7	11	8	11	11	11	8	1	11	8	11
5	1	4	8	11	7	11	8	11	11	11	8	1	11	8	11
5	1	4	7	11	7	11	8	11	11	11	8	1	11	8	11
5	1	4	7	11	7	11	8	11	11	11	8	1	11	8	11
5	1	4	7	11	7	11	8	11	11	11	8	1	11	8	11
1	1	4	7	11	7	11	8	11	11	11	8	1	11	8	11
2	3	4	8	11	7	11	8	11	3	11	11	1	11	11	11
1	4	4	7	11	7	11	8	11	3	11	8	1	11	8	11
1	3	4	7	11	7	11	11	11	3	11	8	1	11	8	11
1	4	4	7	11	7	11	9	11	3	11	8	1	11	11	11
1	3	4	8	11	7	11	9	11	3	1	11	1	11	11	11
1	4	4	8	11	7	11	11	11	3	1	8	5	11	11	11
5	1	4	7	11	7	11	11	11	3	2	8	5	11	11	11
5	3	4	8	11	7	11	11	11	3	1	11	1	11	11	11
5	4	4	7	11	8	11	11	11	3	2	11	1	11	11	11
5	4	2	7	11	7	11	11	11	3	2	11	5	11	11	11
5	4	2	7	11	8	11	11	11	3	2	8	1	11	11	11
5	3	12	7	11	7	11	11	11	3	2	8	5	11	11	11
5	4	4	8	11	7	7	11	11	12	2	8	1	11	11	11
5	4	2	8	11	7	11	11	11	3	2	8	1	11	11	11
5	4	2	8	11	7	11	11	11	3	2	8	1	11	11	11
5	3	2	7	11	7	11	11	11	3	2	8	1	11	11	11
5	1	2	7	11	7	11	11	11	3	2	8	1	11	11	11
5	1	12	8	11	7	11	11	1	3	2	11	1	11	11	11
5	1	5	11	11	7	11	11	3	3	2	11	1	11	11	11
1	1	1	11	11	7	11	11	3	3	2	11	1	11	11	11
5	1	12	11	11	7	11	11	3	3	2	11	1	11	11	11
5	1	12	11	4	7	11	11	3	3	2	11	1	11	11	11
5	4	3	11	1	7	11	11	3	3	1	11	1	11	11	11
5	4	11	11	2	7	11	11	3	12	1	11	1	11	11	11
5	4	11	11	2	7	11	11	3	12	2	11	1	11	11	11
2	4	11	11	2	1	11	11	3	12	1	11	1	11	11	11
1	4	11	11	2	1	11	11	3	7	2	11	1	11	11	11
1	4	11	11	1	2	11	11	3	7	1	11	1	11	11	11
1	3	11	11	1	2	11	11	3	12	1	11	1	11	11	11
1	3	11	11	1	2	11	11	3	3	1	11	1	11	11	11
1	3	11	11	1	2	11	11	3	3	2	11	1	11	11	11
1	1	11	11	1	2	11	11	3	3	2	11	1	11	11	11
1	1	11	11	1	2	11	11	3	3	2	11	1	11	11	11
1	1	11	11	2	2	11	11	3	3	2	11	1	11	11	11
1	1	11	11	1	2	11	11	3	3	1	11	1	11	11	11
1	4	11	11	1	1	11	11	3	3	1	11	1	11	11	11
1	4	11	11	1	1	11	11	3	3	2	11	5	11	11	11
1	1	11	11	1	1	11	11	3	3	1	11	1	11	11	11
1	1	11	11	2	1	11	11	3	3	1	11	1	11	11	11
5	1	11	11	2	1	11	11	1	3	2	11	1	11	11	11
1	4	11	11	2	1	11	11	2	3	1	11	1	11	11	11
2	1	11	11	2	1	11	11	2	3	2	11	1	11	11	11
2	1	11	11	1	1	11	11	2	3	2	11	1	11	11	11
2	1	11	11	2	1	11	11	2	3	2	11	1	11	11	11
2	3	11	11	2	1	11	11	2	3	2	11	1	11	11	11
2	3	11	11	1	1	11	11	5	3	2	11	1	4	11	11
2	3	11	11	1	1	11	11	2	3	2	11	1	1	11	11
2	3	11	11	3	1	11	11	2	3	2	11	1	1	11	11
1	1	11	11	1	1	11	11	2	3	2	11	1	1	11	11
1	4	11	11	2	1	11	11	2	3	2	11	1	1	8	11
1	11	11	11	2	1	11	11	2	3	2	11	1	1	8	11
5	11	11	11	1	1	11	11	2	3	2	11	1	1	8	11
5	11	11	11	1	1	11	11	2	3	1	11	1	1	8	11
5	11	11	11	2	1	11	11	2	3	2	11	1	1	8	11
5	11	11	11	1	1	7	11	2	3	2	11	1	1	8	11
5	11	11	11	1	3	7	11	2	3	2	11	1	1	8	11
5	11	11	11	1	1	7	11	2	3	1	11	1	1	8	11
5	11	11	11	2	1	11	11	2	3	1	11	1	1	8	11
5	11	11	11	1	1	7	11	2	3	1	11	1	1	8	11
5	11	11	4	2	3	7	11	2	3	1	11	1	1	8	11
1	11	11	4	2	1	7	11	2	3	1	11	1	1	8	11
5	11	11	4	2	1	7	11	2	3	1	11	1	1	8	11
5	11	11	4	2	1	11	11	2	3	1	11	1	1	8	11
5	11	11	4	2	1	11	11	1	3	1	11	1	1	8	11
5	11	11	1	12	1	11	11	1	3	1	11	1	1	8	11
5	11	11	1	12	1	11	11	2	3	1	11	1	1	8	11
5	11	11	4	2	3	11	11	2	3	1	11	1	1	8	11
5	11	11	1	1	3	11	11	2	3	1	11	1	1	8	11
5	11	11	1	2	3	11	11	2	3	1	11	1	2	8	11
5	11	11	2	1	3	11	11	2	3	1	11	1	1	8	11
1	11	11	4	2	3	11	11	2	3	1	11	1	1	8	11
5	11	11	2	1	1	4	11	1	3	1	11	1	1	8	11
5	11	11	2	1	1	4	11	1	3	1	11	1	1	8	11
5	11	11	1	1	1	4	11	1	3	1	11	1	1	8	11
1	11	11	1	1	1	4	11	1	3	1	11	1	1	8	11
1	11	11	4	1	1	4	11	1	3	1	11	1	1	8	11
1	11	11	1	1	1	7	11	1	3	1	11	1	1	8	11
1	11	11	2	4	1	4	11	1	3	1	11	1	1	8	4
1	11	11	2	4	1	4	11	1	3	1	11	1	1	8	1
5	11	11	2	1	1	4	11	1	3	2	11	5	3	8	4
5	11	11	2	1	1	3	11	1	1	4	11	1	3	8	1
5	11	11	2	1	1	4	11	1	1	4	11	1	3	4	1
2	11	11	2	1	1	4	11	1	1	12	11	1	3	12	1
2	11	11	2	1	1	4	11	1	1	4	11	1	3	12	1
2	11	11	2	1	3	4	11	1	1	11	11	11	3	12	1
5	11	11	2	1	3	4	11	1	1	11	9	7	3	12	1
5	11	11	1	1	3	3	11	1	1	11	11	8	3	1	1
5	11	11	1	3	3	4	11	1	1	11	11	7	3	11	1
5	11	11	1	1	3	4	11	1	1	11	8	7	3	11	1
5	11	11	1	1	1	4	11	1	1	11	11	8	3	11	1
5	11	11	1	1	3	4	11	1	1	11	11	8	3	11	1
5	11	11	1	1	3	3	11	1	5	11	8	8	3	11	1
5	11	11	1	1	3	4	11	1	5	11	8	8	3	11	1
1	11	11	1	1	7	3	11	1	6	11	8	8	3	11	1
1	11	11	2	1	7	3	11	1	6	11	8	8	3	11	1
5	11	11	1	1	7	7	11	11	6	11	11	8	3	11	1
5	11	11	2	1	7	12	11	11	6	11	11	8	3	11	1
5	11	11	1	3	7	3	11	11	5	11	8	11	3	11	1
6	11	11	1	3	7	4	11	11	5	11	8	11	3	11	2
5	11	11	3	1	7	3	11	11	5	11	8	11	3	11	1
6	11	11	7	1	7	4	11	11	5	11	8	11	4	11	1
2	11	11	7	3	7	3	11	11	5	11	8	11	11	11	1
5	11	11	7	3	7	3	11	11	5	11	8	11	11	11	1
5	11	11	7	1	7	7	11	11	5	11	8	11	11	11	1
2	11	11	7	12	7	7	11	11	5	11	8	11	11	11	1
2	11	11	7	7	7	3	11	11	5	11	8	11	11	11	1
2	11	11	8	12	7	3	11	11	5	11	8	8	11	11	1
1	11	11	8	12	7	3	11	11	5	11	8	8	11	11	1
1	11	11	8	12	7	3	11	11	5	11	8	11	11	11	1
2	11	11	8	12	7	7	11	11	5	11	8	8	11	11	1
2	11	11	8	12	7	12	11	11	5	11	8	11	11	11	2
1	11	11	7	12	7	3	11	11	5	11	8	11	11	11	1
5	11	11	7	12	7	1	11	11	5	11	8	11	11	11	2
1	11	11	8	11	7	1	11	11	5	11	8	8	11	11	1
1	11	11	8	11	7	1	11	11	5	11	8	11	11	11	1
1	11	11	8	11	7	1	11	11	5	11	8	11	11	11	1
1	11	11	8	11	7	1	11	11	5	11	8	11	11	11	1
5	11	11	8	11	7	1	11	11	5	11	8	8	11	11	7
6	11	11	8	11	7	4	11	11	5	11	8	8	11	11	7
5	11	11	8	11	7	1	11	11	5	11	8	11	12	11	8
5	11	11	11	11	7	4	11	11	5	11	8	11	12	11	8
6	4	11	11	11	7	4	11	11	5	11	8	11	12	11	8
5	4	11	11	11	7	4	11	11	5	11	8	11	12	11	8
5	11	11	11	11	7	7	11	4	5	11	8	8	12	11	11
5	11	11	11	11	7	11	11	1	5	11	8	8	12	11	11
5	11	11	11	11	7	4	11	1	5	11	8	8	7	11	8
5	4	11	11	11	7	11	11	5	5	11	8	12	7	11	8
5	4	11	11	11	7	4	11	5	5	11	8	12	12	11	8
2	11	11	11	11	7	4	11	5	5	11	8	12	7	11	8
5	11	11	11	11	7	4	11	5	5	2	8	12	7	11	8
2	11	11	11	11	7	4	11	5	6	5	8	12	12	11	8
5	11	11	11	11	7	1	11	5	6	5	8	12	12	11	8
1	11	11	11	11	7	1	11	5	6	5	8	12	12	11	8
1	11	11	11	11	7	1	11	5	6	5	8	12	12	11	8
2	11	11	11	11	7	1	11	5	6	5	8	11	3	11	8
6	11	11	11	11	7	1	11	5	6	5	8	4	3	11	8
5	11	11	11	11	7	1	11	5	6	5	8	11	3	11	8
5	11	11	11	11	7	1	11	6	6	5	8	11	3	11	11
5	11	11	11	11	7	1	11	5	6	5	8	11	3	11	11
5	11	11	11	11	7	1	11	6	6	2	8	11	3	11	11
5	11	11	11	11	7	3	11	6	6	2	8	11	3	11	11
5	11	11	11	11	7	1	11	5	6	5	8	11	3	11	11
2	11	11	11	11	7	1	11	6	6	5	8	11	3	11	8
[truncated: 12,000 more rows]
