# Supplementary material for: Visual scanning strategies in the cockpit are modulated by pilots’ expertise: A flight simulator study
Source: PLoS One. 2021 Feb 18;16(2):e0247061. doi: 10.1371/journal.pone.0247061 (PMC7891757; doi:10.1371/journal.pone.0247061)
Supplement: S3 Data — (XLSX) [file pone.0247061.s004.xlsx]

## Sheet: Feuil1
8	11	7	11	2	7	11	8	3	8	7	8	1	11	11	11
7	11	8	11	2	8	11	11	7	11	7	8	1	11	11	11
7	11	7	11	2	8	11	11	8	11	8	8	1	11	11	11
8	11	7	11	2	8	11	11	11	11	8	8	1	11	11	11
7	11	7	11	2	8	12	8	11	11	8	8	1	11	11	11
7	11	7	11	2	8	12	8	11	11	8	8	1	11	11	11
7	11	8	11	2	8	12	8	11	11	8	8	1	11	11	11
7	11	8	11	1	8	12	8	11	11	8	8	1	11	11	11
8	11	8	11	3	8	12	8	11	11	8	8	1	11	11	11
8	11	8	11	3	8	12	8	11	8	7	8	1	11	11	11
8	11	7	11	12	8	11	8	11	8	7	8	1	11	11	11
8	11	8	11	7	8	11	8	8	8	7	8	1	11	11	11
8	11	8	11	7	7	11	11	11	8	8	8	1	11	11	11
8	11	11	11	7	7	11	8	11	8	8	8	1	11	11	11
8	11	11	11	7	8	11	11	11	8	8	8	1	11	11	11
8	11	11	11	3	7	11	11	11	8	8	8	1	11	11	11
8	11	11	11	3	8	11	11	8	8	8	8	1	11	11	11
8	11	11	11	3	7	11	11	8	8	8	8	1	11	11	11
8	11	11	11	7	8	11	11	8	8	8	8	1	11	11	11
8	11	11	11	7	8	11	8	11	8	8	8	3	11	11	11
8	11	11	11	7	8	11	8	11	8	8	8	7	11	11	11
8	11	11	11	7	8	11	8	8	8	8	8	8	11	11	11
8	11	11	11	7	8	11	8	8	8	8	8	8	11	11	11
8	7	11	11	7	7	11	8	8	8	8	8	8	11	11	11
8	7	11	11	3	7	11	8	11	8	11	8	8	11	11	11
8	7	11	11	1	7	11	8	11	8	11	8	8	11	11	11
8	7	11	11	3	7	11	11	11	8	11	8	8	11	11	11
8	7	11	11	3	7	11	11	8	8	11	8	8	11	11	11
8	7	11	11	7	8	11	11	8	8	11	8	8	11	11	11
8	7	11	11	3	8	11	11	8	11	11	8	8	11	11	11
8	8	11	11	3	8	11	11	8	11	11	8	8	11	11	11
8	7	11	11	3	8	11	11	8	8	8	8	8	11	11	11
8	7	11	11	3	7	11	11	8	11	8	8	8	11	11	11
8	8	11	11	3	7	11	11	8	1	8	8	8	11	11	11
8	8	11	11	3	4	11	11	8	2	8	8	8	11	11	7
7	7	11	11	3	1	11	11	8	2	8	7	8	11	11	8
8	7	11	11	1	1	11	11	8	2	8	9	8	11	11	8
8	8	11	11	7	1	11	11	8	2	8	11	8	11	11	8
8	8	11	11	7	1	11	11	8	1	8	11	8	11	11	8
8	11	11	11	7	1	11	11	8	1	8	11	8	11	11	8
8	8	11	11	7	2	11	11	8	1	8	11	8	11	11	7
8	8	11	11	7	2	11	11	8	1	8	11	8	11	11	8
8	8	11	11	7	4	11	11	8	1	8	11	8	11	11	7
8	8	11	11	7	1	11	11	8	1	8	11	8	11	11	7
8	8	11	4	7	1	11	11	11	1	8	11	8	11	11	7
8	8	11	3	7	1	11	11	8	2	8	11	8	8	11	8
7	8	11	3	7	1	11	11	11	2	8	11	8	8	11	8
7	8	11	3	7	1	11	11	11	2	8	11	8	7	11	8
8	8	11	3	7	1	11	11	11	2	8	11	8	7	11	8
8	8	11	3	7	2	11	11	11	2	8	11	8	7	11	7
8	8	11	1	7	1	11	11	11	2	8	11	8	7	11	8
8	8	11	1	7	1	11	11	11	2	8	11	8	7	11	8
8	8	11	1	7	1	11	11	11	2	8	11	8	7	11	8
8	8	11	1	8	12	11	11	11	2	8	11	8	7	11	8
8	8	11	1	7	12	11	11	11	2	8	11	8	7	11	8
8	8	11	3	7	12	11	11	11	2	8	11	8	7	11	8
7	8	11	3	7	2	11	11	11	2	8	11	11	7	11	8
7	8	11	1	7	2	11	11	11	2	8	11	11	7	11	8
12	8	11	1	7	1	11	11	11	2	8	11	8	7	11	8
7	8	11	1	7	1	11	11	11	2	8	11	8	7	11	8
7	11	11	1	7	2	11	11	11	2	8	11	8	7	11	8
7	11	11	1	8	1	11	11	11	2	8	11	8	8	11	8
7	8	11	1	7	2	11	11	11	2	8	11	8	8	11	11
12	8	11	1	8	2	11	1	11	2	8	11	8	8	11	8
12	8	11	1	8	2	11	1	11	2	8	11	8	8	11	8
12	11	11	1	8	2	11	1	11	2	8	11	8	8	11	8
7	11	11	1	8	2	11	3	11	2	8	11	8	8	11	11
11	11	11	1	7	2	11	1	11	2	8	11	8	8	11	8
11	11	11	1	7	2	11	1	11	2	8	11	8	8	11	8
11	8	11	1	7	2	11	1	11	2	8	11	11	8	11	11
11	7	11	1	7	2	11	3	11	2	8	11	8	8	11	11
11	8	11	1	7	2	11	3	11	2	8	11	8	8	11	8
11	8	11	1	8	2	11	1	11	2	7	11	8	8	11	8
11	8	11	1	7	1	11	1	11	2	12	11	8	8	11	8
11	8	11	1	7	2	11	3	11	2	11	11	8	8	11	8
11	8	11	1	7	1	11	3	11	2	11	11	8	8	11	8
11	11	11	1	7	1	11	1	11	2	11	11	8	8	11	8
11	11	7	3	7	1	11	3	11	2	11	11	8	8	11	11
11	11	7	7	7	1	11	3	11	2	11	11	8	8	11	11
11	8	7	7	7	1	11	3	11	2	11	4	11	8	11	11
11	11	7	7	7	2	11	3	11	2	11	1	8	8	11	8
11	12	7	7	7	2	11	4	11	2	11	1	8	8	11	8
11	11	7	7	7	12	11	4	11	2	11	2	7	8	11	8
11	8	7	7	7	12	11	4	11	2	11	5	3	8	11	8
11	8	7	7	7	12	11	3	11	2	11	2	1	11	11	8
4	8	7	7	7	2	11	1	11	1	11	2	1	8	11	8
1	8	7	7	7	2	11	1	11	3	11	1	1	8	11	8
2	8	7	7	7	1	11	1	11	3	11	2	1	11	11	11
2	8	7	7	8	1	11	3	11	3	11	5	1	11	11	11
2	8	7	7	8	1	11	4	11	3	11	5	1	11	11	11
2	8	7	7	8	2	11	3	2	3	11	2	1	11	11	8
2	8	7	7	8	2	11	3	2	3	11	5	1	11	11	8
2	8	7	7	7	1	11	4	1	3	11	5	1	11	11	11
2	8	8	7	7	1	11	4	1	3	11	5	1	11	11	11
2	8	8	7	7	1	11	3	2	3	11	5	1	11	11	11
1	8	8	8	7	1	11	3	2	3	11	5	1	11	11	11
1	8	8	8	7	3	11	3	2	3	11	5	1	11	11	7
1	8	8	7	7	1	11	7	2	3	11	2	1	11	11	12
1	8	8	7	7	3	11	3	2	3	11	2	1	8	11	12
5	8	8	7	7	1	11	12	2	3	11	2	1	11	11	12
2	8	8	7	12	3	11	3	2	3	11	2	1	11	11	12
1	12	8	7	10	1	11	3	2	3	11	2	1	11	11	7
2	8	8	8	12	3	11	3	2	3	11	2	1	11	11	7
2	8	8	7	7	3	11	3	2	3	11	2	1	11	11	11
1	8	8	7	7	3	11	3	2	3	11	2	1	10	11	11
2	8	8	7	11	3	11	3	2	3	11	2	1	11	4	11
1	8	8	8	11	3	11	3	2	3	11	2	2	11	1	11
1	8	7	7	11	1	11	3	2	3	11	2	2	8	1	11
1	8	7	8	11	3	11	3	2	3	11	2	1	11	1	11
1	8	7	8	11	3	11	3	2	3	11	11	1	11	1	11
1	8	11	8	11	3	11	3	2	3	11	11	1	11	1	11
2	12	11	8	11	3	11	3	2	3	11	11	1	8	1	11
2	8	11	8	11	7	11	4	2	3	11	11	1	8	1	11
2	7	11	8	11	7	11	3	2	3	2	11	1	11	1	11
1	7	8	8	11	12	11	3	2	3	2	11	1	11	1	11
1	8	7	8	11	7	11	3	2	3	2	11	1	11	1	11
5	8	8	8	11	7	11	3	2	3	2	11	1	11	1	11
1	8	8	8	11	11	11	1	2	3	2	11	1	11	1	11
1	8	8	8	11	11	11	3	2	3	2	11	1	11	1	11
3	7	8	7	11	11	11	3	2	3	2	11	1	11	1	11
1	7	8	7	11	11	11	3	2	3	2	11	1	11	1	11
3	8	7	7	11	11	11	3	2	3	2	11	1	11	1	11
5	8	7	7	11	11	11	3	2	3	2	11	1	11	1	11
3	8	11	7	11	11	11	3	2	3	2	11	1	8	1	11
3	8	11	7	11	11	11	4	2	3	2	11	1	11	1	11
3	8	11	7	11	11	11	3	2	3	2	11	1	11	1	11
3	8	12	7	11	11	11	4	2	3	2	11	1	8	1	11
12	8	12	7	11	11	11	4	2	3	2	11	1	8	1	11
3	7	11	8	11	11	11	11	2	3	2	11	1	11	1	11
5	8	11	7	11	11	11	11	2	3	2	11	1	11	1	11
3	8	11	7	11	11	11	11	1	3	2	11	1	8	1	11
3	8	11	7	11	11	11	11	2	3	2	11	1	11	1	11
5	8	11	8	11	11	11	11	2	3	2	11	2	8	1	11
5	8	11	7	11	11	11	11	2	3	2	11	1	8	1	11
5	8	11	7	11	11	11	11	2	3	2	11	3	7	3	11
5	8	11	7	11	11	11	11	2	3	2	11	7	3	1	11
1	8	11	7	11	11	11	11	2	3	2	11	8	1	1	11
1	8	11	7	11	11	11	11	2	3	1	11	8	5	1	11
1	8	11	7	11	11	11	11	2	12	1	11	8	5	1	11
3	8	11	7	11	11	11	11	2	3	1	11	8	5	1	11
5	11	11	7	11	11	11	11	2	3	1	11	8	5	1	11
5	8	11	7	11	11	11	11	2	3	2	7	8	1	1	11
1	8	11	7	11	11	11	11	2	3	2	8	8	5	1	11
5	8	11	8	11	11	11	11	2	3	1	8	8	5	1	11
3	8	11	8	11	11	11	11	2	3	1	8	8	1	1	11
3	8	11	7	11	11	11	11	2	3	2	8	8	1	1	11
3	7	11	7	11	11	11	11	2	1	2	8	8	1	1	11
3	11	11	8	11	11	11	11	2	1	2	8	8	5	1	11
5	11	11	7	11	11	11	11	11	1	2	8	8	1	3	11
5	11	11	7	11	11	11	11	12	2	1	8	8	1	3	11
3	11	11	7	7	11	11	11	12	2	1	8	8	1	3	11
12	11	11	7	7	11	11	11	12	2	1	8	8	1	3	11
5	11	11	7	7	11	11	11	7	2	1	8	8	1	3	11
1	11	11	11	7	11	11	11	11	1	1	8	8	1	3	11
5	11	11	11	7	11	11	11	11	1	1	8	8	5	3	11
5	11	11	11	7	11	11	11	11	1	1	8	8	5	3	11
5	11	11	11	7	11	11	11	11	2	1	8	8	5	3	11
1	11	11	11	7	11	11	11	11	2	1	8	8	5	3	11
5	11	11	11	7	11	11	11	11	2	1	8	8	1	3	11
3	11	11	11	7	11	11	11	11	2	1	8	8	1	3	11
5	11	11	11	7	11	11	11	11	1	1	8	8	1	3	11
5	11	11	11	7	11	11	11	11	2	1	8	11	1	3	11
2	11	11	11	7	11	11	11	11	1	1	8	11	1	3	11
2	11	11	11	11	11	11	11	11	1	1	8	8	5	3	11
2	11	11	11	7	11	11	11	11	1	1	8	8	5	3	11
2	11	11	11	11	11	11	8	11	1	1	8	8	1	3	11
2	11	11	11	8	11	11	8	11	1	1	8	8	1	3	11
5	11	11	11	11	11	11	11	11	1	2	8	8	5	3	4
1	11	11	11	11	11	11	11	11	1	1	8	8	5	3	2
1	11	11	11	8	11	11	7	11	1	1	8	8	5	3	2
5	11	11	11	11	11	11	8	11	1	1	8	8	1	3	2
5	11	11	11	7	11	11	7	11	1	1	8	8	1	4	2
5	11	11	11	8	11	11	7	8	1	1	8	8	1	11	2
5	11	11	11	8	11	11	7	8	1	2	8	8	1	11	2
2	11	11	11	11	11	11	8	8	1	1	8	8	1	11	2
2	11	11	11	11	11	11	8	8	1	1	8	8	1	11	2
12	11	11	11	11	11	11	11	8	1	1	8	8	1	11	2
12	11	11	11	7	11	11	8	8	1	1	8	8	1	11	2
2	11	11	11	8	11	11	8	8	1	1	8	8	1	11	2
1	11	11	11	11	11	11	8	8	1	1	8	8	1	11	2
1	11	11	11	8	11	11	8	8	1	1	8	8	1	11	2
1	11	11	11	7	11	11	11	8	1	1	8	8	3	11	2
1	11	11	11	8	11	11	8	8	2	1	8	8	7	11	2
2	11	11	7	7	11	11	8	8	2	1	8	8	8	11	2
2	11	11	7	4	4	11	8	8	2	1	8	8	8	11	2
5	11	11	7	4	4	11	8	8	2	1	8	8	8	11	2
2	11	11	7	1	4	11	7	11	2	1	8	8	11	11	2
1	11	11	7	1	4	11	7	11	2	1	8	8	11	11	2
1	11	11	7	1	4	11	8	11	2	1	8	8	11	11	2
5	11	11	7	1	4	11	7	11	2	1	11	8	11	11	12
1	11	11	7	1	4	11	7	11	2	1	7	8	8	11	2
2	11	11	7	1	4	11	8	11	2	1	9	8	8	11	2
2	11	11	7	1	4	11	8	11	2	1	11	8	8	11	2
2	11	11	7	1	4	11	8	11	2	1	11	8	8	11	12
1	11	11	7	4	4	11	8	11	2	11	11	8	11	11	12
1	11	11	7	4	4	11	8	11	2	11	11	8	11	11	2
1	11	11	7	11	4	11	8	11	2	11	11	8	11	11	4
5	11	11	7	4	4	11	8	11	2	11	11	8	8	11	11
5	11	11	7	2	4	11	8	11	2	11	11	8	8	11	11
1	11	11	7	2	3	11	8	11	2	11	11	8	11	11	11
1	11	11	7	2	3	11	8	11	2	11	11	8	11	11	11
5	11	11	7	2	3	11	8	8	2	11	11	8	11	11	11
5	11	11	7	2	3	11	8	8	1	11	11	8	11	11	11
2	11	11	7	1	7	11	8	11	3	11	11	8	11	11	11
5	11	11	7	2	7	11	8	11	8	11	11	8	11	11	11
2	11	11	7	2	7	11	8	8	8	11	11	8	11	11	11
2	11	11	7	2	7	11	8	11	8	11	11	8	11	11	11
1	11	11	7	2	7	11	11	8	8	11	11	8	11	11	11
2	11	11	7	4	7	11	8	8	8	11	11	8	8	11	11
1	11	11	7	1	7	11	8	11	8	11	11	8	8	11	11
5	11	11	7	1	3	11	8	8	8	11	11	8	8	11	11
5	11	11	7	2	1	11	7	11	8	11	11	8	11	11	11
3	11	11	7	2	1	11	7	8	7	11	11	8	11	11	11
3	11	11	7	2	1	11	7	11	3	11	11	8	11	11	11
5	11	11	7	1	1	11	8	11	1	11	11	8	11	11	11
5	11	11	7	1	1	11	8	11	1	11	11	8	8	11	11
1	11	11	7	4	1	11	8	11	1	11	11	8	8	11	11
3	11	11	7	4	1	11	11	11	2	11	11	8	8	11	11
3	11	11	7	4	1	11	8	11	2	11	11	8	12	11	11
3	11	11	7	4	4	11	8	11	2	11	11	8	12	11	11
3	11	11	7	1	4	11	8	11	2	11	11	8	12	11	11
1	11	11	11	1	4	11	8	11	1	11	8	11	12	11	11
1	11	11	11	1	4	11	11	11	1	11	8	8	12	11	11
3	11	11	11	1	1	11	11	11	1	11	8	8	12	11	11
3	11	11	11	1	4	11	8	11	2	11	8	11	10	11	11
5	11	11	11	3	1	11	11	11	1	11	8	8	7	11	11
3	11	11	11	5	4	11	8	11	2	11	8	8	7	11	11
7	11	11	11	3	1	11	8	11	2	11	8	8	7	11	11
3	11	11	11	1	2	11	8	11	2	11	8	8	11	11	11
3	11	11	11	3	1	11	8	11	2	11	8	8	11	11	11
3	11	11	11	1	1	11	8	11	2	11	8	8	11	11	11
3	11	11	11	3	2	11	8	11	2	11	8	8	11	11	11
12	11	11	11	1	1	11	8	11	2	11	8	8	11	11	11
12	11	11	11	1	2	11	8	11	2	11	8	8	11	11	11
3	11	11	11	1	2	11	8	11	2	11	8	8	11	11	11
3	11	11	11	1	2	11	8	11	1	11	8	8	11	11	11
7	11	11	11	1	2	11	8	11	2	11	8	8	11	11	11
12	11	11	11	1	4	11	8	11	2	11	8	8	11	11	11
7	11	11	11	3	2	11	8	11	11	11	8	8	11	11	11
12	11	11	11	3	2	11	8	11	11	11	8	8	11	11	11
12	11	11	11	3	2	11	8	11	11	11	8	8	11	11	11
3	11	11	11	3	4	11	8	11	11	11	8	8	11	11	11
7	11	11	11	3	4	11	11	11	11	11	8	8	11	11	11
7	11	11	11	1	2	11	8	11	11	11	8	8	11	11	11
7	11	11	11	1	2	11	8	11	11	11	8	11	11	11	11
8	11	11	11	5	2	7	8	4	11	11	8	8	11	11	8
7	11	11	11	5	2	7	8	1	11	11	8	7	11	11	8
7	11	11	11	6	2	7	8	2	11	11	8	10	11	11	8
7	11	11	11	6	2	7	8	2	11	11	8	12	11	11	8
7	11	11	11	6	4	7	8	1	11	11	8	12	11	11	8
8	11	11	11	5	4	7	11	1	11	11	8	12	11	8	8
8	11	11	11	6	2	7	11	2	11	11	8	12	11	8	8
7	11	11	11	3	2	7	11	2	11	11	8	7	11	8	8
8	11	11	11	7	12	7	11	2	11	11	8	8	11	8	11
8	11	11	11	10	12	7	11	2	11	11	8	8	11	8	8
8	11	11	11	12	12	7	11	2	11	11	8	8	11	8	8
8	11	11	11	12	12	8	11	2	11	11	8	8	11	8	8
8	11	11	7	12	12	8	11	2	11	3	8	11	11	8	8
8	11	11	7	12	12	8	11	2	11	3	8	12	11	8	8
12	11	11	7	12	12	7	11	2	11	3	11	12	11	8	8
8	11	11	7	12	12	7	11	2	11	3	11	12	11	8	8
12	11	11	7	12	2	7	11	2	11	3	11	12	11	8	8
7	11	11	7	12	2	7	11	2	11	3	11	12	11	8	8
7	11	11	7	12	2	8	11	2	11	3	11	12	11	8	8
7	11	11	7	12	12	8	11	2	11	3	11	12	11	8	8
7	11	11	7	12	12	8	11	2	11	3	11	7	11	8	8
8	11	11	7	12	12	8	11	2	11	3	11	8	11	8	8
8	11	11	7	12	2	7	11	2	11	3	11	11	11	8	8
12	11	11	7	12	2	7	11	2	11	3	11	8	11	8	8
8	11	11	7	6	2	7	11	2	11	3	11	8	11	8	8
12	11	11	7	7	2	7	11	2	11	3	11	8	11	8	8
8	11	11	7	3	2	7	11	2	11	3	11	8	11	8	8
8	11	11	7	3	2	7	11	2	11	3	11	8	11	8	8
11	11	11	7	3	2	7	11	2	11	3	11	8	11	8	8
11	11	11	7	3	12	7	11	2	11	3	11	8	11	8	8
11	11	11	7	1	4	7	11	2	11	3	11	8	11	8	8
11	11	11	7	1	3	7	11	2	11	3	11	8	11	8	8
8	11	11	7	1	12	7	11	2	11	3	11	8	11	8	8
8	11	11	7	1	12	11	11	2	11	3	11	8	11	8	8
8	11	11	7	3	5	11	11	2	11	3	11	8	11	8	8
8	11	11	7	1	3	11	11	2	11	3	11	8	11	8	8
11	11	11	7	3	7	11	11	2	12	3	11	8	9	8	8
11	11	11	7	3	11	11	11	2	12	3	11	8	11	8	8
11	11	11	7	7	11	11	11	2	9	3	11	8	8	8	8
11	11	11	7	3	11	11	11	2	5	11	11	8	8	8	8
11	11	11	7	3	11	11	11	2	1	3	11	8	8	8	8
11	11	11	7	3	11	11	11	2	2	3	11	8	8	8	8
8	11	11	8	3	11	11	11	2	2	11	11	8	8	8	8
8	11	11	7	3	11	11	11	2	2	3	11	8	8	8	7
8	11	11	7	3	11	11	11	2	2	3	11	8	11	8	4
7	11	11	7	3	11	11	11	2	2	7	11	8	8	8	12
7	11	11	7	3	11	11	11	2	2	8	11	8	8	8	12
7	11	11	7	3	11	11	11	2	2	8	11	8	8	8	12
7	11	11	11	3	11	11	11	2	2	8	11	8	8	8	4
7	11	11	11	3	11	11	11	2	1	8	11	8	8	8	11
8	11	11	11	3	11	11	11	2	2	8	11	8	11	8	11
8	11	11	11	3	11	11	11	2	2	8	11	8	8	8	11
7	11	11	11	3	11	11	8	2	2	8	11	8	8	8	11
7	11	11	11	3	11	11	8	2	2	8	11	8	8	8	11
8	1	11	11	3	11	11	11	2	2	8	11	8	11	8	11
8	1	7	11	3	11	11	8	2	2	8	11	8	11	8	11
8	1	7	11	1	8	11	8	2	2	8	11	7	11	8	11
8	1	7	11	1	8	11	8	2	2	8	11	7	11	8	11
8	1	7	11	1	8	11	11	2	2	8	11	3	8	8	11
11	1	7	11	3	8	11	11	2	2	8	11	1	11	8	11
12	1	7	11	3	7	11	11	2	2	8	11	1	11	8	11
8	1	7	11	3	8	11	11	2	2	8	11	1	11	8	11
8	1	7	11	12	7	11	8	2	1	8	11	1	11	8	11
8	1	12	11	5	8	11	8	2	3	8	11	1	8	8	11
8	1	10	11	3	8	11	11	2	7	8	11	1	8	8	11
12	1	8	11	5	8	11	11	2	8	8	11	1	8	8	11
11	1	7	11	1	8	11	11	2	8	8	11	1	8	8	11
8	1	7	11	5	8	11	11	2	8	8	11	2	11	12	11
8	1	7	11	1	8	11	8	2	8	8	11	1	11	12	11
8	1	7	11	2	8	11	11	2	8	8	11	2	11	12	11
8	1	7	11	2	8	11	11	2	8	8	11	1	8	12	11
8	1	8	11	10	8	11	11	2	8	8	11	2	11	12	11
8	1	8	11	1	8	11	11	2	8	8	11	2	11	12	11
7	1	7	11	5	8	11	11	2	8	8	11	5	11	11	11
8	1	8	11	5	8	11	11	4	8	8	11	1	11	11	11
8	1	7	11	12	8	11	11	11	8	8	11	5	11	11	11
7	1	8	11	5	8	11	8	11	8	8	11	5	11	11	11
8	1	8	11	2	8	11	8	11	8	8	11	5	11	11	11
12	1	8	11	6	7	11	11	11	8	8	11	2	11	11	11
8	2	8	11	2	8	11	11	11	8	8	11	2	11	11	11
8	2	8	11	10	8	11	11	11	8	8	11	2	11	11	11
12	2	7	11	12	8	11	11	11	8	8	11	2	8	11	11
8	2	8	4	12	8	11	11	11	8	8	11	1	8	11	11
7	1	11	4	1	8	11	11	11	8	8	11	1	8	11	11
8	1	8	4	5	8	11	11	11	8	8	11	1	8	11	11
8	1	8	4	12	8	11	11	11	8	8	11	1	8	11	11
8	1	8	4	1	8	11	11	11	8	8	11	1	8	11	11
7	1	8	4	2	8	11	11	11	8	8	11	5	8	11	11
8	1	7	4	2	8	11	11	11	8	8	11	5	8	11	11
8	1	7	4	1	8	11	11	11	8	8	11	2	8	11	11
8	1	11	4	1	8	11	11	11	8	8	11	2	7	11	11
8	1	7	4	4	8	11	11	11	8	8	11	1	3	11	11
8	1	8	1	1	8	11	11	11	8	8	11	1	1	11	11
8	1	8	1	1	8	7	11	11	8	8	11	1	1	11	11
8	1	8	1	2	8	7	11	11	8	8	11	1	1	11	11
8	1	8	1	1	8	7	11	11	8	8	11	1	1	11	11
7	1	8	4	2	8	7	11	11	8	8	11	1	1	11	11
7	1	8	4	2	8	7	11	11	8	8	11	1	1	11	11
7	1	8	1	12	8	7	11	11	8	8	11	2	1	11	11
3	1	8	2	2	8	7	11	8	8	8	11	1	1	11	11
12	2	8	1	12	8	7	11	8	8	8	11	1	1	11	11
11	2	8	1	12	8	7	11	8	8	8	11	1	1	11	11
11	4	7	1	12	8	7	11	8	8	8	11	1	1	11	11
11	11	8	2	4	8	7	11	8	8	8	11	1	1	11	11
11	11	8	2	2	8	7	11	8	8	8	11	1	1	11	11
11	11	8	1	1	8	7	11	8	8	8	11	2	1	11	11
11	11	7	1	1	8	7	11	8	8	8	11	2	1	11	11
11	11	7	2	2	8	7	11	8	11	8	11	2	1	11	11
11	11	12	2	2	8	7	11	8	11	8	11	2	5	11	11
11	11	12	1	12	8	8	11	8	11	8	11	2	5	11	11
11	11	12	1	2	8	8	11	8	11	8	11	1	1	11	11
11	11	12	1	2	8	8	11	8	11	8	11	1	1	11	11
11	11	7	1	2	8	8	11	8	11	8	11	1	1	11	11
11	11	12	1	1	8	8	11	8	8	8	11	1	1	11	11
11	11	7	1	1	8	8	11	8	11	8	11	1	1	11	11
11	11	7	2	2	8	8	11	8	8	11	11	1	1	11	11
11	11	7	2	2	8	8	11	8	11	11	11	1	1	11	11
11	11	8	2	2	8	8	11	8	11	11	11	1	1	11	11
11	11	7	1	12	8	8	11	11	8	11	11	1	1	11	11
11	11	8	1	12	8	8	11	8	11	11	11	1	1	11	11
11	11	11	2	12	7	8	11	11	8	11	11	1	1	11	11
11	11	11	2	2	6	7	11	8	8	11	11	1	1	11	11
11	11	11	1	2	11	8	11	11	8	11	11	1	1	11	11
11	11	8	2	2	11	8	11	8	8	11	11	1	1	11	11
11	11	7	2	2	12	8	11	8	11	11	7	1	1	11	11
11	11	7	2	12	12	7	11	8	11	11	7	2	1	11	11
11	11	8	1	12	12	8	11	8	11	11	8	2	1	8	11
11	11	7	2	7	12	8	11	8	7	11	7	2	1	8	11
11	11	8	2	7	12	7	11	11	12	11	8	5	1	8	11
11	11	7	2	7	11	11	11	11	12	11	8	2	1	8	11
11	11	7	2	11	11	11	8	11	12	11	8	2	1	8	11
11	11	7	2	7	11	11	8	11	7	11	8	2	3	8	11
11	11	8	2	7	11	11	11	8	7	11	8	1	12	8	11
11	11	8	2	7	11	11	11	8	7	11	7	2	7	8	11
11	11	7	1	7	11	11	8	8	7	11	7	2	7	8	11
11	11	8	1	4	11	11	8	8	7	11	7	2	7	8	4
11	11	8	2	4	11	11	7	11	3	11	8	1	7	8	2
11	11	7	2	3	11	11	7	11	1	11	7	1	12	8	2
11	11	7	2	3	11	11	7	8	1	11	8	1	12	8	1
11	11	7	2	3	11	11	7	8	1	11	8	1	12	8	1
11	11	8	2	1	11	11	7	8	1	11	8	5	7	8	2
11	11	7	2	3	11	11	7	11	2	11	8	5	7	8	12
11	11	8	2	1	11	11	8	8	2	11	8	5	7	8	2
11	11	8	2	3	11	11	8	8	2	11	8	5	7	8	2
11	11	7	2	5	11	11	7	11	2	11	8	5	7	8	2
11	11	8	2	1	11	11	7	8	2	11	8	5	7	8	2
11	11	8	1	5	11	11	8	8	2	11	8	2	12	8	2
11	11	8	2	12	11	11	7	8	2	11	8	2	7	8	5
11	11	8	2	12	11	11	8	8	2	11	8	1	7	8	1
11	11	8	2	12	11	11	7	8	2	11	8	1	7	11	1
11	11	8	2	4	11	11	7	8	2	11	8	1	12	12	1
11	11	7	2	4	11	11	7	11	2	11	8	1	7	8	1
11	11	8	2	3	11	11	7	8	2	11	8	1	7	8	1
11	11	8	2	6	11	11	7	11	2	11	8	1	7	12	1
11	11	7	2	6	11	11	7	11	2	11	8	2	12	12	1
11	11	8	2	6	11	11	7	11	2	11	8	2	7	12	2
11	11	8	2	6	11	11	7	11	2	11	8	5	7	12	2
11	11	8	2	6	11	11	7	11	2	11	8	2	12	12	2
11	11	8	2	6	11	11	8	11	2	11	8	2	7	11	2
11	11	8	1	1	11	11	7	11	2	11	8	2	7	11	2
11	11	8	2	3	11	11	8	11	2	11	8	1	7	11	2
11	11	8	2	3	11	11	8	11	1	11	8	1	7	11	2
11	11	8	1	3	11	11	8	8	7	11	11	2	7	11	12
11	11	8	1	3	11	11	7	11	8	11	8	2	7	11	2
11	11	8	2	1	11	11	8	11	8	11	8	2	3	11	2
11	11	8	1	3	11	11	8	8	8	11	8	1	12	11	2
11	11	8	1	3	11	11	8	11	8	11	7	2	7	11	2
11	11	8	2	1	11	11	8	11	8	11	7	2	7	11	2
11	11	8	1	1	11	11	8	11	8	11	11	1	7	11	2
11	11	8	1	1	11	11	8	11	8	8	12	2	12	11	2
11	11	8	4	3	11	11	11	8	8	8	11	2	7	11	2
11	11	8	7	1	11	11	11	8	8	8	11	1	7	11	2
11	11	8	7	12	11	11	11	8	8	8	11	1	11	11	2
11	11	8	7	12	11	11	11	8	8	8	11	2	11	11	2
11	11	8	7	5	11	11	11	11	8	8	11	1	11	11	2
11	11	8	7	4	11	11	11	8	8	8	11	3	11	11	2
11	11	8	7	1	11	11	11	11	8	8	11	12	11	11	2
11	11	8	7	1	11	11	11	11	8	8	11	7	11	11	2
11	11	8	7	1	11	11	11	11	8	8	11	12	11	11	2
11	11	8	7	3	11	11	11	11	8	8	11	3	11	11	1
11	11	8	7	2	11	11	11	11	8	8	11	12	11	11	11
11	11	8	7	1	11	11	11	11	8	8	11	3	11	11	11
11	11	8	7	1	11	11	11	11	8	8	11	12	11	11	11
11	11	8	7	1	11	11	11	11	8	8	11	3	11	11	11
11	11	8	7	1	11	11	11	11	8	8	11	7	11	11	11
11	11	8	7	3	11	11	11	11	8	8	11	7	11	11	11
11	11	8	8	3	11	11	11	11	8	8	11	7	11	11	11
11	11	7	7	1	11	11	11	11	8	8	11	8	11	11	11
11	11	8	7	1	11	11	11	11	8	8	11	8	11	11	11
11	11	8	7	3	11	11	11	11	8	8	11	8	11	11	11
11	11	8	7	1	11	11	11	11	8	8	11	8	11	11	11
11	11	8	7	3	11	11	11	11	8	8	11	8	11	11	11
11	11	8	7	7	11	11	11	11	8	8	11	8	11	11	11
11	11	8	7	7	11	11	11	11	8	8	11	8	11	11	11
11	11	8	7	7	11	11	11	11	8	8	11	8	11	11	11
11	11	8	7	3	11	11	11	11	8	8	11	8	11	11	11
11	11	7	7	3	11	11	11	11	8	8	11	8	11	11	11
11	11	7	7	7	11	11	4	11	8	8	11	8	11	11	11
11	11	11	7	7	11	11	1	11	8	8	11	11	11	11	11
11	11	12	7	3	11	11	1	11	8	8	11	11	11	11	11
11	11	12	7	7	11	11	1	11	11	8	11	8	11	11	11
11	11	11	7	7	11	11	4	11	7	8	11	11	11	11	11
11	11	12	7	1	11	11	4	11	12	8	11	8	11	11	11
11	11	7	7	1	11	11	4	11	12	8	11	8	11	11	11
11	11	11	7	1	11	11	1	11	7	8	11	8	11	11	11
11	11	11	7	7	11	11	1	11	1	8	11	8	11	11	11
11	11	11	7	3	11	11	1	11	2	8	11	8	11	11	11
11	11	11	7	12	11	11	4	11	1	8	11	8	11	11	11
11	11	11	7	7	11	11	1	11	1	8	11	8	11	11	11
11	11	11	3	7	11	11	1	11	1	8	11	8	11	11	11
11	11	11	3	3	11	11	1	11	1	8	11	8	11	11	11
11	11	11	3	3	11	11	1	11	1	8	11	8	11	11	11
11	11	11	3	7	11	11	4	11	1	8	11	8	11	11	11
11	11	11	1	7	11	11	1	11	1	8	11	8	11	11	11
11	11	11	1	7	11	11	1	11	1	8	11	8	11	11	11
11	11	11	1	7	11	11	5	11	1	8	11	8	11	11	11
4	11	11	3	7	11	11	2	11	1	8	11	8	11	11	11
1	11	11	3	7	11	11	1	11	1	8	11	8	11	11	11
1	11	11	3	7	11	11	2	11	2	8	11	8	11	11	11
1	11	11	3	7	11	11	12	11	5	8	11	8	11	11	11
2	11	11	3	7	11	11	2	11	5	8	11	8	11	11	11
2	11	11	3	7	11	11	1	11	1	8	11	8	11	11	11
2	11	11	3	7	11	11	1	11	2	8	11	8	11	11	11
2	11	11	3	7	11	11	2	11	2	8	11	8	11	11	11
2	11	11	3	7	11	11	2	11	2	8	11	8	11	11	11
2	11	11	3	7	11	11	2	11	2	8	11	8	11	11	11
2	11	11	3	7	11	11	2	8	2	8	11	8	11	11	11
2	11	11	3	8	11	11	2	8	2	8	11	8	11	4	11
2	11	11	3	8	11	11	2	8	2	8	11	8	11	1	11
2	11	11	3	8	11	11	2	8	2	8	11	8	11	1	11
1	11	11	3	8	11	11	2	8	2	8	11	8	11	1	11
2	11	11	3	8	11	11	2	8	2	11	11	8	11	1	11
1	11	11	3	7	11	11	2	8	2	11	11	8	11	1	11
1	8	11	3	7	11	11	2	8	2	11	11	8	11	1	11
1	11	11	3	7	11	11	2	8	2	11	11	8	11	1	11
1	8	11	3	7	11	11	2	8	2	11	11	11	11	1	11
1	8	11	3	8	11	11	2	8	2	11	11	8	9	1	11
1	8	11	3	8	11	11	2	8	2	11	11	8	11	1	11
1	8	11	3	8	11	11	2	8	2	11	11	8	11	1	11
2	8	11	3	7	11	11	2	8	2	11	11	8	11	1	11
1	8	11	3	7	11	11	2	8	2	11	11	8	8	1	11
2	11	11	3	7	11	11	2	8	2	11	11	8	11	1	11
2	12	11	3	7	11	11	2	8	2	11	11	8	8	1	11
1	10	11	3	7	11	11	2	8	2	11	11	8	8	1	11
1	12	11	3	7	11	11	2	8	2	11	11	8	8	1	11
3	11	11	3	7	11	11	2	8	2	11	11	7	8	1	11
3	11	11	3	7	11	11	2	8	2	11	11	7	8	1	11
3	11	11	3	7	11	11	2	8	2	11	11	1	8	1	11
3	8	11	1	7	11	11	2	8	2	11	11	1	8	1	11
3	11	11	1	7	11	11	2	8	2	11	11	1	11	1	11
3	11	11	1	7	11	11	2	11	2	11	11	1	8	1	11
3	11	11	1	7	11	11	12	11	2	11	11	1	8	1	11
12	11	11	1	7	11	11	4	8	2	11	11	1	11	1	11
3	11	11	1	7	11	11	11	11	2	11	4	1	8	1	11
12	11	11	1	8	11	11	11	8	2	11	2	1	8	1	11
3	11	11	1	7	11	11	11	8	2	11	2	1	11	1	11
3	11	11	1	7	11	11	11	8	2	11	2	1	8	1	11
3	11	11	1	7	11	11	11	8	2	11	2	1	8	1	11
3	11	11	1	7	11	11	11	11	2	11	2	1	8	1	11
3	11	11	1	7	11	11	11	8	2	11	2	1	8	1	11
1	11	4	1	7	11	11	11	8	2	11	2	1	8	3	11
3	11	4	1	7	11	11	11	11	2	11	2	1	11	3	11
3	11	4	1	12	11	11	11	8	2	11	2	1	11	7	11
3	11	4	1	12	11	11	11	8	2	11	2	1	11	12	11
12	11	4	1	12	11	11	7	8	2	11	2	1	11	12	11
3	11	4	1	12	11	11	7	8	2	11	2	1	11	3	11
12	8	4	1	12	11	11	8	8	2	11	2	2	11	3	11
3	11	4	1	4	11	11	7	8	2	1	2	1	11	3	11
12	11	4	1	12	11	11	7	7	2	1	5	1	11	3	11
12	11	4	1	7	11	11	8	3	2	1	2	1	8	3	11
3	8	4	1	7	11	11	8	1	1	1	5	1	8	3	11
3	8	11	1	1	11	11	8	2	1	1	2	1	8	3	11
5	11	4	1	6	11	11	8	2	1	1	5	1	11	3	11
5	12	4	11	5	11	11	8	2	1	1	2	1	11	3	11
5	11	2	11	5	11	11	8	2	1	1	2	1	11	3	11
5	12	2	11	6	11	11	7	2	1	1	5	1	8	3	11
5	11	2	11	5	11	11	8	2	1	1	2	1	11	3	11
6	11	2	11	5	11	11	8	2	1	1	2	1	8	3	11
5	11	4	11	6	11	11	8	2	1	1	2	1	11	3	11
2	11	4	11	6	11	11	8	2	1	2	2	1	8	11	11
2	11	4	11	6	11	11	8	1	1	2	2	1	8	11	11
1	11	4	11	5	11	11	8	2	1	2	4	2	8	11	11
1	11	4	11	1	11	11	8	2	1	2	11	1	11	11	11
1	11	4	11	3	11	11	8	2	1	2	11	1	11	11	11
1	11	4	11	3	11	11	8	2	1	2	11	1	11	11	11
2	8	4	11	1	11	11	8	2	1	2	7	1	11	11	11
2	7	4	11	3	11	11	8	2	1	2	11	1	11	11	11
2	7	4	11	1	11	11	8	2	3	1	11	3	11	11	11
2	11	12	11	1	11	11	8	2	3	1	11	3	11	11	11
2	12	12	11	1	11	11	8	2	3	1	11	3	11	11	11
2	12	4	11	1	11	11	8	2	3	1	11	3	8	11	11
2	12	2	11	1	11	11	8	2	1	1	11	3	8	11	11
2	12	2	11	1	11	11	8	2	3	1	11	3	8	11	11
2	12	4	11	3	11	11	8	2	3	1	11	3	8	11	11
1	12	4	11	3	11	11	8	2	3	2	11	3	11	11	11
2	12	4	11	3	11	11	8	2	3	1	11	3	11	11	11
2	7	4	11	3	11	11	8	2	7	1	11	3	11	11	11
1	11	4	11	3	11	11	8	2	7	2	11	3	11	11	11
2	11	2	11	3	11	11	11	2	8	1	11	12	11	11	11
2	11	4	11	3	11	11	11	2	8	1	11	3	11	11	11
2	11	11	11	3	11	11	11	2	8	1	11	3	11	11	11
5	11	11	11	1	11	11	11	2	8	1	11	3	8	11	11
1	11	11	11	4	11	11	11	12	8	1	11	3	8	11	11
1	11	11	11	4	11	11	11	2	8	2	11	3	8	11	11
1	11	11	11	2	11	11	11	2	8	2	11	3	8	11	11
2	11	11	11	1	11	11	11	2	8	2	11	3	8	11	11
5	11	11	11	1	11	11	11	2	8	2	11	3	11	11	11
1	11	11	11	1	11	11	11	2	8	2	11	3	8	11	11
1	11	11	11	1	11	11	11	2	8	2	11	3	11	11	11
5	11	11	11	2	11	11	11	4	8	1	11	3	11	11	11
2	11	11	11	2	11	11	11	11	8	1	11	3	8	11	11
1	11	11	11	2	11	11	8	11	8	1	11	5	8	11	11
5	11	11	11	2	11	11	8	11	8	2	11	5	11	11	11
2	11	11	11	2	11	11	11	11	8	2	11	5	11	11	11
1	11	11	11	2	11	11	8	11	8	1	11	3	11	11	11
2	11	11	11	1	11	11	11	11	8	1	11	3	11	11	11
2	11	11	11	1	11	11	11	11	8	2	11	3	11	11	11
2	11	11	11	1	11	11	8	11	8	1	11	3	8	11	11
1	11	11	11	2	11	11	8	11	8	1	11	3	11	11	11
1	11	11	11	1	11	11	8	11	8	1	11	3	8	11	11
2	11	11	11	5	11	11	11	11	8	2	11	5	8	11	11
2	11	11	11	5	11	11	8	11	8	2	11	12	8	11	11
2	11	11	7	1	11	11	8	11	8	2	11	12	7	11	11
2	11	11	7	1	11	11	11	11	8	2	11	12	12	11	11
2	11	11	7	1	11	11	8	11	8	2	11	12	12	11	11
2	11	11	7	1	11	11	8	11	8	2	11	12	12	11	8
2	11	11	7	1	11	11	8	11	8	2	11	12	12	11	8
1	11	11	7	2	11	11	8	11	8	2	11	7	12	11	8
2	11	11	7	2	11	11	11	8	8	2	8	7	12	11	8
5	11	11	7	1	11	11	11	8	8	2	8	12	12	11	8
2	11	11	7	1	11	11	11	8	8	2	8	12	12	11	7
2	11	11	7	1	11	11	11	8	8	2	8	12	12	11	7
2	11	11	7	1	11	11	11	8	7	1	8	12	6	11	7
1	11	11	7	4	11	11	11	8	3	2	8	12	5	11	7
5	11	11	7	2	11	11	11	8	1	2	8	12	5	11	7
5	11	11	7	2	11	11	11	8	1	1	8	12	5	11	8
5	11	11	7	4	11	11	11	8	5	1	8	12	3	11	8
2	11	11	7	4	11	11	11	8	5	3	8	12	1	11	8
2	11	11	7	4	11	11	11	8	5	3	8	3	3	11	8
2	11	11	7	1	11	11	11	11	5	3	8	3	1	11	8
2	11	11	7	1	11	11	11	11	5	3	8	5	1	11	8
2	11	11	7	2	11	11	11	11	5	3	8	5	1	11	8
2	11	11	8	1	7	11	11	11	1	3	8	5	3	11	8
5	11	11	8	2	8	11	11	11	1	3	8	5	1	11	11
12	11	11	7	2	7	11	11	11	1	3	8	5	1	11	11
5	11	11	7	1	7	11	11	11	1	3	8	12	1	11	11
5	11	11	7	1	7	11	11	11	5	3	8	12	1	11	8
6	11	11	7	1	7	11	11	11	5	3	8	12	1	11	7
5	11	11	7	2	7	11	11	11	1	3	8	12	1	11	8
5	11	11	7	1	7	11	11	11	1	3	8	12	1	11	8
6	11	11	7	1	8	11	11	11	5	3	8	12	1	11	8
6	11	11	7	1	8	11	11	11	5	3	8	5	3	11	8
5	11	11	8	5	8	11	11	11	5	3	8	5	1	11	8
1	11	11	7	1	8	11	11	11	5	3	8	5	3	11	11
5	11	11	7	1	8	11	11	11	1	3	8	5	1	11	11
5	11	11	7	1	8	11	11	8	1	3	8	5	1	11	11
5	11	11	8	2	8	11	11	8	1	3	8	1	3	11	11
5	11	11	7	12	8	11	11	8	1	3	8	2	3	11	8
5	11	11	7	2	8	11	11	8	1	3	8	2	3	11	8
12	11	11	7	1	8	11	11	8	1	3	8	2	3	11	7
5	11	11	7	1	8	11	11	11	5	3	8	1	5	11	12
2	11	11	7	5	8	11	11	11	5	3	8	1	1	11	12
5	11	11	7	1	11	11	11	8	5	3	8	1	1	11	12
2	11	11	7	1	8	11	11	7	5	12	8	1	5	11	12
2	11	11	7	2	8	11	11	7	6	3	7	1	5	11	12
2	11	11	7	1	8	11	11	3	6	3	8	1	5	11	7
5	11	11	7	1	8	11	11	7	6	12	8	1	1	11	11
5	11	11	7	2	8	11	11	3	5	3	8	1	5	11	11
5	8	11	7	2	8	11	11	12	6	3	8	1	5	11	11
5	11	11	7	4	8	11	11	7	6	3	8	1	1	11	11
5	8	11	7	4	8	11	11	12	6	3	8	1	1	11	11
5	11	11	7	1	8	11	11	3	6	3	8	1	1	11	11
1	11	11	7	4	8	11	11	12	5	3	8	5	1	11	11
7	11	11	7	3	8	11	11	3	5	3	8	5	1	11	11
7	11	11	7	4	7	11	11	12	5	3	8	5	1	11	11
7	11	11	7	1	8	11	11	3	6	3	8	5	1	11	11
8	11	11	7	4	8	11	11	3	6	3	8	5	1	11	11
8	11	11	7	4	8	11	11	3	3	3	8	1	1	11	11
8	11	7	7	1	8	11	11	3	1	3	8	1	1	11	11
8	11	7	7	2	8	11	11	3	3	3	8	1	1	11	11
8	8	7	7	4	8	11	11	3	1	3	8	1	5	11	11
8	7	7	7	1	8	11	11	3	3	3	8	2	5	11	11
8	8	7	7	1	8	11	11	3	1	3	8	1	1	11	11
8	11	7	7	4	8	11	11	3	1	3	8	1	1	11	11
8	11	7	7	11	8	11	11	3	1	3	8	1	1	11	11
8	11	7	8	11	8	11	11	3	1	3	11	2	1	11	11
8	11	7	7	11	8	11	11	3	3	3	11	1	1	11	11
8	11	4	7	11	8	11	11	3	3	3	11	1	1	11	11
8	8	1	8	11	8	11	11	3	3	3	7	1	1	11	11
8	11	4	7	11	8	11	11	3	3	3	11	1	3	11	11
8	8	4	7	11	8	11	11	3	3	3	11	2	3	11	11
8	8	4	7	11	8	11	11	3	3	3	11	1	12	11	11
8	8	4	7	11	8	7	11	3	3	3	11	1	12	11	11
8	12	4	7	11	8	7	11	3	3	4	11	1	12	11	11
8	8	1	7	11	8	7	11	3	3	11	11	1	7	11	11
8	8	4	7	11	8	7	11	3	1	11	11	2	7	11	11
8	11	4	7	11	8	7	11	7	3	11	11	2	7	11	11
8	11	4	7	11	8	7	11	8	3	11	11	2	7	11	11
8	8	4	7	11	8	7	11	8	3	11	11	1	7	8	11
8	7	3	8	11	8	7	11	8	3	11	11	1	7	8	11
8	7	3	8	11	8	7	11	8	3	11	11	1	7	8	11
8	8	4	8	11	8	7	11	8	1	11	11	1	7	8	11
8	8	3	7	11	8	7	4	8	1	11	11	3	7	8	11
8	8	3	8	11	7	7	1	8	1	11	11	7	7	8	11
8	7	1	8	11	8	7	1	8	1	11	11	7	7	8	11
8	7	1	7	11	8	7	1	8	1	11	11	8	7	8	11
8	8	3	7	11	8	7	1	8	1	11	11	8	7	8	11
8	8	3	7	11	8	7	1	8	1	11	11	8	7	8	11
8	8	3	7	11	8	7	1	8	1	11	11	8	7	8	11
8	8	3	7	11	8	7	1	11	1	11	11	8	7	8	11
8	8	3	7	11	8	7	1	8	3	11	11	8	7	8	11
8	7	3	7	11	8	7	4	8	3	11	11	8	3	11	4
8	8	3	8	11	8	7	1	8	3	11	11	8	3	8	2
8	8	3	7	11	8	7	4	8	3	11	11	8	3	8	2
8	8	3	7	11	8	7	1	8	3	11	11	8	12	11	2
8	8	3	7	11	8	7	2	8	3	11	11	11	12	11	2
8	8	3	7	11	8	7	2	8	3	11	11	8	12	10	2
8	12	7	7	11	8	7	2	8	3	11	11	8	7	10	2
8	12	7	7	11	8	7	2	8	3	11	11	8	11	11	2
8	12	7	7	11	8	7	2	8	3	11	11	8	12	10	12
8	12	7	7	11	8	7	2	8	3	11	11	8	12	10	1
8	12	7	7	11	8	7	2	8	3	11	11	8	7	10	1
8	12	7	7	11	8	7	2	8	3	11	11	8	7	10	1
8	7	7	7	11	8	7	2	8	3	11	11	8	7	10	2
8	11	7	7	11	8	7	2	8	3	11	11	8	7	10	2
8	11	7	7	11	8	7	2	8	3	11	11	8	7	10	2
8	11	7	7	11	8	7	2	8	3	11	11	8	7	10	2
8	11	7	8	11	8	7	2	8	3	11	11	8	7	11	2
8	11	7	8	11	8	7	2	8	3	11	11	11	7	11	2
8	11	7	8	11	8	11	2	11	3	11	11	8	7	11	2
8	11	7	8	11	8	11	2	11	11	11	11	8	7	8	2
8	11	7	7	11	8	11	2	11	11	11	11	8	7	8	2
8	11	7	7	11	8	11	2	11	11	11	11	8	7	8	2
8	11	7	7	11	7	11	2	8	11	11	11	8	7	8	2
8	11	7	7	11	7	11	2	11	11	11	11	8	7	8	2
8	11	7	8	11	7	11	1	11	11	11	11	8	7	11	1
8	11	7	7	11	12	11	1	11	11	11	11	8	7	8	2
8	11	8	7	11	7	11	2	11	11	11	11	8	7	11	2
7	11	7	7	11	12	11	2	11	11	11	11	8	7	8	2
8	11	7	7	11	12	11	2	8	11	11	11	8	7	8	2
8	11	8	7	11	12	11	2	8	11	11	11	8	7	8	2
8	11	7	7	11	6	11	2	8	11	11	11	8	7	7	2
8	11	8	7	11	11	11	2	8	11	11	11	8	7	12	1
12	11	7	7	11	11	11	2	8	11	11	11	8	7	12	1
7	11	7	7	11	11	11	2	11	11	11	11	8	8	12	2
8	11	8	7	11	11	11	1	11	11	11	11	8	8	12	2
7	11	7	7	11	11	11	2	11	11	11	11	8	11	11	2
7	11	8	8	11	11	11	1	11	11	11	8	8	11	11	2
8	11	8	7	11	11	11	2	11	11	11	8	8	11	11	2
7	11	8	8	11	11	11	2	11	11	11	8	8	11	11	4
7	11	8	8	11	11	11	1	11	11	11	8	8	11	11	11
11	11	8	7	11	11	11	2	11	11	4	8	8	11	11	11
11	11	7	7	11	11	11	2	11	11	3	8	8	11	11	11
11	11	8	7	11	11	11	2	11	11	11	8	8	8	11	11
11	11	8	7	11	11	11	2	11	11	3	8	8	8	11	11
11	11	7	7	11	11	11	2	11	11	3	8	8	8	11	11
11	11	8	7	11	11	11	2	11	11	3	8	8	11	11	11
11	11	7	7	11	11	11	2	11	11	3	8	8	11	11	11
11	11	8	7	1	11	11	2	11	11	3	8	8	11	11	11
11	11	7	7	1	11	11	2	11	11	7	8	8	11	11	11
11	11	8	8	1	11	11	11	11	11	7	8	8	11	11	11
11	11	8	7	1	11	11	11	11	11	7	8	8	11	11	11
11	11	8	8	1	11	11	11	11	11	7	8	8	8	11	11
11	11	8	7	1	11	11	11	11	11	7	8	8	11	11	11
11	11	7	7	1	11	11	11	11	11	7	8	8	11	11	11
11	11	8	8	1	11	11	11	11	11	7	8	8	10	11	11
11	11	8	8	1	11	11	11	11	11	8	8	8	10	11	11
11	11	8	8	2	11	11	11	11	11	8	8	8	11	11	11
11	11	8	8	2	11	11	11	11	11	8	8	8	11	11	11
11	11	7	8	2	11	11	11	11	11	8	8	8	11	11	11
11	11	7	7	1	11	11	11	11	11	8	8	8	11	11	11
11	11	7	8	1	11	11	11	11	4	8	8	8	11	11	11
11	11	7	8	1	11	11	11	11	1	8	8	8	11	11	11
11	11	8	8	1	11	11	11	11	1	8	8	8	11	11	11
11	11	8	7	1	11	11	11	11	1	8	8	8	11	11	11
11	11	8	7	1	11	11	11	11	1	8	8	8	11	11	11
11	11	8	7	1	11	11	11	11	1	7	8	8	8	11	11
11	11	7	8	1	11	11	11	11	1	7	8	8	8	11	11
11	11	7	8	1	11	11	11	11	1	8	8	8	8	11	11
11	11	11	8	1	11	11	11	11	1	8	8	8	8	11	11
11	11	12	8	1	11	11	11	11	1	8	8	8	8	11	11
11	11	11	7	5	11	11	11	11	1	8	8	8	8	11	11
11	11	11	11	1	11	11	11	11	1	8	8	8	11	11	11
11	11	11	11	2	11	11	11	11	1	8	8	8	8	11	11
11	11	11	11	1	11	11	11	9	1	8	8	8	8	11	11
11	11	11	7	2	11	11	11	11	1	8	8	8	8	11	11
11	11	11	11	1	11	11	11	8	1	8	8	8	8	11	11
11	11	11	11	1	11	11	11	8	1	8	7	8	8	11	11
11	11	11	11	2	11	11	11	8	1	8	12	8	8	11	11
11	11	11	11	3	11	11	11	8	1	8	3	8	8	11	11
11	11	11	11	4	11	11	11	8	1	8	3	8	8	11	11
8	11	11	11	1	11	11	11	8	1	8	3	8	8	11	11
8	11	11	11	1	11	11	11	8	1	8	3	7	8	11	11
8	11	11	11	1	11	11	4	8	1	8	3	1	8	11	8
8	11	11	11	1	11	11	4	8	1	8	3	1	11	11	7
8	11	11	11	1	11	11	4	8	1	8	3	1	11	11	8
8	11	11	11	3	11	11	4	8	1	8	3	1	11	11	8
8	11	11	11	3	11	11	4	11	1	8	3	1	11	11	8
8	11	11	11	1	11	11	4	11	1	8	3	1	11	11	8
8	11	11	11	4	11	11	1	8	1	8	3	1	8	11	7
8	11	11	11	4	11	11	2	8	1	8	3	1	11	11	7
8	11	7	11	3	11	11	2	11	1	8	3	5	9	11	8
8	11	7	11	3	11	11	1	11	2	8	1	5	11	11	8
8	11	8	11	1	11	11	1	11	2	8	3	1	11	11	8
8	11	8	11	5	11	11	2	11	2	8	3	1	11	11	8
8	11	8	11	5	11	11	1	7	2	8	3	1	11	11	8
8	8	7	11	1	11	11	4	7	2	8	3	2	11	11	8
8	11	7	11	1	11	11	1	3	5	8	3	2	11	11	8
8	8	7	11	1	11	11	1	3	2	8	3	2	11	11	8
8	8	7	11	4	11	11	1	3	2	8	3	2	11	11	7
8	11	7	11	3	11	11	1	3	2	8	3	2	11	11	7
8	11	7	11	1	11	11	1	3	2	8	3	2	11	11	8
8	11	7	11	1	11	11	1	3	2	8	3	2	11	11	8
8	8	7	11	3	11	11	1	1	2	8	1	1	11	11	11
8	11	7	11	3	11	11	1	1	2	8	1	2	11	11	11
8	11	7	11	6	11	11	2	3	2	8	1	2	11	11	8
8	8	7	11	11	11	11	1	3	2	8	2	2	11	11	8
8	11	7	11	3	11	11	1	1	2	8	5	1	11	11	8
8	11	7	11	3	11	11	2	1	2	8	5	1	11	11	8
8	11	7	11	3	11	11	1	3	5	8	5	1	11	11	8
8	11	7	11	1	11	11	2	3	5	8	5	1	11	11	8
8	8	8	11	1	11	11	2	3	2	8	5	1	11	11	8
8	8	8	11	3	11	11	2	3	2	8	5	1	11	11	11
8	8	8	7	4	11	11	2	3	2	8	5	1	11	11	11
8	8	8	7	7	11	11	2	3	2	8	2	5	11	11	11
8	8	8	7	11	11	11	2	1	2	8	5	5	11	11	11
8	8	8	7	4	11	11	2	1	2	8	5	5	11	11	11
8	8	7	11	4	11	11	2	1	2	8	5	5	11	11	8
8	8	8	7	11	11	11	2	5	2	8	2	2	11	11	11
8	8	8	7	11	11	11	1	5	2	8	2	1	11	11	11
8	8	11	7	11	11	11	1	5	1	8	2	1	11	11	11
8	8	11	7	8	11	11	2	1	2	8	2	1	11	11	11
8	11	8	7	7	11	11	2	1	2	8	2	7	11	11	8
8	8	7	8	11	11	11	1	1	2	8	2	7	11	11	11
8	8	8	7	11	11	11	2	1	2	8	2	8	9	11	7
8	8	8	7	7	11	11	2	5	1	8	1	8	11	11	12
8	8	8	7	3	11	11	2	5	1	8	6	8	11	11	12
8	7	7	8	7	11	11	2	1	1	8	3	8	11	11	12
8	7	11	7	7	11	11	2	1	1	8	11	8	11	11	7
8	8	8	7	12	11	11	2	1	1	8	11	8	11	11	11
8	12	8	8	10	11	11	2	1	1	8	11	8	9	11	11
8	12	7	7	10	11	11	2	1	1	8	11	8	11	11	11
8	12	11	7	10	11	11	4	1	1	8	11	8	11	11	11
8	12	11	7	12	11	11	11	5	1	8	11	8	11	11	11
8	12	12	7	12	11	11	11	5	1	8	11	8	11	11	11
8	12	12	7	12	11	11	11	5	1	8	11	8	11	11	11
8	12	4	7	12	11	11	11	5	1	8	11	8	9	11	11
8	7	11	8	12	11	11	11	1	1	8	11	8	11	11	11
8	7	11	7	12	11	11	11	1	1	8	11	8	8	11	11
8	7	11	7	12	11	11	11	3	1	8	11	8	8	11	11
8	12	11	7	12	11	11	11	7	1	8	11	8	8	11	11
8	12	11	7	12	11	11	11	8	1	8	11	8	8	11	11
8	12	11	7	10	11	11	11	11	1	8	11	8	8	11	11
8	12	11	7	10	11	11	11	8	1	8	11	8	8	11	11
8	12	11	7	10	11	11	11	8	1	8	11	8	8	11	11
8	7	11	8	10	11	11	11	8	1	8	11	8	8	11	11
8	11	11	7	12	11	11	11	8	1	8	11	8	8	11	11
8	11	11	7	7	11	11	11	8	1	8	11	8	8	11	11
8	11	11	8	8	11	11	11	8	2	8	11	8	8	11	11
8	11	11	7	7	11	11	11	8	2	8	11	8	8	11	11
8	11	11	7	8	11	11	11	8	2	11	11	8	8	11	11
8	11	11	7	8	11	11	11	8	2	11	11	8	8	11	11
8	11	11	7	8	11	11	11	8	2	11	11	8	8	11	11
8	11	11	7	8	11	11	11	8	2	11	11	8	8	11	11
8	11	11	7	8	11	11	11	8	2	11	11	8	8	11	11
8	11	11	7	8	11	11	8	8	2	11	11	8	8	11	11
8	11	11	11	8	11	7	8	8	2	11	11	8	8	11	11
7	11	11	11	8	11	7	11	8	2	11	11	8	8	11	11
7	11	11	11	8	11	7	8	8	2	11	8	8	8	11	11
7	11	11	11	7	11	7	8	8	2	11	8	8	11	11	11
7	11	11	11	12	11	7	8	11	2	11	8	8	11	11	11
7	11	11	11	8	11	7	8	8	2	11	8	8	11	11	11
7	11	11	11	8	11	7	11	8	2	11	7	7	8	11	11
11	11	11	11	8	11	7	8	8	2	11	7	3	8	11	11
11	11	11	11	7	11	7	8	8	2	11	7	1	8	11	11
11	11	11	11	7	11	7	11	8	1	11	7	1	8	11	11
11	11	11	11	7	11	7	11	8	11	11	8	1	8	11	11
11	11	11	11	12	11	7	11	8	7	11	8	1	8	11	11
11	11	11	11	11	11	7	11	8	8	11	8	1	8	11	11
11	11	11	11	11	11	7	8	8	8	11	8	1	11	11	11
11	11	11	11	12	11	7	8	8	8	11	8	1	8	11	11
11	11	11	11	12	11	7	8	8	8	11	8	1	8	11	11
11	11	11	11	12	11	7	8	8	8	11	8	1	8	11	11
11	11	11	11	12	11	7	11	11	8	11	8	1	11	11	11
11	11	11	11	12	11	7	8	8	8	11	8	1	11	11	11
11	11	11	11	12	11	7	8	8	8	11	8	1	11	11	11
11	11	11	11	4	11	7	8	8	8	11	8	1	11	11	11
11	11	11	11	11	11	7	11	8	11	11	8	2	11	11	11
11	11	11	11	11	11	7	8	8	11	11	8	1	11	11	11
11	11	11	11	11	11	7	8	8	11	11	8	1	11	11	11
11	11	11	11	11	11	7	8	8	10	11	8	5	11	11	11
11	11	11	11	11	11	7	8	8	10	11	8	2	11	11	11
11	11	11	11	11	11	7	8	11	10	11	8	5	11	11	11
11	11	11	11	11	11	7	11	11	10	11	8	2	11	11	11
11	11	11	11	11	11	7	8	11	10	11	8	1	11	11	11
11	11	11	11	11	11	7	8	11	10	11	8	1	11	11	11
11	11	11	11	3	11	7	8	11	10	11	8	1	11	11	11
11	11	11	11	12	11	7	11	11	10	11	8	2	11	11	11
11	11	11	11	12	11	7	11	11	10	11	8	1	11	11	11
11	11	11	11	12	11	7	11	11	11	11	8	1	11	11	11
11	11	11	11	12	11	7	8	11	11	11	8	1	11	11	11
11	11	11	11	12	11	7	11	11	10	11	8	1	11	11	11
11	11	11	11	11	11	11	11	11	11	11	8	1	11	11	11
11	11	11	11	11	11	11	11	11	10	11	8	5	11	11	11
11	11	11	11	11	11	11	8	11	10	11	8	5	11	11	11
11	11	11	11	11	11	11	8	11	10	11	8	5	8	11	1
11	11	11	11	11	11	11	11	11	10	11	8	5	8	11	2
11	11	11	11	11	11	11	11	11	10	11	8	5	8	11	2
11	11	11	11	11	11	11	11	11	10	11	8	5	7	11	1
11	11	11	11	11	11	11	11	11	10	11	8	5	7	11	1
11	11	11	11	11	11	11	11	11	10	11	8	5	7	11	2
11	11	11	11	11	11	11	11	11	10	11	8	5	8	11	2
11	11	11	11	11	11	11	11	11	11	11	8	5	8	11	2
1	11	11	11	11	11	11	8	11	11	11	8	5	8	11	2
1	11	11	11	11	11	11	11	11	11	11	8	5	8	11	2
1	11	11	11	11	11	11	8	11	11	11	8	5	8	11	2
1	11	11	11	11	11	11	8	11	11	11	8	5	8	11	2
2	11	11	11	11	11	11	8	11	8	11	8	5	8	11	2
1	11	11	11	11	11	11	8	11	3	11	8	5	8	11	2
1	11	11	11	4	11	11	8	11	1	11	8	1	7	11	2
1	11	11	7	4	11	11	8	11	2	11	8	1	7	11	2
1	11	11	7	1	11	11	8	11	2	11	8	1	7	11	2
1	11	11	7	1	11	11	8	11	2	11	8	1	7	11	2
1	11	11	7	1	11	11	8	11	2	11	8	1	7	11	2
1	11	11	7	1	11	11	8	11	2	11	8	2	7	11	2
2	11	11	7	1	11	11	8	11	2	11	8	1	7	11	2
1	11	11	7	5	11	11	8	11	2	11	8	2	7	11	2
1	11	11	7	5	11	11	8	11	2	11	8	2	7	11	2
2	11	11	7	5	11	11	8	11	1	11	8	2	7	11	1
2	11	11	7	2	11	12	8	11	1	11	8	2	12	11	2
2	11	11	7	1	11	12	8	11	2	11	8	2	12	11	2
2	11	11	7	1	11	12	8	11	2	11	8	1	12	11	2
2	11	11	7	1	11	11	8	11	2	11	8	1	12	11	1
2	11	11	8	1	11	11	8	11	2	11	8	1	12	11	1
2	11	11	8	1	11	11	8	11	2	11	8	1	12	11	1
2	11	11	7	2	11	11	8	11	2	11	8	5	12	11	3
2	11	11	7	2	11	11	8	11	2	11	8	5	12	11	3
2	11	11	7	4	11	11	8	11	2	11	8	5	12	11	3
1	11	11	7	4	11	11	8	11	2	11	8	5	12	11	3
2	11	11	7	1	11	11	11	11	2	11	8	1	12	11	1
2	11	11	7	1	11	11	8	11	2	11	8	1	12	11	1
2	11	11	8	1	11	11	8	11	2	11	8	1	3	11	3
2	11	11	7	2	11	11	11	11	2	11	8	1	1	11	3
2	11	11	7	2	11	11	11	11	2	11	8	2	1	11	1
2	11	11	7	2	11	11	11	11	2	11	8	2	3	11	3
1	11	11	7	2	11	11	8	11	2	11	8	1	1	11	1
1	11	11	8	4	11	11	11	11	2	11	8	3	1	11	1
1	11	11	8	4	11	11	8	8	2	11	8	7	1	11	1
1	11	11	8	4	11	11	8	8	2	11	8	8	5	11	1
2	11	11	8	4	11	11	8	8	2	11	8	8	1	11	3
2	11	11	7	1	11	11	8	8	2	11	8	8	1	11	1
1	11	11	7	1	11	11	8	8	2	11	8	8	2	11	3
1	11	11	7	1	11	11	8	8	2	11	8	8	1	11	1
1	11	11	7	4	11	11	8	8	2	11	8	8	1	11	1
2	11	11	7	4	11	11	8	8	2	11	11	8	1	11	1
2	11	11	8	1	11	11	8	11	2	11	11	8	5	11	1
1	11	11	7	4	11	11	11	8	2	8	11	8	1	11	1
2	11	11	7	1	11	11	8	8	1	8	11	8	1	11	1
2	11	11	7	1	11	11	11	11	2	8	11	8	1	11	1
2	11	11	7	4	11	11	8	8	2	8	11	8	1	11	1
2	11	11	7	4	11	11	8	8	2	8	11	11	2	11	1
1	11	11	11	4	11	11	8	8	2	8	11	11	1	11	1
2	11	11	11	4	11	11	8	8	2	8	11	8	1	11	1
2	11	11	11	4	11	11	8	8	2	8	11	8	1	11	1
1	11	4	11	1	11	11	11	8	2	8	11	8	1	11	1
2	11	2	11	4	11	11	11	11	2	8	11	8	1	11	1
2	11	2	11	2	11	11	11	11	2	8	11	8	1	11	1
2	11	2	11	1	11	11	11	11	2	8	11	8	1	11	1
5	11	4	11	3	11	11	11	8	2	8	11	8	1	11	2
2	11	4	11	3	11	11	11	8	2	8	11	8	1	11	1
2	11	4	11	3	11	11	11	8	1	8	11	11	1	11	1
2	11	4	11	3	11	11	11	8	7	8	11	8	1	11	1
2	11	4	11	3	11	11	11	8	12	8	11	11	1	11	1
2	11	4	11	6	11	11	11	8	12	8	11	8	5	11	1
1	11	4	11	6	11	11	11	8	8	8	11	8	5	11	1
1	11	4	11	6	11	11	11	8	8	8	11	8	5	11	2
1	11	4	11	6	11	11	11	11	8	8	11	8	1	11	1
1	11	4	11	1	11	11	11	8	8	8	11	8	1	11	5
1	11	4	11	1	11	11	11	8	8	8	11	8	5	11	5
1	11	4	11	1	11	11	11	8	8	8	11	8	1	11	5
1	11	4	11	3	11	11	11	11	8	8	11	8	1	11	5
1	11	2	11	1	11	11	11	8	8	8	11	8	1	11	5
1	11	4	11	1	11	11	11	11	11	8	11	8	1	11	5
1	11	4	11	1	11	11	11	11	11	8	11	8	1	11	5
1	11	4	11	1	11	11	11	11	11	8	11	8	1	11	5
1	11	2	11	1	11	11	11	11	11	8	11	8	1	11	5
1	11	4	11	3	11	11	11	11	8	8	11	8	1	11	1
5	11	4	11	3	11	11	11	8	8	8	11	8	1	11	1
5	11	4	11	3	11	11	11	8	11	8	11	8	1	11	1
5	11	4	11	7	11	11	11	8	8	8	11	8	1	11	1
5	11	4	11	7	11	11	11	8	8	8	11	8	1	11	1
5	11	4	11	10	11	11	11	11	8	8	11	8	5	11	1
5	11	4	11	12	11	11	11	11	8	8	11	8	5	11	2
1	11	4	11	7	11	11	11	8	8	8	11	8	5	11	2
2	11	2	11	3	11	11	11	8	8	8	11	8	5	11	2
5	11	2	11	3	11	11	11	8	8	8	11	8	1	11	2
2	11	11	11	1	11	11	11	8	8	8	11	8	1	11	2
2	11	12	11	1	11	11	11	11	8	8	11	8	1	11	2
2	11	12	11	3	11	11	11	11	8	8	11	8	1	11	5
2	11	12	11	1	11	11	11	11	8	8	11	8	1	11	5
2	11	12	11	1	11	11	11	11	8	8	11	8	1	11	1
1	11	7	11	3	11	11	11	11	8	8	11	8	1	11	5
1	11	7	11	1	11	11	11	11	8	8	11	8	1	11	1
2	11	7	11	2	11	11	11	8	8	8	11	8	1	11	5
1	11	8	11	2	11	11	12	8	8	8	11	8	1	11	1
1	11	8	11	2	11	11	12	8	8	8	11	8	1	11	1
2	11	11	11	2	11	11	12	8	8	8	11	8	5	11	5
2	11	8	11	1	11	11	12	11	8	8	11	8	5	11	1
5	11	7	12	2	11	11	12	11	8	8	11	8	5	11	1
5	11	7	12	2	11	11	12	11	8	8	11	8	5	11	2
1	11	7	12	2	11	11	12	8	8	8	11	8	5	11	2
1	12	7	12	1	11	11	12	8	8	11	11	8	5	11	2
1	12	7	12	2	11	11	7	8	8	11	11	8	1	11	2
3	12	7	12	2	11	11	12	8	8	11	4	8	1	11	2
3	12	8	12	1	11	11	7	8	8	11	2	8	1	8	2
3	12	7	9	2	11	11	7	11	8	11	2	8	1	8	2
12	12	8	1	2	11	11	11	11	8	11	2	8	5	8	2
3	10	8	11	2	11	11	12	8	8	11	2	8	1	8	2
3	12	8	11	5	11	11	7	8	8	11	1	8	1	11	2
1	11	8	11	2	11	11	7	8	8	11	1	8	1	11	2
3	11	8	11	1	11	11	7	8	8	11	1	8	1	11	2
3	11	8	11	2	11	11	7	11	8	11	1	8	5	11	12
3	11	7	11	1	11	11	7	9	8	11	2	8	1	8	12
3	11	8	11	1	11	11	7	11	8	11	2	8	3	8	12
3	11	7	4	5	11	11	11	11	8	11	1	8	12	8	12
3	11	8	2	1	11	11	11	11	8	11	1	8	12	8	7
3	11	8	2	1	11	11	7	11	8	11	1	8	7	8	11
3	11	7	2	2	11	11	4	11	8	11	1	8	7	8	11
3	11	7	12	2	11	11	4	11	8	11	12	8	11	8	11
3	11	8	12	2	11	11	4	11	8	11	7	8	11	8	11
3	11	8	12	1	11	11	4	11	8	11	7	8	11	8	11
3	11	8	12	2	11	11	3	11	8	11	7	8	7	8	11
3	11	8	12	2	11	11	4	11	8	11	7	8	7	8	11
3	11	7	2	5	11	11	4	11	8	11	7	8	7	8	11
12	11	8	2	2	11	11	3	11	8	11	7	8	7	8	11
3	11	7	1	1	11	11	12	11	3	11	7	8	7	8	11
3	11	8	1	1	11	11	3	11	12	11	7	8	7	8	11
3	11	8	2	1	11	11	3	11	12	11	7	8	7	8	11
3	11	7	2	1	11	11	3	11	1	4	7	8	7	8	11
3	11	7	2	1	11	11	3	11	1	2	8	8	11	8	11
3	11	7	2	1	11	11	3	11	1	1	8	8	7	8	11
3	11	8	2	1	11	11	4	11	1	1	8	8	7	8	11
3	11	8	2	1	11	11	3	11	1	2	8	8	7	8	11
3	11	8	2	1	11	11	3	11	1	1	8	8	7	8	11
3	11	8	2	1	11	11	3	11	1	2	8	8	7	8	11
3	11	7	2	2	11	11	3	11	1	2	8	8	7	8	11
3	11	7	1	1	11	11	3	11	1	2	8	8	7	8	11
3	11	7	2	1	11	11	3	11	1	2	8	8	7	8	11
3	11	7	1	2	11	11	4	11	1	2	8	8	7	8	11
5	11	8	1	2	11	11	4	11	1	2	8	8	7	8	11
3	11	7	1	1	11	7	3	11	2	2	8	8	7	8	11
3	11	8	3	5	11	7	7	11	2	2	8	8	7	8	4
1	11	8	3	1	11	7	7	11	2	2	8	8	7	8	1
1	11	7	3	1	11	7	7	11	2	2	8	8	7	8	1
1	11	12	3	5	11	7	7	11	2	2	8	8	7	8	5
2	11	12	3	1	11	7	7	2	2	2	8	8	11	8	5
1	11	12	3	5	11	7	4	2	2	2	8	8	11	12	5
1	11	12	3	1	11	7	3	2	2	2	8	8	11	12	5
1	11	12	3	1	11	7	3	2	2	2	8	8	11	12	2
2	11	12	3	2	11	7	3	2	2	2	8	8	11	12	2
5	11	12	3	1	11	7	3	2	2	2	8	8	11	11	2
2	11	12	3	2	11	7	3	2	2	2	8	8	11	11	2
2	11	12	3	2	11	7	3	2	2	2	8	8	11	11	1
5	11	12	3	2	11	7	3	2	2	2	8	8	11	11	2
5	11	12	3	1	11	7	3	2	2	2	8	11	11	11	5
5	11	7	3	1	11	7	3	2	2	1	8	8	11	11	5
5	11	11	3	5	11	7	3	2	2	2	8	8	11	11	5
5	11	7	3	1	11	7	3	2	2	2	8	8	11	11	5
5	11	7	3	1	11	7	3	2	2	1	8	11	11	11	5
5	11	7	3	5	11	7	3	2	2	1	8	11	11	11	5
2	11	7	3	5	11	7	3	2	2	1	8	8	11	11	5
1	11	7	3	6	11	7	3	2	2	1	8	8	11	11	6
1	11	7	3	1	11	7	3	2	2	1	8	8	11	11	5
1	11	7	3	3	11	7	3	2	2	2	8	8	11	11	5
1	11	7	3	7	11	7	3	2	2	2	8	11	11	11	2
1	11	7	3	7	11	7	1	2	2	1	8	11	11	11	2
1	11	7	3	7	11	7	1	2	2	1	8	8	11	11	1
1	11	7	1	7	11	7	1	2	2	1	8	8	11	11	6
2	11	7	1	7	11	7	1	2	2	1	8	11	11	11	12
5	11	7	1	7	11	7	1	2	2	1	8	11	11	11	12
2	11	7	1	11	11	7	1	2	2	1	8	11	11	11	12
1	11	7	1	11	11	7	3	2	2	1	8	8	11	11	12
1	11	7	1	11	11	11	3	2	2	1	8	8	11	11	12
11	11	7	1	8	7	11	3	2	2	1	8	8	11	11	4
11	11	7	1	11	7	11	1	2	2	2	8	8	11	11	11
11	11	7	1	8	7	11	4	2	2	2	8	8	11	11	11
11	11	7	1	12	7	11	4	2	2	1	8	8	11	11	11
11	11	7	1	8	7	11	1	2	2	1	8	8	11	11	11
11	11	7	1	8	7	11	4	2	2	1	8	8	11	11	11
11	11	7	1	8	7	11	4	2	2	2	8	8	11	11	11
11	11	7	1	8	7	11	4	2	2	1	8	8	11	11	11
11	11	7	1	7	7	11	3	2	2	1	8	8	11	11	11
11	11	7	1	7	7	11	3	2	2	1	8	8	11	11	11
11	11	7	3	7	8	11	4	2	2	1	8	8	11	11	11
11	11	7	7	7	7	11	4	2	2	1	8	12	11	11	11
11	11	7	7	8	7	11	1	2	2	1	8	1	11	11	11
11	11	7	7	8	7	11	1	2	2	1	8	1	11	11	11
11	11	7	7	8	8	11	1	2	2	1	8	1	11	11	11
11	11	7	7	8	8	11	4	2	2	1	8	1	11	11	11
11	11	7	7	8	8	11	11	2	2	2	11	1	11	11	11
11	11	7	7	8	8	11	11	2	2	2	12	1	11	11	11
11	11	8	7	8	8	11	11	2	2	2	7	1	11	11	11
11	11	7	7	11	8	11	11	2	2	1	7	1	11	11	11
11	11	7	7	11	8	11	11	2	5	1	8	1	11	11	11
11	11	7	7	11	8	11	11	2	5	1	8	1	11	11	11
11	11	7	7	11	8	11	11	2	1	2	8	1	11	11	11
11	11	7	7	7	8	11	11	2	5	2	8	1	11	11	11
11	11	11	7	8	8	11	11	2	5	1	8	1	11	11	11
11	11	7	7	11	8	11	11	1	5	1	8	1	11	11	11
11	11	7	8	8	8	11	11	3	6	1	8	1	11	11	11
11	11	8	7	8	8	11	11	3	5	1	8	1	11	11	11
11	11	8	7	11	8	11	11	3	6	1	7	2	11	11	11
11	11	8	7	8	8	11	11	3	5	1	7	2	11	11	11
11	11	8	7	7	8	11	11	3	6	1	12	2	11	11	11
11	11	8	7	11	8	11	11	3	6	1	12	1	11	11	11
11	11	7	7	11	8	11	11	3	5	1	12	1	11	11	11
11	8	8	7	11	8	11	11	3	5	1	12	1	11	11	11
11	8	7	7	11	8	11	11	3	5	1	12	1	11	11	11
11	8	8	7	11	8	11	11	3	6	1	12	1	11	11	11
11	8	8	7	11	8	11	11	3	5	1	12	1	11	11	11
11	8	8	7	11	8	11	11	3	6	1	12	1	11	11	11
11	8	7	8	11	8	11	11	3	6	1	12	1	11	11	11
11	8	11	8	11	8	11	8	12	6	1	12	3	11	11	11
11	8	11	8	11	8	11	8	3	6	1	12	3	11	11	11
11	8	11	7	11	8	11	11	3	6	3	12	3	11	11	11
11	8	11	8	11	8	11	11	3	6	3	12	3	11	11	11
11	8	11	8	11	11	11	11	3	6	3	12	3	11	11	11
11	8	11	8	11	8	11	11	3	6	3	12	3	11	11	11
11	8	11	7	11	8	11	11	12	6	3	12	3	11	11	11
11	8	11	7	11	8	11	11	3	5	3	12	3	11	11	11
8	7	11	7	11	8	11	11	3	5	3	10	3	11	11	8
8	8	11	7	11	8	11	8	3	6	3	10	3	11	11	7
8	8	11	8	11	8	11	8	3	3	3	7	3	11	11	7
8	8	11	7	11	8	11	8	3	3	3	7	3	9	11	7
8	7	11	7	11	8	11	7	3	3	3	8	3	11	11	7
8	8	11	8	11	8	11	7	3	3	3	7	3	11	11	7
8	8	11	8	11	8	11	8	1	1	3	11	3	11	11	8
8	8	11	8	11	8	11	9	1	1	3	11	3	7	11	8
8	11	11	8	11	8	11	11	2	1	3	11	3	7	11	8
8	11	11	7	11	8	11	9	2	1	3	11	3	10	1	7
11	8	11	7	11	8	11	11	2	3	3	11	3	12	1	7
8	8	11	7	11	8	11	8	2	3	3	11	3	10	1	7
8	8	8	11	11	8	11	8	1	3	3	11	3	12	1	7
8	8	8	11	11	8	11	8	1	3	3	11	3	7	1	7
8	8	8	11	11	7	11	11	1	3	3	11	3	7	1	7
8	8	7	11	11	7	11	8	1	3	3	11	3	7	1	8
8	8	8	11	11	7	11	8	1	3	3	11	3	11	1	8
8	11	7	11	11	7	11	11	1	3	3	11	3	11	1	8
8	11	8	11	11	7	11	8	1	3	3	11	3	11	1	8
8	11	8	11	11	7	11	8	2	3	3	11	3	11	1	8
8	11	7	11	11	7	11	8	2	3	3	11	3	8	1	7
8	11	8	11	11	7	11	8	2	3	3	11	3	11	1	7
8	11	8	11	11	7	11	8	2	3	3	11	3	11	1	7
8	11	7	11	11	7	11	8	2	3	3	11	3	11	1	8
8	11	8	11	11	7	11	7	2	3	3	11	3	11	1	8
8	11	8	11	11	7	11	8	2	3	3	11	3	11	1	8
8	11	8	11	11	7	11	7	2	3	3	11	3	11	1	8
8	11	7	11	11	7	11	7	2	3	3	11	3	11	1	8
8	11	7	11	11	7	11	11	2	3	3	11	3	10	1	8
8	11	7	11	11	7	11	7	2	3	3	11	3	11	1	8
8	11	7	11	11	7	11	8	2	3	3	11	3	11	1	8
8	11	7	11	11	7	11	11	2	3	3	11	3	8	1	8
8	11	7	11	11	7	11	8	2	3	3	11	3	11	1	8
8	11	7	11	11	7	11	11	2	3	3	11	3	11	1	8
8	11	7	11	11	7	11	8	1	3	3	11	3	8	2	8
8	11	7	11	11	7	11	11	1	3	3	11	3	8	1	8
8	11	7	11	11	7	11	8	2	3	3	11	1	8	1	8
8	11	7	11	11	7	11	8	2	3	3	11	1	8	1	8
8	11	7	11	11	3	11	9	2	3	3	11	1	11	1	8
8	11	7	11	7	1	11	11	2	3	3	11	1	11	1	8
8	11	7	11	7	1	11	8	2	3	3	11	1	11	1	8
8	11	12	11	11	1	11	11	2	3	3	11	1	11	2	8
8	11	12	11	11	1	11	8	2	3	3	11	1	11	1	8
8	11	11	11	11	1	11	11	2	3	4	11	1	10	1	7
8	11	11	11	11	1	11	7	2	3	11	11	1	11	1	7
8	11	11	11	7	1	11	8	2	3	11	11	1	11	1	7
8	11	11	11	7	1	11	7	2	3	11	11	1	10	1	11
8	11	11	11	8	1	11	11	2	3	11	11	1	11	1	11
8	11	11	11	8	1	11	8	2	3	11	11	1	10	2	11
8	11	11	11	8	1	11	8	2	3	11	11	1	11	12	7
8	11	11	11	8	1	11	8	2	3	11	11	2	11	12	12
8	11	11	11	8	1	11	8	2	3	11	11	2	11	12	12
8	8	11	11	8	1	11	8	2	3	11	11	5	8	12	12
8	8	11	11	11	2	11	8	2	3	11	11	5	11	11	12
8	11	11	11	11	2	11	8	2	3	11	11	1	8	11	12
8	11	11	11	8	1	11	11	2	12	11	11	3	11	11	1
8	11	11	11	8	1	11	8	2	12	11	11	7	11	11	11
8	11	11	7	8	1	11	8	2	12	11	11	7	11	11	11
8	11	11	8	7	2	11	8	2	3	11	11	8	11	11	11
8	11	11	7	7	2	11	7	2	3	11	11	8	11	11	11
8	11	11	7	7	2	11	7	2	3	11	11	8	11	11	11
8	11	11	7	7	2	11	8	1	1	11	11	11	8	11	11
8	11	11	7	7	2	11	8	2	2	11	8	8	8	11	11
8	8	11	7	7	2	11	8	2	2	11	7	11	11	11	11
8	7	11	7	7	2	11	8	2	2	11	7	8	11	11	11
8	7	11	7	7	2	11	7	2	2	11	7	8	10	11	11
8	7	11	7	7	2	11	11	2	2	11	7	11	11	11	11
8	7	11	7	7	2	11	8	2	2	11	7	8	11	11	11
8	12	11	7	11	2	11	11	2	2	11	7	8	11	11	11
8	12	11	7	7	2	11	8	2	2	11	7	8	8	11	11
8	12	11	7	7	2	11	8	2	2	11	7	8	8	11	11
8	11	11	7	7	2	11	11	2	2	11	7	8	8	11	11
8	12	11	7	7	2	11	11	2	2	11	8	8	7	11	11
8	12	11	7	7	2	11	11	1	2	11	8	11	5	11	11
8	12	11	7	8	2	11	11	2	2	11	8	8	5	11	11
8	7	11	7	8	2	11	8	2	2	11	8	8	1	11	11
8	4	11	7	7	2	11	8	2	2	11	8	8	1	11	11
8	11	11	7	7	4	11	7	2	2	11	8	8	3	11	11
7	11	11	7	11	4	11	8	2	2	11	8	8	3	11	11
7	11	11	7	11	2	11	11	2	2	11	8	8	3	11	11
7	11	11	7	11	2	11	11	2	2	11	8	8	3	11	11
7	11	11	8	11	2	11	11	2	2	11	8	8	3	11	11
8	11	11	8	11	2	11	11	2	2	11	8	8	1	11	11
8	11	11	7	11	2	11	8	2	2	8	8	8	1	11	11
8	11	11	7	11	1	11	11	2	2	8	8	8	1	11	11
8	11	11	7	11	1	11	8	2	2	8	8	8	5	11	11
7	11	11	7	11	1	11	11	2	2	8	8	8	1	11	11
8	11	11	7	11	1	11	8	2	2	8	8	8	1	11	11
7	11	11	7	11	1	11	11	2	2	8	8	8	1	11	11
7	11	11	7	11	1	11	11	2	2	8	8	8	1	11	11
7	11	11	7	11	1	11	11	2	2	8	8	8	1	11	11
7	11	11	7	11	1	11	11	2	2	8	8	8	1	11	11
7	11	11	7	11	1	7	11	2	2	8	8	8	1	11	11
8	11	11	7	11	1	7	9	11	2	8	8	8	1	11	11
8	11	11	8	11	1	7	11	11	2	8	8	8	1	11	11
8	11	11	8	11	1	7	11	11	2	8	8	8	1	11	11
8	11	11	7	11	1	7	11	11	2	8	8	8	1	11	11
8	11	11	7	11	1	7	11	11	2	8	8	8	1	11	11
8	11	11	7	11	1	7	11	11	2	8	8	8	1	11	11
8	11	11	7	11	1	7	11	11	2	8	8	8	1	11	11
8	11	11	7	11	1	7	11	11	2	8	8	8	1	11	11
8	11	11	7	11	1	7	11	11	2	8	8	8	1	11	11
8	11	11	8	11	1	7	11	11	2	8	8	8	1	11	11
8	11	11	8	11	1	7	11	11	2	8	8	8	1	11	11
8	11	11	7	4	3	7	11	11	2	8	8	8	1	11	11
8	11	11	8	1	3	7	11	11	2	8	8	8	1	11	11
8	11	11	8	1	3	7	11	11	2	8	8	8	1	11	11
8	11	11	7	3	4	7	11	11	2	8	8	8	1	11	11
8	11	11	7	1	4	7	11	11	2	8	8	8	1	11	11
8	11	4	7	1	4	7	11	11	2	8	8	8	1	11	11
8	11	4	7	1	4	7	11	11	2	8	8	8	1	11	11
8	11	4	8	2	3	7	11	9	2	8	8	8	1	11	11
8	11	4	8	1	3	7	11	11	2	8	8	8	1	11	11
8	11	4	7	1	3	7	11	8	2	8	8	8	1	11	11
8	11	4	7	1	3	7	11	8	1	8	8	8	1	11	11
8	11	4	8	3	3	7	11	8	1	8	8	8	1	11	11
8	11	4	7	1	3	7	11	8	2	8	8	8	1	11	11
8	11	4	7	1	3	8	11	8	2	8	8	8	1	11	11
8	11	4	7	1	4	8	11	8	2	8	8	8	5	11	11
8	11	4	7	3	1	7	11	8	2	8	8	8	1	11	11
8	11	4	7	1	3	8	11	8	2	8	8	8	1	11	11
8	11	4	8	1	3	11	11	8	2	8	8	8	1	11	11
8	11	4	7	3	5	11	11	8	2	8	8	8	1	11	11
8	11	1	8	3	12	11	8	8	2	8	8	8	1	4	11
8	11	4	8	1	11	11	11	8	2	8	8	8	5	2	11
8	11	3	7	1	12	11	8	11	2	8	8	8	1	2	11
8	11	3	11	1	11	11	11	11	1	8	8	8	1	2	11
8	11	1	11	1	11	11	11	11	1	8	8	8	1	2	11
8	11	1	11	1	4	11	11	11	1	8	7	8	5	1	11
8	11	1	11	3	11	11	11	11	1	8	11	8	5	1	11
8	11	1	11	7	11	11	8	11	1	8	11	8	1	2	11
8	11	1	11	12	11	11	7	11	1	11	7	8	1	2	11
8	11	3	11	10	11	11	8	11	1	11	7	8	1	2	11
8	11	1	11	10	11	11	8	11	1	11	8	8	1	2	11
3	11	3	11	10	11	11	8	11	1	11	8	8	1	2	11
7	11	3	11	10	11	11	11	11	1	11	8	8	1	2	11
11	11	3	11	10	11	11	8	11	1	11	8	8	1	2	11
7	11	4	11	10	11	11	11	11	1	11	8	8	1	1	11
11	11	4	11	10	11	11	8	11	1	11	8	8	1	2	11
11	11	4	11	7	11	11	8	11	1	11	8	8	3	1	11
11	11	4	11	7	11	11	11	11	1	11	8	8	8	1	11
11	11	4	11	11	11	11	9	11	1	11	8	8	11	1	11
11	11	4	11	1	11	11	11	11	1	11	8	8	8	1	11
11	11	4	11	2	11	11	11	11	1	11	8	8	8	1	11
11	11	4	11	2	11	11	11	11	1	11	8	8	11	1	11
11	11	1	11	2	11	11	8	11	1	11	8	8	8	1	11
11	11	1	11	2	11	11	11	11	1	11	8	8	8	1	11
11	11	2	11	2	11	11	11	8	3	11	8	8	8	1	11
11	11	2	11	2	11	11	11	8	7	11	8	8	8	1	11
11	11	2	11	2	11	11	8	8	8	11	8	8	8	1	11
11	11	2	11	2	11	11	11	8	8	11	8	8	8	1	11
11	11	2	11	2	11	11	8	8	8	11	8	8	8	1	11
11	11	2	11	2	11	11	11	8	8	11	8	8	11	1	11
11	11	2	11	2	11	11	11	8	8	11	8	8	11	1	11
11	11	2	11	2	11	11	11	11	8	11	11	8	11	1	11
11	11	2	11	1	11	11	8	11	8	11	11	8	11	1	11
11	11	4	11	1	11	11	11	11	8	11	11	8	8	2	11
11	11	2	11	2	11	11	11	11	8	11	11	8	11	2	11
11	11	2	11	2	11	11	11	11	8	11	11	8	11	2	11
11	11	2	11	1	11	11	8	11	8	11	11	8	11	2	11
11	11	2	11	2	11	11	8	11	8	11	11	8	8	2	11
11	11	2	11	2	11	11	8	11	11	11	11	8	8	2	11
11	11	12	11	2	11	11	11	11	8	11	11	8	8	1	11
11	11	12	11	2	11	11	11	11	11	11	11	8	8	2	11
11	11	2	11	2	11	7	11	11	11	11	11	8	8	12	11
11	11	4	11	2	11	12	11	11	8	11	11	8	8	12	11
11	11	2	11	2	11	12	11	11	8	11	11	8	8	12	7
11	11	4	11	1	11	11	11	11	8	11	11	8	8	12	8
11	11	11	11	1	11	11	11	11	8	11	11	8	11	12	7
11	11	11	11	2	11	11	11	11	8	11	11	8	11	12	7
11	11	4	11	2	11	11	11	11	8	11	11	8	11	11	8
11	11	11	11	4	11	11	11	11	8	11	11	8	11	11	8
11	11	11	11	4	11	11	11	11	8	11	11	8	8	11	8
11	11	11	11	4	11	11	11	11	8	11	11	8	8	11	8
11	11	11	11	1	11	11	11	11	8	11	11	8	11	11	8
11	11	11	11	2	11	11	11	11	8	11	11	8	8	11	8
11	11	11	11	1	11	11	11	11	8	11	11	8	11	11	8
11	11	11	11	2	11	11	11	11	11	11	11	8	11	11	7
11	11	11	11	1	11	11	11	11	11	11	11	8	11	11	8
11	11	11	11	2	11	11	11	11	8	11	11	8	8	11	8
11	11	11	11	2	11	11	11	11	8	11	11	8	8	11	11
11	11	11	11	2	11	11	11	11	8	4	11	8	11	11	11
11	11	11	11	2	11	11	11	11	8	3	11	8	11	11	8
11	11	11	11	2	11	11	11	11	8	3	11	8	11	11	8
11	11	11	11	2	11	11	11	11	8	3	11	8	11	11	8
11	11	11	11	2	11	11	11	11	8	3	11	8	8	11	7
11	11	11	11	1	11	11	11	11	8	3	11	8	11	11	8
11	11	11	11	2	11	11	11	11	8	3	11	8	11	11	8
11	11	11	11	1	11	11	11	11	8	3	11	8	11	11	8
11	11	11	11	1	11	11	11	11	8	3	11	8	11	11	8
11	11	11	11	2	11	11	11	11	8	3	11	8	11	11	8
11	11	11	11	2	11	11	11	11	8	3	11	8	11	11	8
11	11	11	11	1	11	11	11	11	8	7	11	8	8	11	8
11	11	11	11	1	11	11	11	11	8	7	11	8	12	11	8
11	11	11	11	2	11	11	11	11	8	7	11	8	12	11	8
11	11	11	11	2	11	11	11	11	8	7	11	8	12	11	8
11	11	11	11	4	11	11	11	11	8	7	11	8	12	11	8
11	11	11	11	1	11	11	11	11	8	7	11	8	12	11	8
11	11	11	11	4	11	11	11	11	8	7	11	8	12	11	8
11	11	11	11	1	11	11	11	11	11	7	11	8	1	11	8
11	11	11	11	2	11	11	11	11	7	7	11	8	12	11	8
11	11	11	11	2	11	11	11	11	11	7	11	8	11	11	8
11	11	11	11	2	11	11	11	11	11	7	11	8	11	8	8
11	11	11	11	2	11	11	11	11	11	8	11	8	11	8	8
11	11	11	11	2	11	11	11	11	11	8	11	8	11	8	8
11	11	11	11	12	11	11	11	11	11	8	11	8	11	8	8
8	11	11	11	4	11	11	11	11	11	8	11	8	11	8	8
8	11	11	11	1	11	11	11	11	11	8	11	8	11	8	8
8	11	11	11	1	11	11	11	11	11	8	11	8	11	8	11
8	11	11	11	1	11	11	11	11	11	8	11	8	11	8	11
8	11	11	11	2	11	11	11	11	11	8	11	8	11	8	11
8	11	11	11	2	11	11	11	11	11	8	11	8	11	8	11
8	11	11	11	1	11	11	11	11	11	8	11	8	11	8	11
11	11	11	11	1	11	11	11	11	11	8	11	8	11	8	11
8	11	11	11	1	11	11	11	11	11	8	11	8	11	8	11
11	11	11	11	1	11	11	11	11	11	8	11	8	11	8	8
8	11	11	11	2	11	11	11	11	11	8	11	8	11	8	12
8	11	11	11	1	11	11	11	11	11	8	11	8	11	8	12
8	11	11	11	1	11	11	11	11	11	8	11	8	11	8	12
8	11	11	11	2	11	11	11	11	11	8	11	8	11	8	12
8	11	11	11	1	11	11	11	11	11	7	4	8	11	8	12
8	11	11	11	2	8	11	11	11	11	8	1	8	11	8	12
8	11	11	11	2	8	11	11	11	11	8	1	8	11	8	11
8	11	11	11	2	8	11	11	11	11	8	1	8	11	8	11
8	11	11	11	2	8	11	11	11	11	8	1	8	11	8	11
8	11	11	11	2	8	11	11	11	11	8	1	8	11	8	11
8	11	11	7	2	8	11	11	11	11	8	1	8	11	8	11
8	11	11	7	2	7	11	11	11	11	8	1	8	11	8	11
8	11	11	7	2	7	11	11	11	11	8	1	8	11	8	11
8	11	11	7	2	7	11	11	11	11	8	1	8	11	8	11
8	11	8	7	2	7	11	11	11	11	8	1	8	11	8	11
8	11	8	7	2	7	11	11	11	11	8	1	8	11	8	11
8	11	8	7	2	8	11	11	11	11	8	1	8	11	8	11
8	11	8	7	1	8	11	11	11	11	8	2	8	11	8	11
8	11	8	7	1	8	11	11	11	11	8	2	8	11	8	11
8	11	8	7	1	8	11	11	11	11	8	2	8	11	8	11
8	11	8	7	2	8	11	11	11	11	8	5	8	11	8	11
8	11	11	7	2	8	11	11	11	11	8	5	8	11	7	11
8	11	8	7	2	8	11	11	11	11	8	5	8	11	12	11
8	11	7	7	1	8	11	11	11	11	8	5	8	11	12	11
8	11	7	7	1	8	11	11	11	11	8	5	8	11	12	11
8	11	7	7	1	8	11	11	11	4	8	5	8	11	11	11
8	11	8	7	3	8	11	11	9	2	8	5	8	11	11	11
8	11	8	8	5	8	11	11	11	2	8	5	8	11	11	11
8	11	7	8	5	8	11	11	11	1	8	5	8	11	11	11
8	11	7	11	5	8	11	11	11	2	8	5	7	11	11	11
8	11	7	7	3	8	11	11	8	2	8	5	12	11	11	11
8	11	7	7	3	8	11	11	8	2	8	5	3	11	11	11
8	11	7	7	3	8	11	11	8	2	8	5	1	11	11	11
8	11	7	8	7	8	11	11	11	2	8	5	1	11	11	11
8	11	11	7	3	8	11	11	11	2	8	5	1	11	11	11
8	11	11	7	3	8	11	11	11	2	8	5	1	9	11	11
8	11	11	7	3	8	11	11	11	2	8	5	1	11	11	11
8	11	11	7	1	8	11	11	8	2	8	5	1	8	11	11
8	11	11	7	5	8	11	11	8	2	8	5	1	8	11	11
8	11	11	7	3	8	11	11	8	2	8	5	1	8	11	11
8	11	11	7	3	8	11	11	8	2	8	5	1	8	11	11
8	11	11	7	1	8	11	11	8	2	8	5	1	8	11	11
8	11	7	7	1	8	11	11	8	2	8	5	1	8	11	11
8	11	7	7	3	8	11	11	8	2	8	5	1	8	11	11
8	11	7	7	3	8	11	11	8	2	8	5	1	8	11	11
8	11	7	7	1	8	11	11	8	2	11	5	5	8	11	11
8	11	7	7	3	8	11	11	8	2	11	5	1	8	11	11
8	11	7	11	3	8	11	11	8	2	11	5	2	8	11	11
8	11	7	11	7	11	11	11	11	2	11	5	2	8	11	11
8	11	7	11	7	8	11	11	11	2	11	5	1	8	11	11
8	11	7	11	3	8	11	11	8	2	11	5	1	8	11	11
8	11	11	11	1	8	11	11	11	2	11	5	2	8	11	11
8	11	11	11	1	8	11	11	8	2	11	2	2	8	11	11
8	11	11	11	4	8	11	11	8	2	11	12	2	8	11	11
8	11	11	11	4	8	11	11	8	2	11	6	2	8	11	11
8	11	11	11	11	8	11	11	11	2	11	6	1	8	11	11
8	11	11	11	11	8	11	11	8	2	11	5	1	8	11	11
8	11	11	11	11	8	11	11	8	2	11	5	1	8	11	11
8	11	11	11	11	8	11	11	8	2	11	5	1	8	11	11
11	11	11	11	11	8	11	11	8	2	11	5	2	8	11	11
11	11	11	11	11	8	11	4	8	2	11	2	5	8	11	11
11	11	7	11	11	8	11	4	8	2	11	2	2	8	11	11
11	11	8	11	11	8	11	4	8	2	11	2	2	8	11	11
11	11	8	11	11	8	11	4	8	2	11	2	2	8	11	11
11	11	8	11	11	7	11	4	8	2	11	2	2	8	11	11
11	11	11	11	11	8	11	4	8	3	9	2	2	8	11	11
11	11	11	11	11	8	11	4	8	12	11	2	2	8	11	11
11	11	11	11	11	8	11	4	8	12	8	2	2	8	11	11
11	11	11	11	11	8	11	4	8	7	8	2	2	8	11	11
11	11	11	11	11	8	11	4	8	8	8	2	2	8	11	11
11	11	11	11	11	8	11	4	11	8	8	2	2	8	11	11
11	11	11	11	11	8	11	4	11	8	8	2	2	8	11	11
11	11	11	11	11	7	11	4	8	11	8	2	2	8	11	11
11	11	11	11	11	7	11	1	11	8	8	2	2	8	11	11
4	11	11	11	11	7	11	4	11	8	8	2	1	8	11	11
1	11	11	11	11	7	11	4	11	8	8	2	1	8	11	11
1	11	11	11	11	7	11	4	11	8	8	2	1	11	11	11
1	11	11	11	11	7	11	11	9	8	8	5	1	8	11	11
2	11	11	11	11	7	11	11	11	8	8	5	1	11	11	11
1	11	11	11	11	7	11	11	11	8	8	5	1	7	11	11
2	11	11	11	11	7	11	11	11	8	8	5	1	7	11	11
2	11	11	11	11	7	11	11	11	8	8	5	1	11	11	11
1	11	11	11	11	7	11	11	11	8	8	5	1	11	11	11
1	11	11	11	11	7	11	11	11	8	8	5	1	11	11	11
1	11	11	4	11	7	11	11	11	8	8	5	1	11	11	11
2	11	11	1	11	7	11	11	11	8	8	5	2	11	11	11
1	11	11	1	11	12	11	11	11	8	8	5	2	11	11	11
1	11	11	1	11	12	11	11	11	8	8	5	1	11	11	11
1	11	11	1	11	7	11	11	11	8	8	5	2	11	11	11
5	11	11	1	11	12	11	11	11	8	8	5	2	11	11	11
5	11	11	1	7	11	11	11	11	8	8	5	2	11	11	11
5	11	11	1	7	11	11	11	11	8	8	2	2	11	11	11
1	11	11	1	8	11	11	11	11	8	8	2	2	11	11	11
1	11	11	1	8	11	11	11	11	8	8	5	2	11	11	11
1	11	11	1	7	11	11	11	11	8	8	2	2	11	11	11
1	11	11	1	7	11	11	11	11	8	8	5	2	11	11	11
1	11	11	1	7	11	11	11	11	8	8	5	2	11	11	11
1	11	11	1	7	11	11	11	11	8	8	5	2	11	11	11
1	11	11	1	8	11	11	11	11	8	8	2	1	11	11	11
1	11	11	1	7	11	11	11	11	8	8	5	1	11	11	11
1	11	11	2	7	11	11	11	11	8	8	5	2	11	11	4
1	11	11	2	7	11	11	11	11	8	8	5	2	11	11	1
1	11	11	1	8	11	11	11	11	8	8	5	2	11	11	2
1	11	11	2	11	11	11	11	11	8	8	5	2	11	11	2
2	11	11	2	11	11	11	11	11	8	8	1	1	11	11	2
1	11	11	2	11	11	11	11	11	8	8	3	1	11	11	2
2	11	11	1	11	11	11	11	11	8	8	7	1	11	11	1
1	11	11	1	11	11	11	11	11	8	8	8	2	11	11	2
1	11	11	1	8	11	11	11	11	8	8	8	2	11	11	2
1	11	11	2	8	11	11	11	11	8	8	8	2	11	11	2
1	11	11	2	8	11	11	11	11	8	8	8	2	11	11	12
1	11	11	1	8	11	11	11	11	8	8	8	2	11	11	12
1	11	11	2	8	11	11	11	11	8	8	8	2	11	11	12
3	11	11	2	11	11	11	11	11	8	8	8	2	11	11	12
12	11	11	2	11	11	11	11	4	8	8	8	2	11	11	12
3	11	7	2	11	11	11	11	2	8	8	8	2	11	11	12
5	11	7	1	8	11	11	11	1	8	11	8	5	11	11	2
3	11	8	2	8	11	11	11	2	8	11	8	2	11	11	1
3	11	7	2	8	11	11	11	2	8	11	8	2	11	11	2
3	11	7	2	8	11	11	1	1	8	11	8	2	11	11	2
3	11	7	2	8	11	11	1	1	8	11	8	2	11	11	2
3	11	7	2	11	11	11	1	1	8	11	8	5	11	11	2
3	11	7	2	8	11	11	1	1	8	11	8	2	11	11	2
3	11	7	2	8	11	11	1	1	8	11	8	2	11	11	5
3	11	7	2	8	11	11	1	1	8	11	8	2	11	11	12
3	12	7	2	8	11	11	1	1	8	11	8	5	11	11	2
1	7	7	1	8	11	11	1	1	8	11	8	5	11	11	2
5	12	7	3	8	11	11	4	1	8	11	8	5	11	11	2
1	12	7	7	8	11	11	1	2	8	11	8	2	11	11	2
2	12	8	7	8	11	11	1	2	8	11	8	1	4	11	2
2	11	7	7	8	11	11	1	2	8	11	8	1	1	11	1
2	11	7	7	8	11	11	3	2	8	11	8	2	1	11	1
2	11	7	7	8	11	11	3	2	8	11	8	2	1	11	1
2	11	7	7	8	11	11	4	2	8	11	8	1	1	11	1
2	11	8	7	8	11	11	1	2	8	11	8	1	1	11	4
1	11	8	7	8	11	11	4	2	8	11	8	3	1	11	11
5	11	8	7	8	11	11	3	2	8	11	8	7	1	11	11
2	11	7	7	11	11	11	4	2	8	11	8	8	1	11	11
2	11	7	7	11	11	11	4	2	8	11	8	8	1	11	11
5	11	7	7	8	11	11	4	2	8	11	8	8	1	11	11
5	11	7	7	8	11	11	7	2	8	11	8	8	1	11	11
5	11	7	7	8	11	11	11	2	8	11	8	8	1	11	11
5	11	7	7	7	11	11	4	2	8	11	8	8	1	4	11
5	11	7	7	7	11	11	3	2	8	11	8	8	1	1	11
5	11	7	7	8	11	11	3	2	8	11	8	8	1	1	11
5	11	7	7	7	11	11	4	2	8	11	8	8	1	1	11
5	11	7	7	7	11	11	4	2	8	11	8	8	1	1	11
5	11	7	7	8	11	11	4	2	8	11	8	8	1	1	11
5	11	7	8	8	11	11	12	2	8	11	8	8	1	1	11
5	11	8	7	8	11	11	7	2	8	1	8	8	1	1	11
2	11	8	7	8	11	11	7	2	8	1	8	8	1	1	11
1	11	7	7	8	11	11	4	2	8	1	7	8	1	1	11
5	11	8	8	8	11	11	4	2	8	1	1	8	1	1	11
5	11	7	8	8	11	11	3	2	8	1	5	8	1	1	11
1	11	7	7	8	11	11	3	2	8	1	5	8	1	1	11
2	11	7	7	8	11	11	3	2	8	2	5	8	1	1	11
2	11	7	7	8	11	11	3	2	8	1	5	8	1	1	11
2	11	7	7	11	11	11	3	2	8	1	5	8	5	1	11
2	11	7	8	11	11	11	4	2	8	1	5	8	1	1	11
2	11	11	7	11	11	11	4	2	8	2	5	8	5	1	11
2	11	8	7	8	11	11	12	2	8	2	5	8	5	1	11
2	11	7	7	7	11	11	7	2	8	2	5	8	1	1	11
5	11	7	7	11	11	11	7	11	7	2	5	8	1	1	11
5	11	3	7	11	11	11	11	12	1	2	5	8	5	1	11
2	11	1	11	11	11	11	11	12	1	2	5	8	5	1	11
1	11	1	11	11	11	11	11	12	2	2	5	8	4	1	11
5	11	5	11	11	11	11	11	12	1	2	5	8	1	1	11
5	11	5	11	11	11	11	11	11	2	1	5	8	1	1	11
2	11	1	11	11	11	11	11	11	2	1	5	8	1	1	11
5	11	5	11	11	11	11	11	11	1	2	5	8	1	1	11
6	11	5	11	11	11	11	11	11	1	1	5	8	1	1	11
5	11	1	11	11	11	11	11	11	2	2	2	8	1	1	11
5	11	1	11	11	11	11	11	11	1	1	5	8	5	1	11
5	11	1	11	11	11	11	11	11	1	1	5	11	1	1	11
6	11	1	11	11	11	11	11	11	1	1	2	8	1	1	11
5	11	1	11	11	11	11	11	11	1	1	2	8	1	1	11
5	11	1	11	11	11	11	11	11	1	2	5	8	1	1	11
5	11	5	11	11	11	11	11	11	1	2	5	8	1	1	11
5	11	5	11	11	11	11	11	11	2	1	5	8	5	1	11
5	11	5	11	11	11	7	11	11	2	1	5	8	1	1	11
5	11	1	11	11	11	7	11	11	2	2	5	8	1	1	11
5	11	1	11	11	11	7	11	11	2	2	5	8	1	1	11
5	11	1	11	11	11	7	8	11	2	1	5	8	3	1	11
5	11	1	11	11	11	7	11	11	2	1	5	8	12	1	11
6	11	1	11	11	11	7	11	11	2	1	5	8	12	1	11
5	11	5	11	11	11	7	11	11	2	1	2	8	7	1	11
5	11	5	11	11	11	7	11	11	2	1	3	8	7	1	11
5	11	5	11	11	11	7	11	11	2	1	7	8	7	1	11
5	11	1	11	11	11	7	11	11	2	1	7	8	7	1	11
5	11	1	11	11	11	7	11	11	2	1	8	8	7	1	11
5	11	1	11	11	11	7	11	11	2	1	8	8	7	4	11
5	11	1	11	11	11	7	11	11	2	1	8	8	7	11	11
5	11	1	11	11	11	7	11	11	2	2	8	8	7	11	11
5	11	5	11	7	11	7	11	11	1	1	8	8	7	11	11
5	11	5	11	7	11	7	11	11	1	1	8	8	7	11	11
5	11	1	11	7	11	7	11	11	2	1	8	8	7	11	11
5	11	1	11	7	11	7	11	11	2	2	8	7	7	11	11
5	11	1	11	7	11	7	8	11	1	2	8	12	7	11	11
5	11	12	11	7	11	7	11	11	1	2	8	1	7	11	11
5	11	4	11	8	11	7	8	11	2	2	8	1	7	11	11
5	11	11	11	8	11	7	11	11	2	1	8	1	12	11	11
2	11	12	11	7	11	7	7	11	1	1	8	5	12	11	11
2	11	11	11	7	11	7	11	11	2	1	8	5	7	11	11
2	11	11	11	7	11	7	11	11	2	1	8	5	7	11	11
5	11	11	11	7	11	7	11	11	2	1	8	5	7	11	11
2	11	11	11	7	11	7	11	11	2	2	8	5	7	11	11
1	11	11	11	8	11	7	11	11	2	2	8	5	7	11	11
1	11	11	11	8	11	7	11	11	2	1	8	1	7	11	11
5	11	11	11	8	11	7	8	11	2	2	8	2	7	11	11
1	11	11	11	8	11	8	11	11	2	1	8	2	7	11	11
5	11	11	11	8	11	8	11	11	2	1	8	2	7	11	11
5	8	11	11	7	11	8	11	11	2	1	8	2	7	11	11
5	7	11	11	7	11	8	11	11	1	1	8	2	7	11	11
5	12	11	11	7	11	7	11	11	11	1	8	2	7	11	11
5	11	11	11	8	11	8	8	11	11	1	8	2	7	11	11
5	11	11	11	8	11	7	11	11	11	1	8	2	7	11	11
6	9	11	11	8	11	8	11	11	11	1	8	1	7	11	11
5	9	11	11	8	11	8	11	11	11	1	8	2	7	11	11
5	11	11	11	8	11	8	11	11	11	1	8	1	7	11	11
5	10	11	11	11	11	8	11	11	11	1	8	1	7	11	11
12	7	11	11	8	11	7	11	11	11	1	8	1	7	11	11
2	11	11	11	7	11	7	7	11	11	1	8	2	7	11	11
1	11	11	11	11	11	7	11	11	11	1	8	2	7	11	11
5	11	11	11	11	11	11	8	11	11	2	8	1	7	11	11
5	11	11	11	11	11	11	8	11	11	2	8	5	7	11	11
2	11	11	11	11	11	11	11	11	11	1	8	5	7	11	11
5	11	11	11	11	11	11	11	11	11	1	8	5	7	11	11
5	11	11	11	11	11	11	7	11	11	1	8	5	7	11	11
5	11	11	11	11	11	11	11	11	11	1	8	5	11	11	11
5	11	11	11	11	11	11	8	4	11	1	8	1	11	11	11
2	11	11	11	11	11	11	11	2	11	1	8	1	11	11	11
2	11	11	11	11	11	11	8	2	11	1	7	1	11	11	11
2	11	11	11	11	11	11	8	2	11	1	8	1	11	11	11
2	11	11	11	11	11	11	8	2	11	1	8	1	11	11	11
1	11	11	11	11	11	11	7	2	11	1	8	3	11	11	11
3	11	11	11	11	11	11	8	2	11	1	11	3	11	11	11
7	11	11	11	11	11	11	8	2	11	1	11	1	11	11	11
8	11	11	11	11	11	11	7	2	11	1	11	1	11	11	11
8	11	11	11	11	11	11	7	2	11	1	11	3	11	11	11
8	11	11	11	11	11	11	7	2	11	2	11	1	9	11	11
8	11	11	11	11	11	11	11	2	11	2	11	1	11	11	11
8	11	11	11	11	11	11	8	2	11	2	11	1	9	11	11
8	11	11	11	11	11	11	11	2	11	1	11	3	9	11	11
8	11	11	11	11	11	11	8	2	11	2	11	3	9	11	11
8	11	11	11	11	11	11	7	2	11	1	11	3	11	11	11
8	11	11	11	11	11	11	8	2	11	1	11	3	11	11	11
8	11	11	11	11	11	11	7	2	11	1	11	3	11	11	11
8	11	11	11	11	11	11	7	2	11	2	11	3	11	11	11
8	11	11	11	4	11	11	11	2	11	2	11	3	11	11	11
8	11	11	11	1	11	11	11	2	11	1	11	3	11	11	11
8	11	11	11	1	11	11	8	2	11	1	11	3	11	11	11
8	11	11	11	1	11	11	8	2	11	2	11	3	11	11	11
8	11	11	11	3	11	11	11	2	11	1	11	3	11	11	11
8	11	11	11	1	11	11	11	2	11	1	11	3	11	11	11
8	11	7	11	1	11	11	8	2	11	1	11	3	11	11	11
8	11	7	11	1	11	11	11	2	11	1	11	3	11	11	11
8	11	7	11	1	11	11	11	2	11	1	11	3	11	11	11
8	11	7	11	1	11	11	8	2	11	1	11	3	11	11	11
8	11	7	11	1	11	11	8	2	11	1	11	3	11	11	11
8	11	8	11	1	11	11	11	2	11	1	11	3	11	11	11
8	11	7	11	1	11	11	11	2	11	1	11	3	11	11	11
8	11	7	11	1	11	11	8	2	11	1	11	3	11	11	11
8	11	7	11	1	11	11	11	2	11	1	11	3	11	4	11
8	4	7	11	1	11	11	11	2	11	1	11	3	11	1	11
8	4	7	11	3	11	11	11	2	11	1	11	3	11	1	11
8	4	7	11	1	11	11	11	2	11	1	11	3	11	1	11
8	4	7	11	3	11	11	11	2	11	1	11	3	11	2	11
8	1	7	11	3	11	11	11	2	11	1	11	3	11	1	11
8	1	7	11	4	11	11	11	2	11	1	11	3	11	1	11
8	4	7	11	4	11	11	11	2	11	1	11	3	11	1	11
8	4	7	11	4	11	11	11	2	11	1	11	3	11	2	11
8	4	7	11	4	11	11	11	2	11	1	11	3	11	1	11
8	4	8	11	3	11	11	11	2	11	1	11	3	11	1	11
8	4	7	11	3	11	11	11	2	11	1	11	3	9	2	11
8	1	8	11	4	11	11	11	11	11	1	11	3	9	1	11
8	1	8	11	1	11	11	11	11	11	1	11	3	9	2	11
8	1	8	11	3	11	11	11	11	11	1	11	3	9	2	11
7	1	8	11	3	11	11	11	11	11	1	11	3	11	2	11
8	2	11	11	1	11	11	11	11	11	2	11	3	11	2	11
11	1	8	11	1	11	9	11	11	4	1	11	3	11	2	11
11	1	8	11	1	11	12	11	11	2	1	11	3	11	2	11
11	1	8	11	1	11	12	11	11	2	1	11	3	11	1	11
11	1	8	11	1	11	12	11	11	2	1	11	3	11	1	11
11	1	11	11	1	11	12	11	11	2	1	11	3	11	1	11
11	2	11	11	4	11	11	11	11	2	1	11	3	11	1	11
11	1	7	11	4	11	11	11	11	2	1	11	3	11	1	11
11	2	8	11	1	11	11	11	11	2	1	11	3	11	1	11
11	1	8	11	1	11	11	11	11	2	1	11	3	11	1	11
11	1	7	11	1	11	11	11	11	2	1	11	3	8	1	11
11	1	8	1	1	11	11	11	11	2	1	11	3	8	1	11
11	1	7	2	1	11	11	11	11	2	3	11	3	8	2	11
11	1	8	2	1	11	11	11	11	2	3	11	3	8	2	11
11	1	8	2	1	11	11	11	11	2	3	11	3	8	2	11
11	1	8	2	1	11	11	11	11	2	3	11	3	8	1	11
11	1	7	1	2	11	11	11	11	2	3	11	12	8	1	11
11	1	11	2	2	11	11	11	11	2	3	11	3	8	1	11
11	4	11	1	1	11	11	11	11	2	3	11	12	8	1	11
11	4	11	2	1	11	11	11	11	2	3	11	3	8	1	11
11	1	11	1	2	11	11	11	11	2	3	11	1	8	1	11
11	1	11	1	2	11	11	11	11	2	3	8	1	8	1	11
11	2	11	1	1	11	11	11	11	5	3	8	1	8	1	11
11	1	11	1	2	11	11	11	11	6	3	8	1	8	12	11
11	1	11	1	1	11	11	11	11	6	3	8	1	8	12	11
11	1	11	1	2	11	11	11	11	6	3	8	1	8	12	11
11	1	11	1	2	11	11	11	11	6	3	8	1	8	12	4
11	1	11	1	2	11	11	11	11	6	3	8	1	8	12	12
11	2	11	1	2	11	11	11	11	6	3	8	1	8	8	12
11	1	11	1	2	11	11	11	11	6	3	8	1	8	8	2
11	1	11	1	2	11	11	11	11	6	3	8	1	8	8	2
11	1	11	1	2	11	11	11	11	6	3	8	1	8	8	2
11	1	11	1	2	11	11	11	11	6	3	8	1	8	7	2
11	1	11	1	2	11	11	11	11	6	3	8	1	8	8	2
11	1	11	1	2	11	11	4	11	6	3	8	1	8	8	2
11	1	11	1	12	11	11	3	11	6	3	8	1	8	8	2
11	1	11	1	2	11	11	3	11	6	3	8	1	11	8	2
11	1	11	1	2	11	11	3	11	6	3	8	1	8	8	2
11	2	11	1	2	11	11	3	11	6	3	8	1	11	8	2
11	1	11	1	2	11	11	3	11	6	3	8	1	11	8	2
11	2	11	1	2	11	11	3	4	6	3	8	1	11	8	2
11	1	11	1	2	11	11	3	12	6	3	8	12	11	8	2
11	4	11	1	1	11	11	3	3	6	3	8	7	11	8	1
11	4	11	1	1	11	11	3	12	6	3	8	8	11	8	2
11	3	11	1	1	11	11	3	3	6	3	8	8	8	8	2
11	9	11	1	1	11	11	3	12	5	3	8	8	8	8	2
11	12	11	1	1	11	7	3	12	6	3	8	8	8	12	2
11	10	8	1	4	11	7	3	12	5	3	8	8	8	12	2
11	11	7	1	4	11	7	3	12	6	3	8	8	8	10	2
11	11	8	1	4	11	7	3	12	6	3	8	8	11	10	2
11	11	8	1	4	11	7	3	11	6	3	8	8	11	10	2
11	11	8	1	1	11	7	3	3	6	3	8	8	11	10	2
11	11	11	3	11	11	7	12	3	6	3	8	8	11	12	2
11	11	11	7	11	11	7	7	3	6	3	8	8	11	12	2
11	11	11	8	11	11	7	3	3	6	3	8	8	11	12	2
11	11	7	7	11	11	7	3	3	6	3	8	8	11	8	2
11	11	7	7	11	11	12	3	3	6	3	8	8	11	8	2
11	11	8	11	11	11	7	3	3	6	3	8	8	11	8	2
11	11	11	11	11	11	7	3	3	6	3	8	8	11	8	2
11	11	8	11	11	11	12	3	3	6	3	8	8	11	8	2
11	11	7	11	11	11	12	3	3	6	3	8	8	8	8	2
11	11	8	7	11	11	8	4	3	5	3	8	8	8	8	2
11	11	8	7	11	11	12	12	3	2	3	7	8	11	8	12
11	11	8	7	11	11	12	7	3	2	3	3	8	8	8	1
11	11	11	11	11	11	7	12	3	2	3	2	8	8	8	5
11	11	11	11	11	11	8	3	3	2	3	2	8	8	8	5
11	11	11	11	11	11	7	12	3	2	3	2	8	8	7	5
11	11	11	11	11	11	7	4	12	2	3	5	8	8	12	6
11	11	8	11	11	11	7	4	3	2	3	5	8	8	12	6
11	11	8	11	11	11	7	4	7	2	3	2	8	11	12	6
11	11	8	11	11	11	7	4	7	2	3	2	8	8	12	6
11	11	7	7	11	11	7	3	8	2	3	2	8	8	11	1
11	11	8	11	11	11	7	7	8	2	3	6	8	11	11	2
11	11	11	11	11	11	7	7	8	2	3	5	8	11	11	2
11	11	11	11	11	11	7	11	8	2	11	2	8	11	11	1
11	11	8	11	11	11	8	11	8	2	11	2	8	8	11	1
11	11	8	11	11	11	7	11	8	2	3	2	11	8	11	5
11	11	7	11	11	11	11	11	8	2	3	2	8	7	11	5
11	11	8	11	11	11	11	11	8	2	11	5	8	3	11	5
11	11	11	11	11	11	11	8	8	2	3	2	8	1	11	2
11	11	11	11	11	11	11	11	8	2	4	2	8	1	11	1
11	11	11	11	11	11	11	11	8	2	11	2	8	1	11	1
11	11	8	11	11	9	11	11	8	2	11	2	8	1	11	1
11	11	8	11	11	11	11	11	8	2	11	2	8	1	11	5
11	11	11	11	11	11	11	11	11	2	11	2	8	1	11	1
11	11	11	11	11	11	11	11	8	2	11	4	8	1	11	1
11	11	8	11	11	11	11	11	8	2	11	11	8	1	11	2
11	11	7	11	11	11	11	8	8	2	11	11	8	1	11	1
4	11	8	11	11	11	11	8	8	2	11	11	8	1	11	1
12	11	8	7	11	11	11	8	11	1	11	11	8	1	11	1
2	11	8	7	11	11	11	11	8	1	11	11	8	1	11	1
12	11	8	7	11	11	11	8	8	1	11	11	8	1	11	1
2	11	8	7	11	11	11	7	11	1	11	11	8	5	11	4
1	11	8	7	11	11	11	8	11	1	11	11	8	1	11	3
2	11	8	7	11	11	11	11	8	1	11	11	8	1	11	3
2	11	8	7	11	11	11	7	8	1	11	11	8	1	11	1
1	11	8	11	11	11	11	8	8	1	11	11	8	1	11	1
2	11	11	11	11	7	11	8	8	1	11	11	8	1	11	1
1	11	11	11	11	7	11	8	8	1	11	11	8	1	11	1
1	11	11	11	11	8	11	8	8	1	11	11	8	1	11	3
1	11	11	11	11	7	11	7	8	1	11	11	8	1	11	1
2	11	11	11	11	7	11	11	8	1	11	11	8	1	11	1
1	11	11	11	11	7	11	11	8	1	11	11	8	1	11	1
2	11	11	11	11	7	11	11	8	1	11	11	8	1	11	5
1	11	11	11	11	7	11	11	8	1	11	11	8	1	11	12
2	11	11	11	11	7	11	11	11	1	11	11	8	1	11	12
1	11	11	7	11	7	11	11	11	1	11	11	8	1	11	12
1	11	11	11	11	7	11	11	8	1	11	11	8	1	11	12
1	11	11	11	11	8	11	11	8	1	11	11	8	1	11	12
1	11	11	11	11	8	11	11	8	1	11	11	8	1	11	11
2	11	11	11	11	8	11	11	8	1	11	11	8	1	11	11
2	11	11	11	11	8	11	11	11	1	11	11	8	1	11	11
2	11	11	11	11	8	11	11	11	1	11	11	8	1	11	11
1	11	11	11	11	8	11	11	11	1	11	11	8	1	11	11
1	11	11	11	11	8	11	11	11	3	11	7	8	1	11	11
1	11	11	11	11	8	11	11	11	3	11	8	8	1	11	11
3	11	11	11	11	8	11	11	8	3	11	8	8	1	11	11
3	11	11	11	11	8	11	11	11	3	11	8	8	1	11	11
3	11	11	11	11	8	11	11	8	3	11	7	8	1	11	11
3	11	11	11	11	8	11	11	11	3	11	8	8	1	11	11
3	11	11	11	11	8	11	11	11	3	11	8	8	1	11	11
3	11	11	11	11	8	11	11	11	3	4	8	8	1	11	11
12	11	11	11	11	8	11	11	11	3	1	8	8	1	11	11
3	11	11	11	11	8	11	11	11	3	1	8	8	1	11	11
3	11	11	11	11	8	11	11	8	3	1	8	8	1	11	11
3	11	11	11	11	8	11	11	8	3	1	8	8	1	11	11
3	11	11	11	11	8	11	11	8	3	1	8	8	3	11	11
12	11	11	11	11	8	11	11	8	3	1	8	8	3	11	11
12	11	11	11	11	8	11	11	8	3	1	8	8	12	11	11
12	11	11	11	11	8	11	11	8	3	1	8	8	12	11	11
12	11	11	11	11	8	11	11	8	3	1	8	8	12	11	11
12	11	11	11	11	8	11	11	11	3	1	8	8	12	11	11
3	11	11	11	11	8	11	11	8	3	1	8	8	12	11	11
3	11	11	11	11	8	11	11	8	3	1	8	8	7	11	11
3	11	11	11	11	8	11	11	8	3	1	8	8	7	11	11
3	4	11	11	11	8	11	11	11	3	1	8	8	7	11	8
12	1	11	11	11	8	11	11	8	3	2	8	8	7	11	7
7	1	7	11	11	8	11	11	11	3	2	8	8	7	11	7
7	1	8	11	11	8	11	11	8	3	2	8	8	7	11	7
12	2	8	11	11	8	11	11	8	3	2	8	8	7	11	7
7	2	8	11	11	8	11	11	11	3	2	8	8	7	11	7
5	1	8	11	11	8	11	11	8	3	2	8	8	7	11	7
5	2	8	11	11	8	11	11	11	3	2	8	8	7	11	7
3	1	11	11	11	8	11	11	11	3	1	8	8	7	11	7
3	2	8	11	11	8	11	11	11	3	2	8	8	7	11	7
3	1	8	11	11	8	11	11	11	3	1	8	8	7	11	7
3	2	7	11	11	8	11	11	11	3	1	8	8	12	11	7
3	1	7	11	11	8	11	11	11	3	1	8	8	7	11	8
3	1	7	11	11	8	11	11	11	3	2	8	8	12	11	8
7	1	7	11	11	8	11	11	11	3	1	8	8	7	11	8
7	3	7	11	11	8	11	11	11	3	1	8	8	7	11	8
7	3	7	11	11	8	11	11	11	3	2	8	8	7	11	8
8	1	7	11	11	8	11	11	11	3	1	8	8	7	11	8
7	1	7	11	11	8	11	11	11	3	1	8	8	7	11	8
7	1	8	11	11	8	11	11	11	3	1	8	8	7	11	8
7	3	8	11	11	8	11	9	11	3	3	8	8	7	11	8
8	12	7	11	11	8	11	11	11	3	7	8	8	8	11	8
8	1	7	11	11	8	11	11	11	3	8	8	8	8	11	8
8	3	8	11	11	8	11	11	11	3	8	8	8	8	11	7
8	1	11	11	11	8	11	11	11	3	8	8	8	7	11	8
8	3	11	4	11	8	11	11	11	3	8	8	8	8	11	8
8	1	7	3	11	8	11	11	11	3	8	8	8	11	11	8
8	2	11	1	11	8	11	9	11	3	8	8	8	11	11	8
8	1	11	3	11	8	11	8	11	3	8	8	8	8	11	8
8	1	7	3	11	8	11	7	11	3	8	8	8	8	11	8
8	1	7	3	11	8	11	9	11	1	8	11	8	8	11	8
8	1	8	3	11	8	11	11	11	3	8	11	8	11	11	8
8	3	8	1	11	8	11	11	11	1	8	11	8	11	11	8
8	3	7	1	11	8	11	8	11	3	8	11	8	11	11	11
8	1	7	3	11	8	11	11	11	3	8	11	8	11	11	8
8	3	7	3	11	8	11	11	11	3	8	11	8	8	11	8
8	1	11	3	11	7	11	8	11	3	8	11	8	8	11	8
8	2	8	3	11	8	11	8	11	3	8	11	8	11	11	8
8	1	7	3	11	8	11	8	11	3	8	11	8	11	11	8
8	2	11	1	11	8	11	8	11	3	8	11	8	11	11	8
8	2	11	1	11	8	11	8	11	4	8	11	8	11	11	8
8	3	11	3	11	8	11	8	11	11	8	11	8	11	11	11
8	1	11	3	11	8	11	8	11	11	8	11	8	11	11	11
8	1	11	1	11	7	11	8	9	11	8	11	8	11	11	11
8	3	11	3	11	7	11	8	11	11	8	11	8	11	11	11
8	1	11	1	11	7	11	8	8	11	8	11	8	8	11	11
8	1	11	3	11	11	11	8	8	11	8	11	8	8	11	8
8	3	11	3	11	11	11	8	8	11	8	11	8	11	11	8
8	3	11	3	11	11	11	8	8	11	8	11	8	11	11	8
8	1	11	3	11	11	11	8	8	11	8	11	8	8	11	8
8	1	11	3	11	11	11	8	8	11	8	11	8	8	11	7
8	1	11	3	11	11	11	8	8	11	8	11	8	11	11	8
8	1	11	3	7	11	11	7	8	11	8	4	8	8	11	8
8	1	11	3	8	11	11	11	8	11	8	2	8	8	11	8
8	1	11	5	8	11	11	8	8	11	8	2	8	8	11	8
8	1	11	3	8	11	11	11	8	11	8	2	8	8	11	8
8	1	11	3	8	11	11	8	8	11	8	2	8	11	11	11
8	1	11	1	8	11	11	8	8	11	8	2	8	11	4	11
8	1	4	3	8	11	11	8	8	11	8	2	8	11	2	11
8	1	1	3	8	11	11	8	8	11	8	2	8	11	2	8
8	1	2	3	8	11	11	8	8	11	8	2	8	11	1	8
8	1	1	3	8	11	11	8	8	11	8	1	8	11	1	8
8	1	2	1	8	11	11	8	8	11	8	1	8	8	2	11
8	1	2	1	8	11	11	8	8	11	8	1	8	11	1	11
8	2	1	1	8	11	11	8	8	11	8	1	8	11	1	11
8	1	1	3	11	11	11	8	8	11	8	2	8	11	2	11
8	2	1	3	8	11	11	8	8	11	8	2	8	11	2	11
8	3	1	3	11	11	11	11	8	11	8	2	8	11	2	11
8	1	1	3	11	11	11	11	8	11	8	2	8	11	2	11
8	1	2	1	11	11	11	8	8	11	8	2	8	11	1	11
11	1	2	3	11	11	11	8	8	11	8	2	8	11	2	11
8	1	2	1	11	11	11	11	8	11	8	2	8	11	1	11
8	1	2	1	11	11	11	8	8	11	8	2	8	11	1	11
8	1	2	1	11	11	11	8	8	11	8	2	8	11	1	11
8	1	2	1	11	11	11	8	8	11	8	2	8	11	1	11
8	1	2	3	11	11	11	7	8	1	8	2	8	11	1	11
8	1	2	3	11	11	11	8	8	1	8	5	8	11	1	11
8	1	2	3	11	11	11	8	11	1	8	1	8	11	1	11
8	1	2	3	8	11	11	11	8	5	8	1	8	11	1	11
8	1	2	3	8	11	11	11	11	5	8	3	8	11	1	11
8	1	2	3	11	11	11	11	8	5	8	3	8	11	1	11
8	1	2	3	8	11	11	11	8	5	8	3	7	11	1	11
8	2	2	3	8	11	11	11	8	5	8	3	1	8	1	11
8	1	2	3	8	11	11	11	8	5	8	3	5	8	1	11
8	1	2	3	8	11	11	8	11	5	8	3	12	11	1	11
8	2	2	3	8	11	11	8	8	5	8	3	12	11	1	11
8	1	2	3	8	11	11	11	8	5	8	3	12	11	1	11
7	2	2	5	8	11	11	11	8	5	8	3	12	11	1	11
8	2	2	3	8	11	11	8	8	5	8	3	12	11	1	11
8	1	2	3	8	11	11	11	8	6	11	3	12	11	1	11
12	1	1	3	8	11	11	11	8	6	7	3	12	11	1	11
8	1	5	3	8	11	11	11	11	6	11	3	6	11	1	11
8	1	12	3	8	11	11	11	8	6	6	3	5	11	1	11
8	3	12	3	8	11	11	11	8	5	12	3	5	11	4	11
8	1	7	3	7	11	11	11	8	5	12	3	5	11	11	11
8	1	12	3	11	11	11	11	11	5	12	3	2	11	11	11
8	1	7	3	11	11	11	11	9	5	11	3	2	11	11	11
8	1	10	3	11	11	11	11	9	5	11	3	2	11	11	11
8	1	7	3	11	11	11	7	11	5	11	3	2	11	11	11
8	1	8	5	11	11	11	11	11	5	11	3	2	11	11	11
8	2	8	3	11	11	11	11	11	5	11	3	2	11	11	11
8	7	7	3	11	11	11	11	11	5	11	3	2	11	11	11
8	7	7	1	11	11	11	11	11	6	11	1	2	11	11	11
8	12	7	1	11	11	11	11	11	6	11	5	2	11	11	11
8	7	7	1	11	11	11	11	11	6	11	5	5	11	11	11
8	7	7	1	11	11	11	11	11	6	11	1	5	11	11	11
8	12	8	1	11	11	11	11	11	6	11	5	5	11	11	11
8	7	7	1	11	11	11	11	11	6	11	1	5	11	11	11
8	12	7	1	11	11	11	11	11	6	11	5	5	11	11	11
8	8	7	1	11	11	11	8	11	6	11	1	1	11	11	11
8	8	8	1	11	11	11	11	11	6	11	1	5	11	11	11
8	8	7	1	11	11	11	8	11	6	11	1	1	11	11	11
8	7	7	1	11	11	11	11	11	6	11	1	1	11	11	11
8	7	8	1	11	11	11	11	11	6	11	1	2	11	11	11
8	7	7	1	11	11	11	11	11	6	11	1	5	11	11	11
8	7	7	1	11	11	11	11	11	1	11	1	5	11	11	11
8	7	7	1	11	11	11	11	11	2	11	1	5	11	11	11
8	7	7	1	11	11	11	11	11	2	11	1	5	11	11	11
8	7	8	1	11	11	11	11	11	2	11	1	5	11	11	4
8	7	7	1	11	11	11	11	11	2	11	1	5	11	11	2
8	12	7	1	11	11	11	11	11	2	11	1	5	11	11	2
8	7	7	1	11	11	11	11	11	2	11	1	1	11	11	2
8	8	7	1	11	11	11	11	11	2	11	1	1	11	11	2
8	7	8	1	11	11	11	11	11	2	11	1	1	11	11	12
8	7	7	1	11	11	11	11	11	2	11	1	1	11	11	12
11	7	7	1	11	11	11	11	11	2	11	1	1	9	11	2
8	8	7	1	11	11	11	11	11	2	11	1	2	11	11	5
8	8	7	1	11	11	11	11	11	2	11	1	2	11	11	2
8	8	8	3	11	11	11	11	11	2	11	1	2	11	11	1
8	8	7	12	11	11	11	11	11	2	11	1	2	11	11	2
12	8	11	3	11	11	11	11	11	2	11	1	2	11	11	2
8	8	11	3	11	11	11	11	11	2	11	1	2	11	11	2
12	8	11	3	11	11	11	11	11	2	11	1	2	11	11	2
12	8	11	3	11	11	11	11	11	2	11	1	2	11	11	12
7	7	11	3	11	11	11	11	11	2	11	1	2	11	11	12
7	8	11	3	11	11	11	11	11	1	11	11	2	11	11	12
12	8	11	7	3	11	11	11	4	1	11	11	2	11	8	2
12	8	11	3	1	11	11	11	2	1	11	11	2	11	8	2
7	7	11	3	1	11	11	11	2	1	11	11	2	9	8	1
8	8	11	3	1	11	11	11	2	1	11	11	2	9	8	2
11	8	11	4	1	11	11	11	2	1	11	11	2	9	8	1
8	8	11	11	1	11	11	11	2	1	11	11	2	9	8	1
8	8	11	7	1	11	11	11	2	1	11	11	5	9	8	1
8	8	11	7	1	11	11	11	2	1	11	11	5	9	8	1
8	8	11	7	1	11	11	11	2	1	11	11	5	9	8	2
8	8	11	7	1	11	11	11	2	1	11	11	5	9	8	2
8	8	11	7	1	11	11	11	2	1	11	11	2	9	8	4
8	8	11	7	3	11	11	11	2	1	11	11	2	9	8	11
7	11	11	7	3	11	11	11	2	1	11	11	5	9	8	11
8	11	11	7	3	11	11	11	2	1	11	11	5	9	8	11
8	8	11	7	3	11	11	11	2	1	11	11	5	9	8	11
8	12	11	7	1	11	11	11	2	1	11	11	5	9	8	11
8	9	11	7	1	11	11	11	2	1	11	11	5	9	8	11
8	11	11	7	3	11	11	11	2	1	11	11	1	9	8	11
7	12	11	7	1	11	11	11	2	1	11	11	1	9	8	11
8	12	11	8	3	11	11	11	2	1	11	11	1	11	8	11
7	12	11	11	3	11	11	11	2	1	11	11	1	11	8	11
8	12	11	7	3	11	11	11	2	1	11	11	1	9	8	11
12	7	11	7	5	11	11	11	2	1	11	11	1	11	8	11
8	11	11	8	1	11	11	11	2	1	11	11	1	11	8	11
7	11	11	7	3	11	11	11	2	1	11	11	1	11	8	11
7	11	11	7	3	11	7	11	2	1	11	11	2	11	8	11
7	11	11	7	1	11	7	11	2	1	4	11	2	11	8	11
8	11	11	7	4	11	7	11	2	5	3	11	1	9	8	11
8	11	11	7	1	11	7	11	2	5	3	11	1	11	8	11
8	11	11	7	4	11	7	11	2	6	3	11	1	11	8	11
8	11	11	7	1	11	7	11	2	5	3	8	1	11	8	11
8	11	11	7	1	11	7	11	2	5	3	8	1	11	8	11
12	11	11	7	4	11	7	11	2	5	3	8	2	11	8	11
8	11	11	7	4	11	7	11	2	5	3	8	1	11	8	11
8	11	11	8	4	11	8	11	2	5	3	8	2	11	8	11
7	11	11	7	11	11	7	11	2	5	3	8	1	9	8	11
7	11	11	7	4	11	7	11	2	5	3	8	1	11	8	11
7	11	11	7	4	11	7	11	2	5	3	8	3	11	8	11
7	11	11	7	4	11	7	11	2	5	3	8	7	11	8	11
8	11	11	7	4	11	7	11	2	5	3	8	7	11	8	11
7	11	11	11	4	11	7	11	2	5	3	8	8	11	8	11
7	11	11	7	4	11	7	11	11	6	3	8	8	11	8	11
12	11	11	7	2	11	8	11	12	6	3	8	8	11	8	4
12	11	11	7	2	11	8	8	12	6	3	8	8	11	8	1
12	11	11	7	4	11	7	8	12	6	3	8	8	11	8	1
12	11	11	7	11	11	7	8	12	5	3	8	8	11	8	1
12	11	11	7	11	11	7	8	4	6	3	8	8	11	8	1
12	11	11	7	11	11	7	8	11	5	3	8	8	11	8	2
12	11	11	7	4	11	7	8	11	5	3	8	8	11	8	1
7	11	12	7	4	11	7	8	11	5	3	8	8	11	8	2
7	11	11	7	4	11	7	8	11	5	3	8	8	11	8	2
12	11	11	7	12	11	7	8	11	5	3	8	8	11	8	2
7	11	11	7	11	11	7	8	11	6	3	8	8	11	12	1
7	11	11	11	4	11	7	8	11	5	3	8	8	11	8	1
7	11	11	11	2	11	7	8	11	5	3	8	8	11	8	1
8	11	11	11	2	11	8	8	11	5	3	8	8	11	12	2
12	11	11	11	4	11	8	8	11	5	3	8	8	11	12	2
12	11	11	11	1	11	7	8	11	5	3	8	8	11	12	2
8	11	11	11	4	11	7	8	11	5	3	8	8	11	12	2
8	11	11	11	11	11	7	8	11	6	3	8	8	11	12	2
11	11	11	11	11	11	7	8	11	6	12	8	8	11	11	2
8	11	11	11	11	11	7	8	11	6	3	8	8	11	11	2
8	11	11	11	11	11	7	8	11	6	3	8	8	11	11	2
8	11	11	11	11	11	7	8	11	6	3	8	8	11	11	2
8	11	11	11	11	11	7	11	11	6	3	8	8	11	11	2
8	11	11	11	11	11	11	11	11	6	3	8	8	11	11	2
7	11	11	11	11	11	11	7	11	6	3	8	8	11	11	2
8	11	11	11	11	11	11	3	11	6	3	8	11	11	11	2
8	11	11	11	11	11	11	3	11	5	3	8	8	11	11	2
8	11	11	11	11	11	11	3	11	5	3	8	8	11	11	2
8	11	11	11	11	11	11	3	11	5	3	8	8	11	11	2
8	11	11	11	11	11	11	3	11	1	3	8	8	11	11	2
8	11	11	11	11	11	11	1	11	1	3	8	8	11	11	2
8	11	11	11	11	11	11	3	11	1	3	8	8	11	11	2
8	11	11	11	11	11	11	3	11	1	3	11	8	11	11	11
8	11	11	11	11	11	11	1	1	1	3	11	8	11	11	11
8	11	11	11	11	11	11	4	1	1	3	11	8	11	11	11
8	11	11	11	11	11	11	3	1	1	3	11	8	11	11	11
7	11	11	11	11	11	11	3	1	1	3	11	8	11	11	11
8	11	11	11	11	11	11	3	1	1	3	11	8	11	11	11
8	11	11	11	11	11	11	1	1	1	3	11	8	11	11	11
8	11	11	11	11	11	11	3	1	1	3	11	8	9	11	11
8	11	11	11	12	11	11	4	1	1	3	11	8	11	11	11
8	11	11	11	12	11	11	4	1	1	3	11	8	8	11	11
8	11	11	11	12	11	11	4	1	1	3	11	8	8	11	11
8	11	11	11	12	11	11	4	3	1	3	11	8	8	11	11
8	11	11	11	12	11	11	4	3	1	3	11	8	8	11	11
8	11	11	11	11	11	11	4	3	1	3	11	8	11	11	11
11	11	11	11	11	11	11	4	3	1	3	11	8	11	11	11
11	11	11	11	11	11	12	4	3	11	3	11	8	11	11	11
11	11	11	11	11	11	12	4	3	11	3	11	8	11	11	11
11	11	11	11	11	11	12	4	3	11	12	11	8	11	11	11
8	11	11	11	11	11	12	4	3	11	3	11	8	11	11	11
8	11	11	11	7	11	12	4	3	11	3	11	8	11	11	11
8	11	11	11	11	11	12	4	3	11	3	11	8	11	11	11
8	11	11	11	11	11	12	1	3	11	3	11	8	8	11	11
8	11	11	11	11	11	11	1	3	11	3	11	8	11	11	11
8	11	11	11	11	11	11	1	3	11	3	11	8	11	11	11
8	11	11	11	11	11	11	1	3	11	3	11	8	11	11	11
8	11	11	11	11	11	11	1	3	11	12	11	8	8	11	11
8	11	11	7	11	11	11	4	3	11	12	11	8	8	11	11
8	11	11	11	11	11	11	1	3	11	3	11	8	8	11	11
8	11	11	4	11	11	11	1	3	11	12	11	8	8	11	11
8	11	11	7	11	11	11	1	3	11	3	11	8	8	11	11
8	11	11	7	11	11	11	1	3	11	3	11	8	8	11	11
11	11	11	11	11	11	11	1	3	11	3	11	8	8	8	11
11	11	11	12	11	11	11	1	3	11	3	11	8	8	8	11
8	11	11	11	11	11	11	1	3	11	3	11	8	8	8	11
11	11	11	11	11	11	11	3	3	11	3	11	8	8	8	11
11	11	11	4	11	11	11	3	3	11	3	11	8	8	8	11
12	11	11	11	11	11	11	4	3	11	3	11	8	8	8	11
12	11	11	12	11	11	11	4	3	11	3	11	8	8	8	11
8	11	11	2	11	11	11	3	3	11	3	11	8	8	8	11
8	11	11	2	11	11	11	4	3	11	3	11	8	8	8	11
8	11	11	2	11	11	11	4	3	11	3	11	8	11	8	11
8	11	11	2	11	11	11	4	3	11	3	8	8	11	8	11
8	11	11	2	11	11	11	3	3	11	3	8	8	8	8	11
8	11	11	2	11	11	11	3	3	11	3	8	8	11	8	11
7	11	11	2	11	11	11	4	3	11	3	8	8	11	8	11
8	11	11	2	11	11	11	4	3	11	3	8	8	8	8	11
7	11	11	2	11	11	11	4	3	11	3	8	8	7	8	11
8	11	11	1	11	11	11	4	3	11	3	8	8	1	8	11
8	11	11	2	11	11	11	4	1	11	3	8	8	1	8	11
8	11	11	2	11	11	11	11	11	4	3	8	8	1	8	11
8	11	11	2	11	11	11	11	2	1	3	8	8	3	11	11
8	11	11	1	11	11	11	11	6	1	3	8	8	1	11	11
8	11	11	2	11	11	11	11	12	1	3	8	8	1	8	11
8	11	11	12	11	11	11	11	11	1	3	8	8	1	10	11
11	11	11	1	11	11	11	11	11	1	3	8	8	1	12	11
11	11	11	1	11	11	11	11	11	1	3	8	8	1	12	11
11	11	11	2	11	11	11	11	11	1	3	8	8	1	12	11
8	11	11	1	11	11	11	11	11	1	3	8	8	1	11	11
8	11	11	2	11	11	11	11	11	1	3	8	8	1	8	11
8	11	11	1	11	11	11	11	11	1	1	8	8	1	8	11
8	11	11	2	11	11	11	11	11	1	1	8	8	1	8	11
8	11	11	1	11	11	11	11	11	1	1	8	8	1	7	11
8	11	11	2	11	11	11	11	11	1	1	8	8	1	7	11
7	11	11	2	11	11	11	4	11	5	1	8	8	1	12	11
12	11	11	2	11	11	11	11	11	5	1	8	8	1	12	11
8	11	11	2	11	11	11	11	11	5	1	8	8	1	12	11
8	11	11	2	11	11	11	11	11	5	1	8	8	1	12	11
7	11	11	2	11	11	11	11	11	5	1	8	8	1	4	11
8	11	11	2	11	11	11	11	11	5	1	8	8	1	11	11
7	11	11	1	11	11	11	11	11	5	1	8	8	5	11	11
12	11	11	3	11	11	11	11	11	5	1	8	8	5	11	11
8	11	11	3	11	11	11	11	11	5	1	8	8	1	11	11
8	11	11	3	11	11	11	11	11	5	1	8	8	1	11	11
7	11	11	1	11	11	11	11	11	6	1	8	8	1	11	11
7	11	11	3	11	11	11	11	8	5	1	8	8	1	11	11
12	11	11	3	11	11	11	11	8	6	1	8	8	1	11	11
8	11	11	3	11	11	11	11	8	6	1	8	8	5	11	11
8	11	11	3	11	11	11	11	11	6	1	8	8	1	11	11
8	11	11	3	11	11	11	11	11	6	1	8	8	1	11	11
7	11	11	1	11	11	11	11	11	6	1	8	8	1	11	11
7	11	11	3	11	11	11	11	8	6	1	8	8	1	11	11
7	11	11	3	11	11	11	11	11	6	1	8	8	1	11	11
11	11	11	3	11	11	11	9	11	6	1	8	8	1	11	11
11	11	11	3	11	11	11	11	8	6	1	8	8	1	11	11
11	11	11	3	11	11	11	11	11	6	1	8	8	1	11	11
11	11	11	3	11	11	11	11	8	6	1	8	8	1	11	11
[truncated: 12,000 more rows]
