# Supplementary material for: Visual scanning strategies in the cockpit are modulated by pilots’ expertise: A flight simulator study
Source: PLoS One. 2021 Feb 18;16(2):e0247061. doi: 10.1371/journal.pone.0247061 (PMC7891757; doi:10.1371/journal.pone.0247061)
Supplement: S4 Data — (XLSX) [file pone.0247061.s005.xlsx]

## Sheet: Feuil1
3	1	10	1	11	11	2	11	11	1	1	3	11	1	3	1
3	1	10	1	11	11	2	11	11	1	1	3	11	1	3	1
3	1	10	1	11	11	1	11	11	1	1	3	11	1	3	1
3	1	10	1	11	11	2	11	11	1	1	3	11	1	3	1
3	1	10	1	11	11	2	11	11	1	1	3	11	1	3	4
3	1	10	1	11	11	2	11	11	1	1	3	11	1	3	11
3	1	10	1	11	11	2	11	11	1	3	3	11	1	3	11
3	1	10	1	11	11	2	11	11	1	3	3	11	1	3	11
3	1	10	1	11	11	2	11	11	1	3	3	11	1	3	11
3	1	10	1	11	11	2	11	11	1	3	3	11	1	3	11
3	1	10	1	11	11	2	11	11	1	3	3	11	1	3	11
3	1	10	1	11	11	2	11	11	1	3	3	11	1	12	11
3	1	10	1	11	11	1	11	11	1	3	3	11	1	3	11
3	1	10	1	11	11	1	11	11	4	3	3	11	1	3	11
3	1	10	1	11	11	1	11	11	11	3	3	11	1	3	11
3	1	10	1	11	11	2	11	11	11	1	1	11	1	3	11
3	1	10	1	11	11	2	11	11	11	1	3	11	1	3	11
3	1	10	1	11	11	2	11	11	11	3	1	11	1	3	11
3	1	10	1	11	11	1	11	11	11	3	3	11	1	3	11
3	1	10	1	11	11	4	11	11	11	3	1	11	1	3	11
3	1	10	1	11	11	12	11	11	11	3	1	11	1	3	11
1	1	10	1	11	11	8	11	11	11	3	1	11	1	3	11
1	1	10	1	11	11	9	11	11	11	3	1	11	1	3	11
2	1	10	1	11	11	9	11	11	11	3	1	11	1	7	11
2	1	10	1	11	11	9	11	11	11	3	1	11	1	3	11
1	1	10	1	11	11	9	11	11	11	1	1	11	1	12	11
1	1	10	1	11	11	9	11	11	11	3	1	11	1	3	11
1	1	10	1	11	11	9	11	11	11	3	1	11	1	3	11
1	1	10	1	11	11	9	11	11	11	3	1	11	1	3	11
1	1	10	1	11	11	9	11	11	11	1	1	11	1	3	11
1	1	10	1	11	11	9	11	11	11	3	1	11	1	3	11
1	1	10	1	11	11	9	11	11	11	1	1	11	1	3	11
2	1	10	1	11	11	9	11	11	11	3	1	11	1	1	11
2	1	10	5	11	11	9	11	11	11	3	1	11	1	1	11
2	1	10	1	11	11	9	11	11	11	3	1	11	1	1	11
1	1	10	1	11	11	9	11	11	11	3	1	11	1	2	11
1	1	10	5	11	11	9	11	11	11	3	1	11	1	1	11
1	1	10	5	11	11	9	11	11	11	3	1	11	1	1	11
2	1	10	5	11	11	9	11	11	11	3	1	11	1	1	11
2	1	10	5	11	11	9	11	11	11	1	1	11	1	1	11
2	1	10	5	11	11	9	11	11	11	1	1	11	1	1	11
2	1	10	5	11	11	9	11	11	11	1	1	11	1	1	11
2	1	10	5	11	11	9	11	11	11	1	1	11	1	2	11
2	1	10	5	11	11	9	11	11	11	1	1	11	1	1	11
2	1	10	5	11	11	9	11	11	11	3	1	11	1	1	11
2	1	10	5	11	11	9	11	11	11	5	1	11	12	1	11
2	1	10	5	11	11	9	11	11	11	12	1	11	7	1	11
2	1	12	5	11	11	9	11	11	11	12	1	11	8	2	11
2	1	7	5	11	11	9	11	11	11	12	1	11	10	2	11
2	1	12	5	11	11	9	11	11	11	12	1	11	10	1	11
1	1	12	1	11	4	11	11	11	11	12	1	11	10	1	11
1	1	12	5	11	1	11	11	11	11	7	2	11	10	1	11
2	1	12	5	1	1	9	11	11	11	11	1	11	10	1	11
1	1	12	5	1	1	11	11	11	11	11	1	11	10	1	11
2	1	12	5	1	1	11	11	11	11	11	1	11	10	1	11
2	1	7	5	1	1	11	11	11	11	11	1	11	10	2	11
2	1	6	5	1	1	11	11	11	11	11	1	11	10	1	11
2	1	5	5	1	1	9	11	11	4	11	1	11	10	2	11
1	1	5	5	1	1	9	11	11	1	11	1	11	10	1	11
1	1	5	5	1	1	9	11	11	1	11	1	11	10	1	11
1	1	1	5	1	1	9	11	11	1	11	1	11	10	1	11
1	1	1	5	1	1	9	11	11	1	11	1	11	10	1	11
1	1	1	5	1	3	9	11	11	1	11	2	11	10	1	11
1	1	1	5	1	3	9	11	11	1	11	1	11	10	11	11
2	1	1	5	1	3	9	4	11	1	11	1	11	10	11	11
2	1	1	5	1	3	9	3	11	1	11	2	11	10	11	11
1	1	1	5	1	3	9	3	11	1	11	2	11	10	11	11
1	1	1	5	1	3	9	3	11	1	11	1	11	10	11	11
1	1	1	5	1	3	9	3	11	1	11	1	11	10	11	11
1	1	1	5	1	3	9	3	11	1	11	1	11	10	11	11
2	1	1	5	1	3	9	3	11	1	11	1	11	10	11	11
2	1	1	5	1	3	9	3	11	1	11	1	11	10	11	11
1	1	1	5	1	3	9	3	11	1	11	1	11	10	11	11
1	1	1	5	1	3	9	3	11	1	11	2	11	10	11	11
2	1	1	5	1	3	9	3	11	1	11	1	11	10	11	11
1	1	1	5	1	3	9	3	11	1	11	2	11	10	11	11
1	1	1	5	1	3	9	3	11	1	11	1	11	10	11	11
1	1	1	5	1	3	9	3	11	1	11	1	11	10	11	11
1	1	2	5	1	3	9	3	11	1	11	1	11	10	11	11
1	1	1	12	1	3	9	3	11	1	11	1	11	10	11	11
1	1	1	12	1	3	9	3	11	1	11	2	11	10	11	11
3	1	1	12	1	3	9	3	11	1	11	2	11	10	11	11
3	1	1	12	1	3	9	3	11	1	11	2	11	10	11	11
3	1	1	12	1	1	9	3	11	1	11	2	11	10	11	11
3	1	1	12	1	1	9	3	11	1	11	2	11	10	11	11
3	1	2	12	1	1	9	3	11	1	11	1	11	8	11	11
3	1	1	12	1	1	9	3	4	1	11	1	11	7	11	11
3	1	1	5	1	1	9	3	3	1	11	1	11	7	11	11
3	1	1	1	1	1	9	3	3	1	11	1	11	4	11	11
3	1	1	1	1	1	9	3	3	1	11	1	11	4	11	11
3	1	1	1	1	1	9	3	3	4	11	2	11	4	11	11
3	1	1	1	1	1	9	3	3	7	11	2	11	1	11	11
3	1	1	1	1	1	9	3	3	8	11	2	11	1	11	11
3	1	2	1	4	1	9	3	3	11	11	1	11	1	11	11
3	1	1	1	11	1	9	3	3	11	11	2	11	1	11	11
3	1	1	1	11	2	9	3	3	11	11	1	11	1	11	11
3	1	4	1	11	2	9	3	3	11	4	2	11	1	11	11
3	1	11	1	11	1	9	3	3	11	1	2	11	1	11	11
3	1	11	1	11	1	9	3	3	11	1	2	11	1	9	11
3	1	11	1	11	1	9	3	3	11	1	2	11	1	9	11
3	1	11	1	11	1	9	3	3	11	1	1	11	1	9	11
3	1	11	1	11	1	9	3	3	10	1	1	11	1	9	11
3	2	11	1	11	1	9	3	3	10	1	1	11	1	9	11
3	1	11	1	11	2	9	3	3	10	1	1	11	1	9	11
3	1	11	1	11	2	9	3	3	10	1	1	11	1	9	11
3	1	11	1	11	2	9	3	3	10	3	2	11	1	9	11
3	1	11	1	11	1	9	3	3	10	3	2	11	1	9	11
3	1	11	1	11	1	9	3	3	10	3	2	11	1	9	11
3	1	11	1	11	1	9	3	3	10	3	1	11	1	9	11
3	1	11	1	11	2	9	3	3	10	3	1	11	1	9	11
3	1	11	1	11	2	9	1	3	10	3	1	11	1	9	11
3	1	11	1	11	2	9	12	3	10	3	1	11	1	9	11
3	1	11	1	11	2	11	12	4	10	3	1	11	1	9	11
3	1	11	1	11	2	11	12	11	10	3	2	11	1	9	11
3	1	11	1	11	1	11	12	11	10	3	1	11	1	9	11
3	1	11	1	11	2	11	12	11	10	3	1	11	1	9	11
3	1	11	1	11	1	2	12	11	10	3	1	11	1	12	11
3	1	11	1	11	1	2	12	11	10	3	1	11	1	9	11
3	1	11	1	11	1	2	12	11	10	3	1	11	1	9	11
3	1	11	1	11	1	2	11	11	10	3	2	11	1	9	11
3	1	11	1	11	1	2	11	11	10	3	1	11	1	9	11
3	1	11	1	11	2	2	11	11	10	3	1	11	1	9	11
3	1	11	1	11	2	2	11	11	10	3	2	11	1	9	11
3	1	11	1	11	2	2	11	11	10	3	2	11	1	9	11
3	1	11	1	11	1	2	11	11	10	3	2	11	1	9	11
3	1	11	1	11	1	2	11	11	10	3	2	11	1	9	11
3	1	11	1	11	1	2	11	11	10	3	2	11	1	9	11
3	1	11	3	11	2	2	11	11	10	1	2	11	1	11	11
3	1	11	3	11	1	2	11	11	10	3	2	11	1	11	11
3	1	11	3	11	1	2	11	11	10	3	2	11	1	11	11
3	1	11	3	11	1	2	11	11	10	3	2	11	1	11	11
3	1	11	3	11	1	2	11	11	10	3	1	11	1	11	11
12	1	11	3	11	1	2	11	11	10	3	1	11	1	11	11
3	2	11	3	11	1	2	11	11	10	3	1	11	1	11	11
3	1	11	3	11	2	1	11	11	10	4	1	11	1	11	11
3	1	11	3	11	2	2	11	11	10	3	1	11	1	11	11
3	1	11	3	11	4	2	11	11	10	3	2	11	1	11	11
3	1	11	3	11	4	2	11	11	10	3	2	11	1	11	11
3	1	11	3	11	4	1	11	11	10	4	2	11	1	11	11
3	1	11	3	11	4	1	11	11	10	3	2	11	1	11	11
3	1	11	3	11	11	1	11	11	10	3	2	11	4	11	11
3	1	11	3	11	4	1	11	11	10	3	2	11	11	11	11
3	1	11	3	11	11	1	11	11	10	3	2	11	11	11	11
3	1	11	3	11	11	1	11	11	11	4	1	11	11	11	11
3	1	11	3	11	11	1	11	11	11	11	2	11	11	11	11
3	1	11	3	11	11	1	11	11	11	11	1	11	11	11	11
3	1	11	12	11	11	1	11	11	11	11	1	11	11	11	11
3	1	11	12	11	11	1	11	11	11	11	1	11	11	11	11
3	1	11	12	11	11	1	11	11	11	11	1	11	11	11	11
3	1	11	12	11	11	1	11	11	11	11	1	11	11	11	11
3	1	11	12	11	11	1	11	11	11	11	1	11	11	7	11
3	1	11	3	11	11	1	11	11	11	11	1	11	11	8	11
3	3	11	3	11	11	1	11	11	11	11	1	11	11	7	11
3	3	11	12	11	11	1	11	11	11	11	1	11	11	8	11
3	3	11	12	11	11	1	11	11	11	11	1	11	11	8	11
1	3	11	3	11	11	1	11	11	11	11	1	11	11	8	11
1	3	11	3	11	11	1	11	11	11	11	1	12	11	8	11
3	3	11	3	11	11	1	11	11	11	11	1	3	11	8	11
1	3	11	12	11	11	1	11	11	11	11	1	3	11	8	11
1	3	11	3	11	11	1	11	11	11	11	1	3	11	8	11
1	3	11	3	11	11	1	11	11	11	11	1	3	11	10	11
1	3	11	3	11	11	1	11	11	11	11	1	3	11	10	11
1	1	11	3	11	11	1	11	11	11	11	1	3	11	10	11
1	1	11	12	11	11	1	11	11	11	11	1	3	11	10	11
1	1	11	3	11	11	1	11	11	11	11	1	3	11	10	11
1	1	11	3	11	11	1	11	11	11	11	1	3	11	10	11
1	1	11	3	11	11	1	11	11	11	11	1	3	11	10	11
1	1	11	3	11	11	1	11	11	11	11	1	3	11	12	11
1	1	11	3	11	11	1	11	11	11	11	1	3	11	12	11
1	1	11	3	11	11	1	11	11	11	11	1	3	11	11	11
1	1	11	3	11	11	1	11	11	11	11	1	3	11	10	11
1	1	11	3	11	11	1	11	11	11	11	1	3	11	10	11
1	1	11	3	11	11	1	11	11	11	11	1	12	11	10	11
1	1	11	3	11	11	1	11	11	11	11	1	12	11	10	11
1	1	11	3	11	11	3	11	11	11	11	1	12	11	10	11
1	1	11	3	11	11	3	11	11	11	11	1	12	11	10	11
1	1	11	3	11	11	3	11	11	11	11	12	12	11	10	11
1	1	11	3	11	11	3	11	11	11	11	12	3	11	10	11
1	1	11	3	11	11	3	11	11	11	11	12	3	11	10	11
1	1	11	3	11	11	3	11	11	11	11	12	3	11	10	11
1	1	11	3	11	11	3	11	11	11	11	12	3	11	10	11
1	3	11	3	11	11	3	11	11	11	11	11	3	11	10	11
1	3	11	3	11	11	3	11	11	11	11	11	3	11	11	11
3	3	11	3	11	11	3	11	11	11	11	11	3	11	10	11
1	3	11	3	11	11	3	11	4	11	11	11	3	4	10	11
1	3	11	3	11	11	3	11	1	11	11	11	3	1	10	11
1	3	11	3	11	11	3	11	1	11	11	11	3	1	10	11
1	3	11	3	11	11	3	11	1	11	11	11	3	1	10	11
1	3	11	3	11	11	3	11	1	11	11	11	3	1	10	11
1	3	11	3	11	11	3	11	1	11	11	11	3	1	10	11
1	3	11	3	11	11	1	11	1	11	11	11	3	1	10	11
1	3	4	3	11	11	1	11	1	11	11	11	3	1	10	11
4	3	1	3	11	11	1	1	1	11	11	11	3	1	10	11
4	3	1	3	11	11	1	1	1	11	11	11	3	1	10	11
11	3	1	3	1	11	1	1	1	11	11	11	3	1	10	11
11	3	1	3	1	11	1	1	1	11	11	11	3	1	10	11
11	3	1	3	1	11	1	1	1	11	11	11	3	1	10	11
11	3	1	3	1	11	1	1	1	11	11	11	3	1	12	11
11	3	1	3	1	11	1	1	1	11	11	11	3	1	8	11
11	3	1	3	1	11	1	1	1	11	11	11	3	1	12	11
11	3	1	3	1	11	1	1	1	11	11	11	3	1	3	11
11	3	1	3	4	11	1	1	1	11	11	11	3	1	1	11
11	3	1	3	1	11	1	1	1	11	11	11	3	1	1	11
11	3	1	3	1	11	1	1	1	11	11	11	3	1	1	11
11	3	1	3	1	11	1	1	1	11	11	11	3	1	1	11
11	3	1	3	1	11	1	1	1	11	11	11	3	1	1	11
11	3	1	3	1	11	1	2	1	11	11	11	3	1	1	11
11	3	1	3	1	11	1	2	1	11	11	11	3	1	1	11
11	1	1	3	1	11	1	1	1	11	11	11	3	1	1	11
11	1	1	3	1	11	1	1	1	11	11	11	3	1	1	11
11	1	1	3	1	11	1	1	1	11	11	11	3	1	1	11
11	1	1	12	1	11	1	1	1	1	11	11	3	1	1	11
11	1	1	12	1	11	1	1	1	1	11	11	3	1	2	11
11	1	1	12	1	11	1	2	1	1	11	11	3	1	1	11
11	1	1	12	1	11	1	2	1	1	11	11	3	1	1	11
11	1	1	12	1	11	2	2	1	1	11	11	3	1	1	11
11	1	1	12	1	11	2	2	1	1	11	11	3	1	2	11
11	1	1	12	1	11	2	2	1	1	11	11	3	1	2	11
11	1	1	12	1	11	2	2	1	1	11	11	3	1	1	11
11	1	1	12	1	4	2	2	1	1	11	11	3	1	1	11
11	1	1	3	1	1	2	2	1	1	11	11	3	1	2	11
11	1	1	12	1	1	1	2	1	1	11	11	3	1	1	11
11	11	1	6	1	1	1	2	2	1	11	11	3	1	1	11
11	11	1	3	1	1	2	2	2	1	11	11	3	1	1	11
11	11	1	3	1	1	2	2	2	1	11	11	3	1	1	11
11	11	1	3	2	1	2	2	1	1	11	11	3	1	2	11
11	11	1	3	1	1	2	2	2	2	11	11	3	1	1	11
11	11	1	3	1	1	2	2	1	1	11	11	3	1	1	11
11	11	7	3	1	1	2	2	2	1	11	11	3	1	1	11
11	11	12	3	1	1	2	2	2	1	11	11	3	1	1	11
11	11	12	3	1	1	2	2	2	1	11	11	3	1	1	11
11	11	12	3	1	1	2	2	2	1	11	11	3	1	4	11
11	11	12	3	1	2	2	2	2	1	11	11	3	1	11	11
11	11	7	3	1	2	1	2	2	1	11	11	3	1	11	11
11	11	11	3	1	2	2	2	2	1	11	11	3	1	11	11
11	11	11	3	1	2	2	2	2	1	11	11	3	1	11	11
11	11	11	3	1	2	1	2	1	1	11	11	3	1	11	11
11	11	11	1	2	2	1	2	1	1	11	11	3	1	11	11
11	11	11	3	2	2	1	2	1	1	11	11	3	3	11	11
11	11	11	3	1	2	1	2	1	1	11	11	3	3	11	11
4	11	11	1	1	1	2	2	1	1	11	11	3	3	11	11
1	11	11	1	1	2	1	2	1	1	11	11	3	3	11	11
1	11	11	4	1	2	2	2	1	1	11	11	3	3	11	11
1	4	11	11	1	2	4	2	1	1	11	11	3	3	11	11
1	3	11	11	1	2	4	2	1	1	11	11	3	12	11	11
1	3	11	11	1	2	11	2	1	1	11	11	3	3	11	11
1	3	11	11	1	2	11	2	1	1	11	11	3	3	11	11
1	3	11	11	1	2	11	2	1	1	11	11	3	3	11	11
1	3	11	11	4	1	11	2	1	1	11	11	3	3	11	11
1	3	11	11	11	2	11	2	1	1	11	11	3	3	11	11
1	3	11	11	11	2	11	2	1	1	11	11	3	3	11	11
1	3	11	11	11	1	11	2	1	1	11	11	3	3	11	11
1	3	11	11	11	3	11	2	1	1	11	11	3	12	11	11
1	3	11	11	11	3	11	2	1	1	11	11	3	12	11	11
1	3	11	11	11	3	11	2	1	1	11	11	3	12	11	11
1	3	11	11	11	3	11	2	1	1	11	11	3	12	11	11
1	3	11	11	11	3	11	2	1	1	12	11	3	3	11	11
1	3	11	11	11	3	11	2	1	1	12	11	3	3	11	11
1	3	11	11	11	3	11	2	1	1	12	11	3	3	11	11
1	3	11	11	11	3	11	6	1	1	12	11	3	12	11	11
1	3	11	11	11	3	11	12	1	1	12	11	3	12	11	11
1	1	11	11	11	3	11	12	1	1	12	11	3	12	11	11
1	1	11	11	11	3	11	12	1	1	12	11	3	12	11	11
1	1	11	11	11	3	11	12	1	1	6	11	3	12	11	11
1	1	11	11	11	3	11	12	1	1	6	11	3	12	11	11
1	1	11	11	11	3	11	12	1	1	1	11	3	12	11	11
1	1	11	11	11	3	11	11	1	4	1	11	3	12	11	11
1	1	11	11	11	3	11	11	1	11	1	11	3	3	11	11
1	11	11	11	11	3	11	11	1	11	2	11	3	3	11	11
3	11	11	11	11	3	11	11	1	11	1	11	3	3	1	11
3	11	11	11	11	3	11	11	1	11	1	11	3	3	1	11
3	11	11	11	11	3	11	11	1	11	1	11	3	12	1	11
3	11	11	11	11	3	11	11	1	11	1	11	3	12	1	11
3	11	4	11	11	3	11	11	1	11	1	11	3	7	1	11
3	11	1	11	11	3	11	11	3	11	1	11	3	12	1	11
3	11	1	4	11	3	11	11	3	11	1	11	3	12	1	11
3	11	1	3	11	3	11	11	3	11	1	11	3	12	1	11
3	11	1	3	11	3	11	11	3	11	1	11	3	4	1	11
3	11	1	12	11	3	11	11	3	11	1	11	3	11	1	11
3	11	1	12	11	3	11	11	3	11	1	11	3	11	1	11
3	11	1	12	11	3	11	11	3	11	1	11	3	11	1	11
3	11	1	12	11	3	11	11	3	11	1	11	3	11	3	11
3	11	1	12	11	3	11	11	3	11	1	11	3	11	1	11
1	11	1	12	11	3	11	11	3	11	1	11	3	11	3	11
1	11	1	12	11	3	11	11	3	11	1	11	3	11	3	11
1	11	1	12	11	3	11	11	3	11	1	11	3	11	3	11
1	11	1	3	11	3	11	11	3	11	1	11	3	11	3	11
1	11	1	3	11	3	11	11	3	11	1	11	3	11	3	11
1	11	1	3	11	3	11	11	3	11	1	11	3	11	3	11
1	11	1	3	11	3	11	11	3	11	1	11	3	11	3	11
1	11	1	3	11	3	11	11	3	11	1	11	3	11	3	11
1	11	1	3	11	3	11	11	3	11	1	11	3	11	3	11
1	11	1	3	11	3	11	11	3	11	1	11	3	11	3	11
1	11	1	3	11	3	11	11	3	11	1	11	3	11	3	11
1	11	1	3	11	3	11	11	3	11	1	11	3	11	3	11
1	11	1	3	11	3	11	11	3	11	1	11	5	11	3	11
1	11	1	3	11	3	11	11	3	11	1	11	1	11	3	11
1	11	1	3	11	3	11	11	3	11	1	11	3	11	3	11
1	11	1	3	11	3	11	11	3	11	1	11	4	11	3	11
1	11	1	3	11	3	11	11	3	11	1	11	11	11	3	11
3	11	1	12	11	3	11	11	3	11	1	11	11	11	3	11
7	11	1	12	11	3	11	11	1	11	1	11	11	11	3	11
7	11	1	3	11	3	11	11	1	11	1	11	11	11	3	11
7	11	1	12	11	3	11	11	1	11	1	11	11	11	3	11
7	11	1	12	11	3	11	11	1	11	1	11	11	11	3	11
7	11	1	12	11	3	11	11	1	11	1	11	11	11	3	11
7	11	1	3	11	3	11	11	1	11	1	11	11	11	3	11
7	11	1	3	11	3	12	11	1	11	1	11	11	11	3	11
7	11	1	3	11	3	2	11	1	11	1	11	11	11	3	11
8	11	1	3	11	3	1	11	1	11	1	11	11	11	3	11
7	11	4	12	11	3	1	11	1	11	1	11	11	11	3	11
7	11	11	3	11	3	1	11	1	11	1	11	11	11	3	11
7	11	11	3	11	3	2	11	1	11	1	11	11	11	3	11
7	11	11	3	11	3	12	11	1	11	1	11	11	11	3	11
7	11	11	3	11	3	1	11	1	11	1	11	11	11	3	11
7	11	11	3	11	3	4	11	1	11	1	11	11	11	3	11
7	11	11	3	11	3	4	11	1	11	1	10	11	11	3	11
7	11	11	3	11	3	1	11	1	11	1	10	11	11	3	11
7	11	11	3	11	3	1	11	1	11	1	11	11	11	3	11
7	11	11	3	11	3	1	11	1	11	1	10	11	11	3	11
7	11	11	3	11	3	1	11	1	11	1	10	11	11	3	11
7	11	11	3	11	3	1	11	1	11	1	10	11	11	3	11
7	11	11	3	11	3	1	11	1	11	4	10	11	4	3	11
7	11	11	3	11	3	1	11	1	11	4	10	11	3	3	11
7	11	11	3	11	3	3	11	1	11	4	10	11	3	3	11
7	11	11	3	11	3	3	11	1	11	4	10	11	3	3	11
7	11	11	3	11	3	1	11	1	11	4	10	11	3	3	11
7	11	11	12	11	3	3	11	1	11	4	10	11	3	3	11
7	11	11	12	11	3	11	11	1	11	4	10	11	3	11	11
7	11	11	12	11	3	11	11	1	11	4	10	11	3	11	11
7	11	11	3	11	3	12	11	1	11	4	10	11	3	11	11
7	11	11	12	11	3	1	11	2	11	4	10	11	3	11	11
7	11	11	3	11	3	12	11	1	11	4	10	11	3	11	11
7	11	11	3	11	3	1	11	1	11	4	10	11	3	11	11
7	11	11	3	11	3	1	11	1	11	4	10	11	12	11	11
7	11	11	3	11	3	1	11	1	11	4	10	11	3	11	11
7	11	11	3	11	1	1	11	1	11	4	10	11	3	11	11
7	11	11	1	11	1	2	11	1	11	4	10	11	3	11	11
7	11	11	2	11	1	1	11	1	11	4	10	11	3	11	11
7	11	11	1	11	1	1	11	1	11	4	10	11	3	11	11
7	11	11	1	11	1	1	11	1	11	4	10	11	12	11	11
7	11	11	1	11	1	1	11	1	11	4	10	11	12	11	11
7	11	11	1	11	1	1	11	1	11	4	10	11	12	11	11
7	11	11	1	11	1	1	11	1	11	4	10	11	12	11	11
8	11	11	1	11	1	1	11	1	11	4	10	11	12	11	11
7	11	11	1	11	1	1	11	1	11	4	10	11	12	11	11
7	11	11	1	11	1	1	11	1	11	4	10	11	12	11	11
7	11	11	1	11	1	1	11	1	11	4	10	11	3	11	11
7	11	11	1	11	1	1	11	1	11	4	10	11	3	11	11
8	11	11	1	11	1	1	11	1	11	4	10	11	3	11	11
7	11	11	1	11	1	1	11	1	11	4	10	11	3	11	11
7	11	11	1	11	1	1	11	1	11	4	10	11	3	11	11
7	11	11	1	11	2	1	11	1	11	4	10	11	3	11	11
7	11	11	2	11	2	1	11	1	11	4	12	11	3	11	11
7	11	11	2	11	1	1	11	1	11	4	7	11	3	11	11
7	11	11	1	11	1	1	11	1	11	4	12	11	1	11	11
11	11	11	1	11	1	1	11	12	11	4	12	11	1	11	11
11	11	11	1	11	1	1	11	7	11	4	12	11	1	11	11
11	11	11	1	11	1	1	11	8	11	4	12	11	1	11	11
11	11	11	1	11	1	1	11	12	11	4	12	11	1	11	11
11	11	11	1	11	1	1	11	10	11	4	12	11	1	11	11
11	11	11	1	11	1	1	11	10	11	4	5	11	1	11	11
11	11	11	1	11	1	1	11	10	11	4	2	11	1	11	11
11	11	11	1	11	1	1	11	10	11	4	2	11	1	4	11
11	11	11	1	11	1	2	11	10	11	4	2	11	1	1	11
11	11	11	1	11	1	2	11	10	11	4	2	11	1	1	11
11	11	11	1	11	2	2	11	10	11	4	2	11	1	1	11
11	11	11	1	11	2	1	11	10	11	1	2	11	1	1	11
11	11	11	1	11	2	1	11	10	11	1	2	11	1	1	11
11	11	11	1	11	2	1	11	10	11	4	1	11	1	1	11
11	11	11	1	11	1	4	11	10	11	4	2	11	1	1	11
11	11	11	1	11	2	4	11	10	11	4	1	11	1	1	11
11	11	11	1	4	6	1	11	10	11	1	1	11	1	1	11
11	11	11	1	1	5	5	11	10	11	1	1	11	1	1	11
11	11	11	1	1	7	1	11	10	11	1	1	11	1	1	11
11	11	11	1	1	1	1	11	10	11	1	2	11	1	1	11
11	11	11	1	1	4	1	11	10	11	1	1	11	1	1	11
11	11	11	1	1	11	1	11	10	11	1	1	11	1	1	11
11	11	11	1	1	11	2	11	10	11	1	1	11	1	1	11
11	11	11	1	1	11	1	11	10	11	1	1	4	1	1	11
11	11	11	1	1	11	1	11	10	11	1	1	1	1	1	11
11	1	11	1	1	11	1	11	10	11	4	1	1	1	1	11
11	3	11	1	1	11	4	11	10	11	4	1	1	3	1	11
11	1	11	1	1	11	1	11	10	11	4	1	1	3	1	11
11	1	11	1	2	11	2	11	10	11	4	1	1	3	1	11
11	1	11	1	1	11	4	11	10	11	4	2	1	3	1	11
11	1	11	1	1	11	2	11	10	11	4	1	1	3	2	11
11	1	11	1	1	11	1	11	10	11	12	2	1	3	2	11
11	1	11	1	1	11	1	11	10	11	12	1	1	3	1	11
11	1	11	1	2	11	2	11	10	11	12	1	1	3	1	11
11	1	11	1	1	11	2	11	10	11	12	2	1	3	1	11
11	1	11	1	2	11	2	11	10	11	12	1	1	3	1	11
11	1	11	1	2	11	2	11	10	11	11	1	1	3	1	11
11	1	11	1	2	11	1	11	10	11	11	2	1	3	1	11
11	1	11	1	2	11	1	11	10	11	11	4	2	3	1	11
11	1	11	1	2	11	1	11	10	11	11	4	2	3	1	11
11	1	11	1	2	11	2	11	10	11	11	11	2	3	3	11
11	1	11	1	1	11	2	11	10	11	11	11	1	3	3	11
11	1	11	1	1	11	1	11	10	11	11	11	1	3	3	11
11	1	11	1	2	11	2	11	10	11	11	11	1	3	3	11
11	1	11	1	1	11	2	11	10	11	11	11	1	3	3	11
11	1	11	1	1	11	2	11	10	11	11	11	1	3	3	11
11	1	11	1	1	11	2	11	10	11	11	11	1	3	3	11
11	1	11	1	1	11	2	11	10	11	11	11	1	3	3	11
11	1	11	1	2	11	1	11	10	11	11	11	1	3	3	11
11	1	11	1	2	11	1	11	10	4	11	11	1	3	12	11
11	1	4	1	1	11	1	11	10	1	11	11	1	3	3	11
11	1	1	1	1	11	2	11	10	1	11	11	1	3	3	11
11	1	1	1	1	11	2	11	10	1	11	11	2	3	3	11
11	1	1	1	1	11	1	11	10	1	11	11	2	3	3	11
11	1	1	1	1	11	2	11	10	1	11	11	2	3	3	11
11	1	1	1	1	11	2	11	10	1	11	11	2	3	3	11
11	1	1	1	1	11	2	11	10	1	11	11	2	3	3	11
11	1	1	1	11	11	1	11	10	1	11	11	1	1	3	11
11	1	1	1	11	11	4	11	10	1	11	11	1	1	3	11
11	1	1	1	11	11	1	11	10	1	11	11	2	1	12	11
11	1	1	1	11	11	1	11	10	1	11	11	2	1	3	11
11	1	1	1	11	11	1	11	10	1	11	11	2	1	11	11
11	1	1	1	11	11	1	11	10	1	11	11	2	1	11	11
11	1	1	1	11	11	1	11	10	1	11	11	2	1	11	11
11	1	1	1	11	11	3	11	10	1	11	11	2	1	11	11
11	1	1	1	11	11	4	11	10	1	11	11	2	1	11	11
11	1	1	1	11	11	4	11	10	1	11	11	2	1	11	11
11	1	1	1	11	11	4	11	10	1	11	11	2	1	11	11
11	1	1	1	11	11	4	11	7	1	11	11	2	1	11	11
11	1	1	4	11	11	4	11	12	1	11	11	2	1	11	11
4	1	1	4	11	11	4	11	12	1	11	11	1	1	11	11
1	1	1	11	11	11	4	11	7	1	11	11	1	1	11	11
1	1	1	11	11	11	1	11	11	1	11	11	1	1	11	11
1	1	1	11	11	11	3	11	11	1	11	11	4	1	11	11
1	1	1	11	11	11	1	11	11	1	11	11	11	1	11	11
1	1	1	11	11	11	1	11	11	1	11	11	11	1	11	11
1	1	1	11	11	11	1	11	11	1	11	11	11	1	11	11
1	1	1	11	11	11	1	11	11	1	11	11	11	4	11	11
1	1	1	11	11	11	5	11	11	1	11	10	11	11	11	11
1	1	1	11	11	11	5	11	11	3	11	10	11	11	11	11
1	2	1	11	11	11	12	11	11	3	11	10	11	11	11	11
1	1	1	11	11	11	12	11	11	3	11	10	11	11	11	11
1	1	1	11	11	11	12	11	11	3	11	10	11	11	11	11
1	1	1	11	11	11	2	11	11	3	11	10	11	11	11	11
1	1	7	11	11	11	1	11	11	3	11	10	11	11	11	11
1	1	12	11	11	11	1	11	11	3	11	10	11	11	11	11
1	1	12	11	11	11	6	11	11	3	11	10	11	11	11	11
1	1	12	11	11	11	6	11	11	3	11	10	11	11	11	11
1	1	12	11	11	11	5	11	11	3	11	10	11	11	11	11
1	1	11	11	11	11	2	11	11	3	11	10	11	11	11	11
1	1	11	11	11	11	2	11	11	3	11	10	11	11	11	11
1	1	11	11	11	11	1	11	11	3	11	10	11	11	11	11
1	1	11	11	11	11	1	11	11	3	11	10	11	11	11	11
1	1	11	11	11	11	3	11	11	3	11	10	11	11	11	11
1	1	11	11	11	11	11	11	11	3	11	10	11	11	11	11
1	1	11	11	11	11	4	11	11	3	11	10	11	11	11	11
1	1	11	11	11	11	12	11	11	3	11	10	11	11	11	11
1	1	11	11	11	11	1	11	11	3	11	10	11	11	11	11
1	1	11	11	11	11	3	11	11	3	11	10	11	11	11	11
1	1	11	11	11	11	3	11	11	3	12	10	11	11	11	11
1	1	11	11	11	11	3	11	11	3	12	10	11	11	11	11
1	1	11	11	11	11	1	11	11	3	12	10	11	11	11	11
1	1	11	11	11	11	3	11	11	3	12	10	11	11	11	11
1	1	11	11	11	11	12	11	11	3	12	10	11	11	11	11
1	1	11	11	11	11	3	11	11	3	12	10	11	11	11	11
1	1	11	11	11	11	4	11	11	3	12	10	11	11	11	11
1	1	11	11	11	11	1	11	11	3	12	10	11	11	11	11
1	1	11	11	11	11	12	11	11	3	12	10	11	11	1	11
1	1	11	11	11	11	7	11	11	3	12	10	11	11	1	11
1	1	11	11	11	11	7	11	11	3	12	10	11	11	1	11
1	1	11	11	11	11	7	11	11	3	12	10	11	11	1	11
1	1	11	11	11	11	7	11	11	3	12	10	11	11	1	11
1	1	11	11	11	11	7	11	11	3	12	10	11	11	1	11
1	1	11	11	11	11	7	11	11	3	12	10	11	11	1	11
1	2	11	11	11	11	7	11	11	3	12	10	11	11	1	11
3	1	11	11	11	11	11	11	11	3	12	10	4	11	1	11
7	1	11	11	11	11	7	11	11	3	11	10	1	11	1	11
7	1	11	11	11	11	2	11	11	3	11	10	1	11	1	11
8	1	11	11	11	11	1	11	11	3	11	10	1	11	1	11
8	1	8	11	11	11	4	11	11	3	11	10	1	11	1	11
11	1	12	11	11	11	4	11	11	3	11	10	1	11	1	11
11	3	7	11	11	11	1	11	11	3	11	10	1	11	1	11
11	3	12	11	11	11	1	11	11	3	11	10	1	11	1	11
11	3	12	11	11	11	4	11	11	3	11	10	1	11	1	11
11	3	12	11	11	11	4	11	11	3	11	10	1	11	1	11
10	3	12	11	11	11	1	11	11	3	11	10	1	11	1	11
10	3	12	11	11	11	1	11	11	3	11	11	1	11	1	11
10	3	12	11	11	11	1	11	11	3	11	11	1	11	1	11
10	3	12	11	11	11	1	11	11	3	11	11	2	11	1	11
10	3	12	11	11	11	1	11	11	3	11	11	1	11	2	11
10	3	12	11	11	11	1	11	12	3	11	11	2	11	1	11
10	3	12	11	11	11	4	11	12	3	11	11	1	11	1	11
10	3	10	11	11	11	4	11	12	3	11	11	2	11	1	11
10	3	10	11	11	11	4	11	12	3	11	11	2	11	1	11
11	3	10	11	11	11	4	11	12	3	11	11	2	11	1	11
11	3	10	11	11	11	4	11	12	3	11	11	1	11	1	11
10	3	10	11	11	11	4	11	12	3	11	11	1	11	1	11
10	3	10	11	11	11	4	11	12	3	11	11	1	11	1	11
11	3	10	11	11	11	4	11	12	3	11	11	1	11	3	11
11	3	10	11	11	11	4	11	12	3	11	11	1	11	3	11
11	3	10	11	11	11	4	11	12	3	11	11	2	11	7	11
11	3	10	11	11	11	4	11	12	3	11	11	2	11	3	11
10	3	10	11	12	11	4	11	12	3	11	11	2	11	3	11
10	3	10	11	12	11	4	11	12	3	11	11	2	11	3	11
10	3	10	11	12	11	4	11	12	3	11	11	2	11	3	11
10	3	10	11	11	11	4	11	12	3	11	11	2	11	3	11
11	3	10	11	9	11	4	11	12	3	11	11	2	11	3	11
11	1	10	11	11	11	11	11	12	3	11	11	2	11	3	11
11	1	10	11	11	11	11	11	12	3	11	11	2	11	3	11
11	1	10	11	11	11	11	11	12	3	11	11	2	11	3	11
11	1	10	11	9	11	11	11	12	12	11	11	1	11	3	11
11	1	10	11	11	11	11	11	12	3	11	11	1	11	3	4
11	1	10	11	11	11	11	11	12	3	11	11	2	11	3	3
11	1	10	11	11	11	11	11	12	3	11	11	1	11	3	1
11	1	10	11	11	11	11	11	12	3	11	11	1	11	3	3
11	1	10	11	11	11	11	11	12	3	11	11	1	11	4	3
11	1	10	11	11	11	11	11	12	3	11	11	2	11	3	3
11	1	10	11	11	11	11	11	12	3	11	11	2	11	3	3
11	1	10	11	11	11	11	11	12	3	11	11	2	11	3	1
11	1	10	11	11	11	11	11	12	12	11	11	2	11	3	3
11	1	10	11	11	11	11	11	12	12	11	11	2	11	3	1
11	1	10	11	11	11	11	11	12	12	11	11	2	11	4	1
10	1	10	11	11	11	11	11	11	12	11	11	1	11	11	1
11	1	11	11	11	11	11	11	11	12	11	11	1	11	11	1
11	1	8	11	11	11	11	11	11	12	11	11	4	11	11	1
10	1	7	11	11	11	11	11	11	12	11	11	12	11	11	1
10	1	7	11	11	11	11	11	11	3	11	11	12	11	11	1
10	1	7	11	11	11	11	11	11	12	11	11	11	11	11	1
10	1	7	12	11	11	11	11	11	12	11	11	11	11	11	1
10	1	7	12	11	11	11	11	11	3	11	11	11	11	11	1
10	1	7	12	11	11	11	11	11	3	11	11	11	11	11	1
10	1	7	12	11	11	11	11	11	3	11	11	11	11	11	1
10	1	7	12	11	11	11	11	11	4	11	11	11	11	11	1
10	1	7	11	11	11	11	11	11	11	11	11	11	11	11	1
11	1	7	11	11	11	11	11	11	11	11	11	11	11	11	1
11	4	7	11	11	11	11	11	11	11	11	11	11	11	11	1
10	11	3	11	11	11	11	11	11	11	11	11	11	11	11	1
10	11	1	11	11	11	11	11	11	11	11	11	11	11	11	1
10	11	1	11	11	11	11	11	11	11	11	11	11	11	11	1
10	11	1	11	12	11	11	11	11	11	11	11	11	11	11	1
10	11	1	11	12	3	11	11	11	11	11	11	11	11	11	1
10	11	1	11	7	3	11	11	11	11	11	11	11	11	11	1
10	11	1	11	11	3	11	11	11	11	11	11	11	11	11	1
10	11	1	11	9	3	11	11	4	11	11	11	11	11	11	1
10	11	1	11	11	3	11	11	1	11	11	11	11	11	11	3
10	11	1	11	11	3	11	11	1	11	11	11	11	11	11	3
10	11	1	11	11	3	11	11	1	11	11	11	11	11	11	3
10	11	1	11	11	3	11	11	1	11	11	11	11	11	11	3
10	11	1	11	11	3	11	11	1	11	11	11	11	11	11	3
10	11	1	11	11	3	11	11	1	11	11	11	11	11	11	3
10	11	1	11	11	3	11	11	1	11	11	11	11	11	11	1
10	11	1	11	11	3	11	11	1	11	11	11	11	11	11	1
10	11	1	11	11	3	11	11	2	11	11	11	11	11	11	3
10	11	1	11	11	3	11	11	1	11	11	11	11	11	11	3
10	11	1	11	11	3	11	11	2	11	11	11	11	11	11	3
10	11	1	11	11	3	11	11	1	11	11	11	11	11	11	3
10	11	2	11	11	3	11	11	2	11	11	11	11	11	11	3
10	11	2	11	11	3	11	11	1	11	11	11	11	11	11	3
10	11	1	11	11	3	11	11	2	11	11	11	11	11	11	3
10	11	1	11	11	3	11	11	1	11	11	11	11	11	11	3
10	11	1	11	11	3	11	11	1	11	11	11	11	11	11	3
10	11	1	11	11	3	11	11	1	11	11	11	11	11	11	3
10	11	1	11	11	3	11	11	2	11	11	11	11	11	7	3
10	11	1	11	11	3	11	11	1	11	11	11	11	11	7	3
10	11	1	11	11	3	11	11	1	11	11	11	11	11	7	3
10	11	1	11	11	3	4	11	1	11	11	11	11	7	7	1
10	11	1	11	11	3	1	11	1	11	12	11	11	4	7	1
10	11	1	11	11	3	1	11	1	11	12	11	11	3	7	1
10	11	1	11	11	3	1	11	1	11	12	11	11	3	7	1
10	11	1	11	11	3	1	11	1	11	12	11	11	3	7	1
10	11	1	11	11	3	1	11	1	11	12	11	11	3	7	1
10	11	1	11	11	3	1	11	1	11	12	11	11	3	7	1
10	11	1	11	11	3	1	11	1	11	12	11	11	3	7	1
10	11	1	11	11	3	1	11	1	11	5	11	11	3	7	1
11	11	1	4	11	3	1	11	1	11	2	11	11	3	7	1
11	11	1	4	11	3	1	11	1	11	2	11	11	3	7	1
11	11	1	1	11	3	1	11	1	11	2	11	11	3	11	1
10	11	1	4	11	3	1	11	1	11	2	11	11	3	11	1
10	11	1	1	11	3	1	11	1	11	4	11	11	3	11	1
10	11	1	1	11	3	1	11	1	11	1	11	11	12	11	1
10	11	1	1	11	3	1	11	1	11	1	11	11	3	11	1
10	11	1	1	11	3	1	11	1	11	1	11	11	3	11	1
10	11	1	1	11	3	1	11	1	11	1	11	11	12	11	1
10	11	1	1	11	3	1	11	2	11	1	11	11	3	11	1
10	11	1	1	11	3	1	11	2	11	1	11	11	3	11	1
10	11	1	1	11	3	1	11	2	11	2	11	11	3	11	1
10	11	1	1	11	3	1	11	1	11	1	11	11	3	11	1
10	11	1	1	11	3	1	11	2	4	2	11	11	3	11	1
10	11	1	1	11	3	1	11	2	3	1	11	11	3	11	1
10	11	1	1	11	3	1	11	2	3	2	11	11	3	11	1
10	11	1	1	11	3	1	11	2	3	1	11	11	3	11	1
11	11	1	1	11	3	1	11	2	3	1	11	11	3	11	1
10	11	1	1	11	3	1	11	1	3	1	11	11	3	11	1
10	11	2	1	11	3	1	11	1	3	1	11	11	3	11	1
10	11	1	1	11	3	1	11	1	3	1	11	11	1	11	1
10	11	1	1	11	3	1	11	2	3	1	11	11	1	11	1
11	11	1	1	11	3	1	11	2	3	1	11	11	1	11	1
11	11	1	1	4	3	1	11	1	3	1	11	11	1	11	1
11	11	1	1	1	3	1	11	2	3	1	11	11	1	11	1
11	11	1	1	1	3	1	11	2	3	1	11	11	1	11	1
11	11	1	1	1	3	1	11	2	3	1	11	11	1	11	1
10	11	1	1	1	3	1	11	2	3	1	11	11	1	11	1
10	11	1	1	1	1	1	11	2	3	1	11	11	1	11	1
10	11	1	1	1	1	1	11	2	3	1	11	11	1	11	1
10	11	1	1	1	1	1	11	1	3	2	11	11	1	11	1
10	11	1	1	1	1	1	11	2	3	2	11	11	1	11	1
10	11	1	1	1	1	1	11	2	3	2	11	11	1	11	1
10	11	1	1	1	1	1	11	2	3	2	11	11	1	4	1
10	11	1	1	1	1	1	11	2	3	2	11	11	1	1	1
10	11	1	1	1	1	1	11	2	3	2	11	11	1	1	1
10	11	1	1	1	1	1	11	2	3	2	11	11	1	1	1
10	11	1	1	1	1	1	11	2	3	2	11	11	1	1	1
10	11	1	1	1	1	1	11	1	3	2	11	11	1	1	1
10	11	1	1	1	1	1	11	2	3	2	11	11	1	1	4
10	11	1	1	1	1	3	11	2	3	2	11	11	1	1	11
10	11	1	1	1	1	3	11	2	3	2	11	11	1	1	11
10	11	2	1	1	1	3	11	2	3	2	11	4	1	1	11
11	11	1	1	1	1	3	11	1	3	2	11	1	1	1	11
11	11	1	1	1	2	3	11	2	3	2	11	1	1	1	11
11	11	1	1	1	1	3	11	2	3	4	11	1	1	1	11
11	11	1	1	1	1	3	11	2	3	4	11	1	1	1	11
11	11	4	1	1	2	3	11	2	3	4	11	1	1	1	11
11	11	11	1	1	2	3	11	2	3	2	11	1	1	1	11
8	11	11	1	1	1	3	11	2	3	2	11	1	1	1	11
8	11	11	1	1	1	3	11	2	3	2	11	1	1	1	11
7	11	11	1	1	1	3	11	2	3	4	11	1	1	1	11
3	11	11	1	1	1	3	11	2	3	4	11	1	1	1	11
3	11	11	1	1	1	3	11	2	3	2	11	1	1	1	11
1	11	11	1	1	1	3	11	2	3	2	11	3	1	1	11
1	11	11	1	1	1	3	11	2	3	2	11	3	1	1	11
1	11	11	1	1	1	3	11	2	3	2	11	3	1	1	11
1	11	11	1	1	1	3	11	2	3	2	11	3	1	1	11
1	11	11	1	1	1	3	11	2	3	2	11	3	1	1	11
1	11	11	1	1	1	3	11	2	3	2	11	1	1	1	11
1	11	11	1	1	1	3	11	2	3	2	11	1	1	1	11
1	11	11	1	11	2	3	11	2	3	2	11	1	1	3	11
1	11	11	1	11	2	3	11	2	3	2	11	1	1	3	11
1	11	11	1	11	2	3	11	2	1	2	11	1	1	3	11
1	11	11	1	11	1	3	11	2	1	2	11	1	1	3	11
1	11	11	1	11	1	3	11	2	1	2	11	1	1	12	11
1	11	11	1	11	4	3	11	2	1	2	11	1	1	3	11
1	11	11	1	11	4	3	11	2	1	2	11	1	1	3	11
1	11	11	1	11	4	1	11	2	1	2	11	1	1	3	11
1	11	11	1	11	11	1	11	2	1	2	11	1	1	3	11
1	11	11	1	11	11	1	11	2	1	2	11	2	1	3	11
1	11	11	1	11	11	1	11	2	1	2	11	2	1	3	11
1	11	11	1	11	11	1	11	2	1	2	11	2	1	3	11
1	11	11	1	11	11	1	11	2	1	2	11	2	1	3	11
1	12	11	1	11	11	1	11	2	1	2	11	1	1	3	11
1	12	11	1	11	11	1	4	2	1	2	11	1	1	3	11
1	12	11	1	11	11	1	1	2	1	2	11	1	1	3	11
1	1	11	1	11	11	1	1	2	1	2	11	2	3	3	11
1	1	11	1	11	11	1	1	2	1	2	11	1	1	3	11
1	1	11	1	11	11	1	1	2	1	2	11	1	1	3	11
1	1	11	1	11	11	1	1	2	1	2	11	1	1	3	11
1	1	11	1	11	11	1	1	2	1	2	11	1	1	3	11
1	1	11	1	11	11	1	1	2	1	2	11	1	1	3	11
1	1	11	1	11	11	1	1	2	1	2	11	1	1	3	11
1	1	11	1	11	11	1	1	2	1	2	11	1	1	12	11
1	1	11	1	11	11	1	1	2	1	2	11	2	1	3	11
1	1	11	1	11	11	1	3	2	1	2	11	2	1	12	11
1	1	11	1	11	11	1	3	2	1	2	11	2	1	3	11
1	1	11	1	11	11	1	3	2	1	2	11	2	1	12	11
1	1	11	1	11	11	1	3	2	1	2	11	2	1	12	11
1	1	11	1	11	11	1	3	2	1	12	11	2	1	3	11
1	1	11	1	11	11	1	3	1	1	2	11	2	1	3	11
1	1	11	1	11	11	1	3	2	1	2	11	2	1	3	11
1	1	11	1	11	11	1	3	2	1	2	4	2	1	3	11
1	1	11	1	11	11	1	3	2	1	2	1	2	1	3	11
1	1	11	1	11	11	1	3	2	1	12	1	2	1	3	11
1	1	11	1	11	11	1	3	2	1	12	1	2	1	3	11
1	1	11	1	11	11	1	3	2	4	12	1	2	1	3	11
1	1	11	1	11	11	1	3	2	11	12	1	2	1	4	11
1	1	11	2	11	11	1	3	2	11	2	1	2	1	4	11
1	1	11	2	11	11	1	3	2	11	2	1	2	1	11	11
1	2	11	2	11	11	1	3	2	11	2	1	1	1	11	11
1	2	11	2	11	11	2	3	2	11	2	1	1	1	11	11
1	2	11	1	11	11	2	3	2	11	12	1	1	1	11	11
1	2	11	1	11	11	2	3	2	11	2	1	1	1	11	11
1	2	11	1	11	11	2	3	2	11	2	1	1	1	11	11
1	2	11	1	11	11	2	3	2	11	2	1	1	1	11	11
1	2	11	1	11	11	1	3	2	11	2	1	1	1	11	11
1	1	11	1	11	11	1	3	2	11	2	1	2	1	11	11
1	1	11	1	11	11	1	3	2	11	2	1	1	1	11	11
1	1	11	1	11	11	1	3	2	11	2	1	2	1	11	11
1	2	11	1	11	11	1	3	2	11	2	1	2	1	11	11
1	2	11	1	11	11	2	3	2	11	2	1	1	1	11	11
1	1	11	1	11	11	1	3	2	11	2	1	2	1	11	11
1	1	11	1	11	11	1	3	2	11	2	1	2	1	11	11
1	3	11	1	11	11	1	3	2	11	2	1	2	1	11	11
1	7	11	1	11	11	2	3	2	11	2	1	2	1	11	11
1	8	11	1	11	11	2	3	2	11	2	1	1	1	11	11
1	8	11	1	11	11	1	3	2	11	3	1	2	1	11	11
1	7	11	1	11	11	1	3	2	11	1	1	2	1	11	11
1	7	11	3	11	11	1	3	2	11	7	3	2	1	11	11
1	7	11	3	11	11	1	3	2	11	7	3	1	1	11	11
1	7	11	3	11	11	1	3	2	11	7	3	1	1	11	11
1	7	11	3	11	11	1	3	2	11	7	3	1	1	11	11
1	7	11	3	11	11	1	3	2	11	7	3	1	1	11	11
1	7	11	3	11	11	1	3	1	11	7	3	1	1	11	11
1	7	11	3	11	11	1	3	11	11	7	3	1	1	11	11
1	7	11	3	11	11	2	3	11	11	7	3	1	1	11	11
1	7	11	3	11	11	1	3	11	11	7	3	1	1	11	11
1	7	11	3	11	11	1	3	11	11	7	3	1	1	11	11
1	7	11	3	11	11	1	3	11	11	7	3	1	1	11	11
1	7	11	3	11	11	1	3	11	11	7	3	2	1	11	11
1	7	11	3	11	11	2	3	11	9	7	3	1	1	11	11
1	7	11	3	11	11	2	3	11	11	7	3	2	1	11	11
1	7	11	3	11	11	2	3	11	11	7	3	2	1	11	11
1	7	11	3	11	11	2	3	11	10	7	3	2	1	11	11
1	7	11	3	11	4	2	3	11	10	7	3	2	1	11	11
1	7	11	3	11	1	2	3	11	10	7	3	2	1	11	11
1	7	11	3	11	1	1	3	11	10	7	3	2	1	11	11
1	7	11	3	11	1	2	3	11	10	7	3	2	3	11	11
1	7	11	3	11	1	2	3	11	10	7	3	2	12	11	11
1	7	11	3	11	1	1	3	11	10	7	3	2	12	11	11
1	7	11	3	11	1	1	3	11	10	7	3	1	12	11	11
1	7	11	3	11	1	2	3	11	10	7	3	1	1	11	11
1	7	11	3	11	1	2	3	11	10	7	3	2	1	11	11
1	7	11	3	11	1	2	3	11	10	7	3	2	1	3	11
1	7	11	3	11	1	2	3	11	10	7	3	2	1	3	11
1	7	11	3	11	1	2	3	11	10	7	3	1	1	3	11
1	7	11	3	11	1	1	3	11	10	7	3	1	1	3	11
3	7	11	3	11	1	1	3	11	10	12	3	2	1	12	11
3	7	11	12	11	1	1	3	11	10	12	3	2	1	3	11
3	7	11	12	11	1	2	12	11	10	12	3	2	1	3	11
3	7	11	12	11	1	2	12	11	10	12	1	1	1	3	11
3	7	4	12	11	1	1	12	11	10	12	1	1	1	3	11
3	7	1	12	11	1	2	12	11	10	12	1	1	1	3	11
3	7	1	12	11	1	1	12	11	10	12	1	4	1	3	11
3	7	1	12	11	1	2	12	11	10	12	1	11	1	3	11
3	7	1	12	11	1	2	11	11	10	12	1	11	1	3	11
3	7	1	6	11	1	2	11	11	10	12	1	11	1	3	11
3	7	1	1	11	1	2	11	11	10	12	1	11	1	3	11
3	7	1	3	11	1	1	11	11	10	12	1	11	1	3	11
3	8	1	3	11	1	2	11	11	10	6	1	11	1	3	11
3	10	1	3	11	1	2	11	11	10	7	1	11	11	3	11
3	10	1	3	11	1	1	11	11	10	7	1	11	11	3	11
3	10	1	12	11	1	2	11	11	10	7	1	11	11	3	11
3	10	1	12	11	1	1	11	11	10	8	1	11	11	3	11
3	10	1	3	11	1	1	11	11	10	8	1	11	11	3	11
12	10	1	3	11	1	2	11	11	10	8	1	11	11	3	11
12	10	1	3	11	1	2	11	11	10	8	1	11	11	3	11
3	10	1	3	11	1	1	11	11	10	8	1	11	11	3	11
3	10	1	3	11	5	2	11	11	10	8	1	11	11	3	11
3	10	1	3	11	5	2	11	11	10	8	1	11	11	3	11
3	10	1	12	11	5	2	11	11	10	8	1	11	11	3	11
3	10	1	12	11	5	2	11	11	10	8	1	11	11	1	11
3	10	1	3	11	5	2	11	11	10	8	1	11	11	1	11
3	10	1	12	11	5	4	11	11	10	8	1	11	11	1	11
3	10	1	12	11	5	11	11	11	10	8	1	11	11	1	11
3	10	1	12	11	5	11	11	11	10	8	1	11	11	2	11
3	10	1	12	11	5	11	11	11	10	8	1	11	11	2	11
3	10	1	12	11	5	11	11	8	10	8	1	11	11	1	11
12	10	1	12	11	5	11	11	8	10	8	1	11	11	1	11
12	10	1	3	11	5	11	11	8	10	8	1	11	11	1	11
3	10	1	3	11	5	11	11	8	10	7	1	11	11	2	11
3	10	1	3	11	5	11	11	8	10	7	1	11	11	1	11
3	10	1	3	11	5	11	11	8	10	8	1	11	11	1	11
3	10	1	3	11	5	11	11	8	10	8	1	11	11	2	11
3	10	1	3	11	5	11	11	8	10	8	1	11	11	1	11
3	10	1	3	11	5	11	11	8	10	8	1	11	11	1	11
1	10	1	1	11	5	11	11	8	10	7	1	11	11	1	11
1	10	1	1	11	5	11	11	11	10	7	1	11	11	1	11
1	10	12	1	11	5	11	11	10	10	7	1	11	11	1	11
1	10	12	1	11	5	11	11	10	10	7	1	11	11	2	11
1	10	12	1	11	5	11	11	10	11	7	1	11	11	2	11
1	10	12	1	11	5	11	11	10	9	8	1	11	11	1	11
1	10	11	1	11	5	11	11	10	11	8	1	11	11	2	11
1	10	11	1	11	5	11	11	10	11	12	1	11	11	2	11
1	10	11	1	11	5	11	11	10	11	8	1	11	11	2	11
1	10	11	1	11	5	11	11	10	11	8	1	11	11	2	11
1	10	11	1	11	5	11	11	10	11	8	1	11	11	2	11
1	10	11	1	11	5	11	11	10	11	12	1	11	11	2	11
1	10	11	1	11	5	11	11	10	11	8	1	11	11	2	11
1	10	11	1	11	5	11	11	10	11	8	1	11	11	2	11
1	10	11	1	11	5	11	11	11	11	8	1	11	11	2	11
1	10	11	1	11	5	11	11	11	11	11	1	11	11	2	11
1	10	11	1	11	5	11	11	11	11	8	1	11	11	2	11
1	10	11	1	11	5	11	11	10	11	12	1	11	11	1	11
1	10	11	1	11	5	11	11	10	11	11	1	11	11	1	11
1	10	11	1	11	5	11	11	10	11	11	1	11	11	11	11
1	10	11	1	11	5	11	11	10	11	11	1	11	11	11	11
1	10	11	1	11	5	11	11	10	11	8	1	11	11	11	11
1	10	11	1	11	5	11	11	10	11	11	1	11	11	11	11
1	10	11	1	11	5	11	11	10	11	11	1	11	11	11	11
1	10	11	1	11	5	11	11	10	11	11	1	11	11	11	11
1	11	11	1	11	5	11	11	10	11	11	1	11	11	11	11
1	9	11	1	11	5	11	11	10	11	11	1	11	11	11	11
1	9	11	1	11	5	11	11	10	11	11	1	11	11	11	11
3	9	11	1	11	5	11	11	10	11	11	1	11	11	11	11
7	9	11	1	11	5	11	11	10	11	11	1	11	11	11	11
8	9	11	1	11	5	11	11	10	11	8	2	11	11	11	11
8	9	11	1	11	5	11	11	10	11	8	1	11	11	11	11
7	9	11	1	11	5	4	11	10	11	11	1	11	11	11	11
7	9	11	1	11	5	2	11	10	11	11	2	11	11	11	11
7	9	11	1	11	5	2	11	10	11	11	1	11	11	11	11
7	9	11	1	11	5	2	11	10	11	7	1	11	11	11	11
7	9	11	1	11	5	1	11	10	11	7	1	11	11	11	11
7	9	11	1	11	5	1	11	10	11	12	1	4	11	11	11
7	9	11	1	11	5	1	11	10	4	12	1	1	11	11	11
7	9	11	1	11	5	2	11	10	3	12	1	1	11	11	11
7	9	11	1	11	5	1	11	10	3	12	1	1	11	11	11
7	9	11	1	11	5	1	11	10	3	12	1	1	11	11	11
7	9	11	1	11	5	2	11	10	3	11	1	1	11	11	11
7	9	11	1	11	5	2	11	10	3	11	2	1	11	11	11
7	9	11	2	11	5	2	11	10	3	11	2	1	11	11	11
7	9	11	1	11	5	1	11	10	3	11	2	1	11	11	11
8	9	11	1	11	5	1	11	10	3	11	2	1	11	11	11
8	9	11	1	11	5	1	11	10	3	11	1	2	11	11	11
8	9	11	1	11	5	1	11	10	3	11	1	2	11	11	11
8	9	11	1	11	5	1	11	10	3	11	1	2	11	11	11
8	9	11	1	11	5	2	11	10	3	11	1	2	11	11	11
8	10	11	1	11	5	2	11	10	3	11	1	2	11	11	11
8	10	11	1	11	5	2	11	10	3	11	2	2	11	11	11
7	10	11	1	11	5	1	11	10	3	11	2	2	11	11	11
7	10	11	1	4	5	1	11	10	3	11	1	2	11	11	11
7	10	11	1	1	5	1	11	10	3	11	1	2	11	11	11
7	10	11	1	1	5	1	11	10	3	11	1	2	4	11	11
7	10	11	1	1	5	1	11	10	3	11	1	2	1	11	11
7	10	11	1	1	5	1	11	12	3	11	1	2	1	11	4
8	10	11	4	1	5	1	11	12	12	11	4	1	1	11	4
8	10	11	12	1	5	1	11	12	3	11	11	1	1	11	4
8	10	11	12	1	5	1	11	6	3	11	12	2	1	11	4
8	10	11	12	1	5	1	11	1	3	11	12	2	1	11	4
8	10	11	12	1	5	1	11	1	3	11	12	2	1	11	4
8	10	11	11	1	5	1	11	1	3	11	12	2	1	11	4
8	10	11	11	1	5	1	11	1	12	11	8	2	1	11	4
8	10	11	11	1	5	1	11	1	12	11	11	1	1	11	4
8	11	11	11	1	5	1	11	1	3	11	11	1	1	11	4
8	10	11	11	2	5	1	11	1	3	11	11	1	1	1	4
8	10	11	11	1	5	1	11	1	3	11	11	2	1	1	4
8	10	11	11	1	5	1	11	1	3	11	11	1	1	1	4
11	10	11	11	1	5	1	11	1	3	11	11	1	1	1	4
11	10	11	11	1	5	1	11	1	3	11	11	1	1	1	1
11	10	11	11	1	5	1	11	1	3	11	11	1	1	1	4
11	10	11	11	1	5	1	11	2	3	11	11	1	1	1	1
11	10	11	11	1	5	1	11	1	3	11	11	2	1	1	4
11	10	11	11	1	5	1	11	2	3	11	11	2	1	1	4
11	10	11	11	1	5	1	11	1	3	11	11	2	1	1	4
11	10	11	11	1	5	1	11	1	3	11	11	2	1	1	4
11	10	11	11	1	5	1	11	2	3	11	11	2	1	1	1
11	10	11	11	1	5	1	11	1	3	11	11	2	1	1	1
11	10	11	11	1	5	2	11	2	3	11	11	2	1	1	1
11	10	11	11	1	5	1	11	1	3	11	11	2	1	1	1
11	10	11	11	1	5	2	11	1	3	11	11	2	1	1	1
11	10	11	11	1	5	1	11	1	3	11	11	2	3	1	1
11	10	11	11	1	5	2	11	1	3	11	11	2	1	1	1
11	10	11	11	1	5	2	11	1	3	11	11	2	1	1	1
11	10	11	11	1	5	2	11	2	3	11	11	1	1	1	1
11	10	11	11	1	5	1	11	2	3	11	11	1	1	1	1
11	10	11	11	1	5	1	11	1	3	11	11	1	1	1	1
11	10	11	11	1	5	1	11	1	3	11	11	1	1	1	1
11	10	11	11	1	5	1	11	1	3	11	11	1	1	1	1
11	10	11	11	1	5	2	11	2	3	11	11	2	1	1	1
11	10	11	11	1	5	2	11	1	3	11	11	2	1	1	1
11	10	11	11	1	5	2	11	1	3	11	11	2	1	3	1
11	10	11	11	1	5	2	11	1	3	11	11	2	1	3	1
11	10	11	11	1	5	2	11	1	3	11	11	2	1	3	1
11	10	11	11	1	5	2	11	1	3	11	11	2	1	3	1
11	10	11	11	11	5	2	11	1	3	11	11	2	1	3	3
11	10	11	11	11	5	1	11	1	1	11	11	2	1	3	3
11	10	11	11	11	5	2	11	1	1	11	11	2	1	3	3
11	10	11	11	11	1	1	11	1	1	11	11	2	1	3	3
11	10	11	11	11	3	2	11	1	1	11	11	2	1	12	3
11	10	11	11	11	3	1	11	1	1	11	11	1	1	1	3
11	10	11	4	11	4	2	11	1	1	11	11	2	4	3	3
11	10	11	4	11	7	2	11	1	1	11	11	2	11	12	3
11	10	11	4	11	12	1	11	1	1	11	11	2	11	3	3
11	10	11	3	11	11	2	11	1	1	11	11	2	11	3	3
11	10	11	1	11	4	2	11	1	1	11	11	2	11	3	3
11	10	11	1	11	11	1	11	1	1	11	11	2	11	1	3
11	10	11	1	11	11	1	11	1	1	11	11	2	11	12	3
11	10	11	1	11	11	1	11	1	1	11	11	2	11	3	3
11	10	11	1	11	11	1	11	2	1	11	11	2	11	3	3
11	10	11	1	11	11	1	11	1	1	11	11	1	11	3	3
11	10	11	1	11	11	1	11	2	1	11	11	2	11	3	3
11	8	11	1	11	11	1	11	2	1	7	11	2	11	3	3
11	7	11	1	11	11	1	11	1	1	12	11	2	11	12	3
11	3	11	1	11	11	1	11	1	1	12	11	2	11	4	3
11	1	11	1	11	11	1	11	1	1	12	11	1	11	3	3
11	1	11	1	11	11	3	11	1	1	11	11	1	11	3	3
7	1	11	1	11	11	1	11	1	1	11	11	1	11	3	3
7	1	11	1	11	11	1	11	1	1	11	11	1	11	3	1
7	1	11	1	11	11	1	11	1	1	11	11	1	11	3	1
7	1	11	1	11	11	1	11	1	1	11	11	1	11	3	1
7	1	11	1	11	11	1	11	1	1	11	11	1	11	3	1
7	1	11	1	11	11	1	11	1	1	11	11	1	11	3	1
7	1	11	1	11	11	1	11	1	1	11	11	1	11	12	1
7	1	11	1	11	11	1	11	1	1	11	11	1	11	3	1
7	1	11	1	11	11	3	11	1	1	11	11	1	11	11	1
7	1	11	1	11	11	3	11	1	11	11	11	2	11	11	1
7	1	11	1	11	11	3	11	1	11	11	11	4	11	11	1
7	1	11	1	11	11	3	11	1	11	11	11	11	11	11	1
7	1	11	1	11	11	3	11	2	11	11	11	11	11	11	1
7	1	11	1	11	11	3	11	2	11	11	11	12	11	11	1
7	1	11	1	11	11	3	11	1	11	11	11	11	11	11	1
7	1	11	1	11	11	3	11	4	11	11	11	11	11	11	1
7	1	11	1	11	11	3	4	11	11	11	11	11	11	11	1
7	1	11	1	11	11	3	1	11	11	11	11	11	11	11	1
7	1	11	1	11	11	3	1	11	11	11	11	11	11	11	1
7	1	11	1	11	11	3	1	11	11	11	11	11	11	11	1
7	1	11	1	11	11	3	1	11	11	11	11	11	11	11	1
7	1	11	1	11	11	3	1	11	11	11	11	11	11	11	1
7	1	11	1	11	11	3	1	11	11	11	11	11	11	11	1
7	3	11	1	11	11	3	1	11	11	11	11	11	11	11	1
7	3	11	1	11	11	3	1	11	11	11	11	11	11	11	1
7	3	11	1	11	11	1	1	11	11	11	11	11	11	11	1
7	3	11	1	11	11	1	1	11	11	11	11	11	11	11	1
7	3	11	1	11	11	1	1	11	11	11	11	11	11	11	1
7	3	11	1	11	11	1	1	11	11	11	11	11	11	11	1
7	3	11	1	11	11	1	1	11	11	11	11	11	11	11	1
7	3	11	1	11	11	1	1	11	11	11	11	11	11	11	1
7	3	11	1	11	11	1	1	11	11	11	11	11	11	11	1
7	3	11	1	11	11	1	1	11	11	11	11	11	11	11	1
7	3	11	1	11	11	1	1	11	11	11	11	11	11	11	1
7	3	4	1	11	11	1	1	11	11	11	11	11	11	11	1
7	3	1	1	11	11	1	1	11	11	11	11	11	11	11	1
7	3	1	1	11	11	1	2	11	11	11	11	11	11	11	1
7	3	1	1	11	11	1	2	11	11	11	11	11	11	11	1
7	3	1	1	11	11	1	2	11	11	11	11	11	11	11	1
7	3	1	1	11	11	1	2	11	11	11	11	11	11	11	1
7	3	1	1	11	11	1	2	11	9	11	11	11	11	9	1
7	3	2	1	11	11	1	2	11	11	11	11	11	11	9	1
7	3	1	1	11	11	1	2	11	11	11	11	7	11	9	1
7	3	1	1	11	11	1	2	11	10	11	11	7	11	9	1
11	3	1	1	11	11	1	2	11	10	11	11	7	11	9	1
11	3	1	1	11	11	1	2	11	10	11	11	7	11	9	1
11	1	1	1	11	11	1	2	11	10	11	11	7	11	9	1
11	1	1	1	11	11	1	2	11	10	11	11	11	11	9	1
11	1	1	1	11	11	1	2	11	10	11	11	7	11	9	1
11	1	1	1	11	11	1	2	11	10	11	11	11	11	9	1
11	1	1	1	11	11	1	2	11	10	11	11	11	11	9	1
11	1	1	1	11	11	2	2	11	10	11	11	11	11	9	1
11	1	1	1	11	11	2	2	11	10	12	11	9	11	11	1
11	1	1	2	11	11	2	2	11	10	12	11	9	11	11	1
11	1	1	1	11	11	2	2	11	10	12	11	9	11	11	1
11	1	1	1	11	11	2	2	11	10	12	11	9	11	11	1
11	1	1	1	11	11	2	1	11	10	12	11	9	11	11	1
11	1	1	1	11	11	2	2	11	10	11	11	9	11	11	1
11	1	3	1	11	11	2	2	11	10	11	11	9	11	11	1
11	1	3	1	11	11	2	1	11	10	11	11	9	11	11	1
11	1	3	1	11	11	1	1	11	10	11	11	9	11	11	1
11	1	3	1	11	11	1	1	11	10	11	11	9	11	11	1
11	1	3	1	11	11	1	1	11	10	11	11	9	11	11	1
11	1	3	1	11	11	1	1	11	10	11	11	9	11	11	1
11	1	3	1	11	11	1	2	11	10	11	11	9	11	11	1
11	1	3	1	11	11	2	2	11	10	11	11	9	11	11	1
11	1	3	1	11	11	2	2	11	10	11	11	9	11	11	1
11	1	3	1	11	11	2	2	11	10	11	11	9	11	11	1
11	1	3	1	11	11	2	2	11	10	11	11	9	11	11	1
11	1	3	1	11	11	2	1	11	10	11	11	9	11	11	1
11	1	3	1	11	11	2	1	11	10	11	11	9	11	11	1
11	1	3	1	11	11	2	12	11	10	11	11	9	11	11	1
11	1	3	1	11	8	2	12	11	10	11	11	9	11	11	1
11	1	3	1	11	7	2	12	11	10	11	11	9	11	11	1
11	1	3	1	11	7	2	12	11	10	11	11	9	11	11	1
11	1	3	1	11	7	2	12	11	10	11	11	9	11	11	1
11	1	3	1	11	7	2	11	11	10	11	11	9	11	11	1
11	1	3	1	11	7	2	11	11	10	11	11	9	11	11	1
11	1	3	1	11	7	2	11	11	10	11	11	9	11	11	1
11	1	3	1	11	7	2	11	11	10	11	11	9	11	11	1
11	1	3	1	11	7	2	11	11	11	11	11	9	11	4	1
11	1	3	1	11	7	2	11	11	11	11	11	9	11	1	1
11	1	3	1	11	7	2	11	11	11	11	11	9	11	1	1
11	1	3	1	11	7	2	11	11	11	11	11	9	11	1	1
11	1	3	1	11	7	2	11	11	11	11	11	9	1	1	1
11	1	3	1	12	7	2	11	11	11	11	11	9	1	1	1
11	1	3	1	12	7	2	11	4	11	11	11	9	1	1	1
11	1	3	1	1	7	2	11	1	11	11	11	9	1	1	1
11	1	3	1	11	7	2	11	1	11	11	11	9	1	1	1
11	1	3	1	12	7	2	11	1	11	11	11	9	1	1	1
11	1	3	1	12	7	1	11	1	11	11	11	9	1	1	1
11	1	3	2	11	7	1	11	1	11	11	11	9	1	1	1
11	1	3	12	12	7	1	11	1	11	11	11	9	1	1	1
11	1	3	12	11	7	1	11	1	11	11	11	9	1	1	1
11	1	3	12	12	7	1	11	1	11	11	11	9	1	1	1
11	1	3	12	9	7	1	11	1	11	11	11	11	1	1	1
11	1	3	12	12	7	1	11	1	11	11	11	11	1	1	1
11	1	12	12	12	7	2	11	1	11	11	11	11	1	1	1
11	1	3	12	12	7	1	11	1	11	11	11	11	1	1	1
11	1	3	12	11	7	1	11	1	11	11	11	11	1	1	1
11	1	3	5	11	7	1	11	1	11	11	11	11	1	1	1
11	1	3	2	12	7	1	11	1	11	11	11	9	1	1	1
11	1	3	1	12	7	1	11	1	11	11	11	9	1	1	1
11	1	3	1	12	7	2	11	1	11	11	11	9	1	1	1
11	1	3	1	12	7	2	11	1	11	11	11	9	1	1	1
11	1	3	1	12	7	2	11	1	11	11	11	9	1	3	1
11	1	3	1	12	7	2	11	1	11	11	11	9	1	3	1
11	1	3	1	12	7	2	11	1	11	11	11	9	1	1	1
11	1	3	1	12	7	1	11	1	11	11	11	9	1	1	1
11	1	3	1	12	7	1	11	1	11	11	11	9	1	1	1
11	1	3	1	12	7	2	11	1	11	11	11	9	1	1	1
11	1	3	1	12	7	1	11	1	11	11	11	9	1	1	1
11	1	12	1	12	7	2	11	1	11	11	11	9	1	1	1
11	1	7	1	12	7	1	11	1	11	11	11	9	1	1	1
11	1	12	1	12	7	1	11	1	11	11	11	9	1	1	1
11	1	12	1	12	7	1	11	1	11	11	11	9	1	1	1
11	1	12	1	12	7	1	11	1	11	11	11	9	1	1	1
11	1	12	1	12	7	1	11	1	4	11	11	11	1	1	1
11	1	12	1	12	7	1	11	2	3	11	11	9	1	1	1
11	1	11	1	12	7	1	11	1	3	11	11	11	1	1	1
11	1	11	1	12	7	1	11	1	3	11	11	11	1	4	1
11	1	11	2	12	7	2	11	2	1	11	11	9	1	11	1
11	1	11	1	12	8	2	11	1	3	11	11	9	1	11	1
11	1	11	1	12	8	2	11	1	3	11	11	11	1	11	1
11	1	11	1	12	8	1	11	1	3	11	11	11	1	11	1
11	1	11	1	12	7	2	11	1	3	11	11	9	3	11	1
11	1	11	1	12	8	1	11	2	3	11	11	9	3	11	1
11	1	11	1	11	7	2	11	1	3	11	11	9	3	11	1
11	1	11	1	11	7	1	11	2	3	11	11	9	3	11	1
11	1	11	1	11	7	1	11	1	3	11	11	9	3	11	1
11	1	11	1	11	8	3	11	1	3	11	11	9	3	11	1
11	1	11	1	11	8	3	11	1	3	11	11	9	3	11	1
11	1	11	1	11	8	3	11	1	3	11	11	9	3	11	1
11	1	11	1	11	8	3	11	1	3	11	11	9	3	11	1
11	1	11	1	11	7	3	11	1	3	11	11	9	3	11	1
11	1	11	1	11	7	3	11	1	3	11	11	9	3	11	1
11	1	11	1	11	7	3	11	1	3	11	11	9	3	11	1
11	1	11	1	11	7	3	11	1	3	11	11	9	3	11	1
11	1	11	1	11	7	3	11	1	3	11	11	11	3	11	1
11	1	11	1	11	7	3	11	1	3	11	11	9	3	11	1
11	1	11	1	11	7	3	11	2	3	11	11	9	3	11	1
11	4	11	1	11	7	3	11	1	3	11	11	9	3	11	1
11	7	11	1	11	7	3	11	2	3	11	11	9	3	11	1
11	12	11	3	11	8	3	11	1	3	11	11	9	3	11	1
11	11	11	3	11	8	3	11	2	3	11	11	11	3	11	1
11	11	11	3	11	8	3	11	2	3	11	11	9	3	11	1
11	11	11	3	11	8	3	11	1	3	11	11	9	3	11	3
11	11	11	3	11	8	3	11	2	3	11	11	11	3	11	3
11	11	11	3	11	7	3	11	1	3	11	11	11	3	11	3
11	11	11	3	11	8	3	11	2	3	11	11	10	3	11	3
11	11	11	3	11	8	3	11	2	3	11	11	12	3	11	3
11	11	11	3	11	8	3	11	2	3	11	11	7	3	11	3
11	11	11	3	11	8	3	11	2	3	11	11	7	3	11	3
11	11	11	3	11	8	3	11	2	3	11	11	1	3	11	3
11	11	11	3	11	8	1	11	2	3	11	11	1	3	11	3
11	11	11	3	11	7	1	11	1	3	11	11	1	3	11	1
11	11	11	3	11	7	1	11	1	3	11	11	1	3	11	1
11	11	11	3	11	7	1	11	1	3	11	11	1	3	11	1
11	11	11	3	11	7	1	11	1	3	11	11	1	3	11	1
11	11	11	3	11	7	1	11	1	3	11	11	1	1	11	1
11	11	11	3	11	7	1	11	1	3	11	11	1	1	11	1
11	11	11	3	11	7	1	11	1	3	11	11	1	1	11	1
11	11	11	12	11	7	1	11	1	3	11	11	4	1	11	1
11	11	11	12	11	7	1	11	1	3	11	11	4	1	11	1
11	11	11	12	11	7	1	11	1	3	11	11	2	1	11	1
11	11	11	12	11	7	1	11	1	3	11	11	2	1	11	1
11	11	11	12	11	7	4	11	1	3	11	11	2	1	11	1
11	11	11	12	11	7	11	11	1	3	11	11	2	1	11	1
11	11	11	12	11	7	11	11	1	3	12	11	2	1	11	1
11	11	11	12	11	7	11	11	1	12	12	11	2	1	11	1
11	11	11	3	11	7	11	11	1	12	12	11	2	1	11	1
11	11	11	3	11	7	11	11	2	12	12	11	2	1	11	1
11	11	11	3	11	7	11	11	1	3	12	11	2	1	11	1
11	11	11	3	11	7	11	11	1	3	12	11	2	1	11	1
11	11	11	3	11	7	11	11	2	3	12	11	2	1	11	1
11	11	11	3	11	7	11	11	2	3	4	11	2	1	11	1
11	11	11	3	11	7	11	11	1	3	11	11	2	1	11	1
11	11	11	3	11	7	11	11	2	3	11	11	2	1	11	1
11	11	11	3	4	7	11	11	1	3	11	11	2	1	11	1
11	11	11	3	1	7	11	11	1	3	11	11	2	1	11	1
11	11	11	12	1	7	11	11	1	3	11	11	2	1	11	1
11	11	11	3	1	7	11	11	2	3	11	11	2	1	11	1
11	11	11	3	1	7	11	11	1	3	11	11	2	1	11	1
11	11	11	12	1	7	11	11	1	3	11	11	2	1	11	1
4	11	11	12	1	7	11	11	2	3	11	11	2	1	11	1
1	11	11	12	1	7	11	11	1	3	11	11	2	1	11	3
1	11	11	12	1	7	11	11	2	3	11	11	2	1	11	3
1	11	11	12	1	7	11	11	1	3	11	11	2	1	11	3
1	11	11	12	1	7	11	11	1	3	11	11	2	1	11	3
1	11	11	12	1	7	11	11	1	3	11	11	2	1	11	3
1	11	11	11	1	7	11	11	1	3	11	11	2	1	11	3
1	11	11	11	1	7	11	11	4	3	11	11	2	1	11	3
1	11	11	11	2	7	11	11	11	3	11	11	2	1	11	3
1	11	11	11	2	7	11	11	11	3	11	11	2	1	11	3
1	11	11	11	1	7	11	11	11	3	11	11	2	1	11	3
1	11	11	11	1	7	11	11	11	3	11	11	2	1	11	3
2	11	11	11	1	7	11	11	11	3	11	11	2	1	11	3
1	11	11	11	1	7	11	11	11	3	11	11	2	1	11	3
1	11	11	11	2	7	11	11	11	3	11	11	2	1	11	3
1	11	11	11	2	7	11	11	11	3	11	11	2	1	11	3
2	11	11	11	1	7	11	11	11	3	11	11	2	1	11	3
1	11	11	11	1	7	11	11	11	3	11	11	2	1	11	3
1	11	11	11	1	7	11	11	11	3	11	11	2	1	11	3
1	11	11	11	1	7	11	11	11	3	11	11	2	1	11	3
1	11	11	11	1	7	11	11	11	3	11	11	2	1	11	3
2	11	11	11	1	7	11	11	11	3	11	11	2	1	11	1
1	11	11	11	4	7	11	11	11	3	11	11	4	1	11	1
2	11	11	11	11	7	11	11	11	3	11	11	12	1	11	1
1	11	11	11	11	7	11	11	11	1	11	11	11	1	11	1
1	11	11	11	11	7	11	11	11	1	11	11	11	1	11	1
1	11	11	11	11	7	11	11	11	1	11	11	11	1	11	1
1	11	11	11	11	7	11	11	11	1	11	11	11	1	11	1
1	11	11	11	11	7	11	11	11	1	11	11	11	1	4	1
1	11	11	11	11	7	11	11	11	1	11	11	11	1	4	1
1	11	11	11	11	7	11	11	11	1	11	11	11	1	4	1
1	11	11	11	11	7	11	11	11	1	11	11	11	1	4	1
1	11	11	11	11	7	11	11	11	1	11	11	11	1	4	1
1	11	11	11	11	7	4	11	11	1	11	11	11	1	4	1
1	11	11	11	11	7	1	11	11	1	11	11	11	1	4	1
1	11	11	11	11	7	1	11	11	1	11	11	11	1	4	1
1	11	11	11	11	7	1	11	11	1	11	11	11	1	4	1
1	11	11	11	11	12	1	11	11	1	11	11	11	1	4	1
1	11	11	11	11	11	1	11	11	1	11	11	11	1	4	1
1	11	11	11	11	11	1	11	11	1	11	11	11	1	4	1
3	11	11	11	11	11	1	11	11	1	11	11	11	1	4	1
3	11	11	11	11	11	1	11	11	1	11	11	11	1	4	1
3	11	11	11	11	11	1	11	11	1	11	11	11	1	4	1
3	11	11	11	11	11	1	11	11	1	11	11	11	1	4	1
3	11	11	11	11	11	1	11	11	4	11	11	11	1	3	1
3	11	11	11	11	11	1	11	11	11	11	11	11	1	3	1
3	11	11	11	11	11	12	11	11	11	11	11	11	1	3	1
3	11	11	11	11	11	6	11	11	11	11	11	11	1	3	1
3	11	1	11	11	11	2	11	11	11	11	11	11	1	3	1
3	11	1	11	11	11	2	11	11	11	11	11	11	1	3	1
3	11	1	11	11	11	12	11	11	11	11	11	11	1	3	3
3	11	1	11	11	11	2	11	11	11	11	11	11	1	3	3
3	11	1	11	11	11	2	11	11	11	11	11	11	1	3	3
3	11	1	11	11	11	2	11	11	11	11	11	11	1	3	3
3	11	1	11	11	11	2	11	11	11	11	11	11	1	1	3
3	11	1	11	11	11	1	11	11	11	11	11	11	1	3	3
3	11	1	11	11	11	1	11	11	11	11	11	11	1	4	3
3	11	1	11	11	11	1	11	11	11	11	11	11	1	11	3
3	11	1	11	11	11	1	11	11	11	11	11	11	1	11	3
3	11	1	11	11	11	1	11	11	11	11	11	11	1	11	3
3	11	1	11	11	11	1	11	11	11	11	11	11	1	11	3
3	11	1	11	11	11	1	11	11	11	11	11	11	1	11	3
3	11	1	11	11	11	2	11	11	11	11	11	11	1	11	3
3	11	1	11	11	11	2	11	11	11	11	11	11	1	11	3
3	11	1	11	11	11	1	11	11	11	11	11	11	1	11	3
3	11	1	11	11	11	2	11	11	11	11	11	4	1	11	3
3	11	1	11	11	11	2	11	11	11	11	11	1	1	11	3
3	11	1	11	11	11	2	11	11	11	11	11	1	1	11	3
1	11	1	11	11	11	1	11	11	11	11	11	1	1	11	3
1	11	1	11	11	11	1	11	11	11	11	11	1	1	11	3
1	11	1	11	11	11	1	11	11	11	11	11	1	1	11	3
1	11	1	11	11	11	1	11	11	11	11	11	1	1	11	3
1	11	1	11	11	11	1	11	11	11	11	11	1	1	11	3
1	11	1	11	11	11	1	11	11	11	11	11	1	1	11	3
1	11	4	11	11	11	1	11	11	11	11	11	1	1	11	3
1	11	4	11	11	11	1	11	11	11	11	11	1	1	11	3
1	11	4	11	11	11	4	11	11	11	11	11	2	1	11	3
1	11	4	11	11	11	4	11	11	11	11	11	2	1	11	3
2	11	1	11	11	11	4	11	11	11	11	11	2	1	11	3
2	11	1	11	11	11	4	11	11	11	11	11	2	3	11	3
1	11	1	11	11	11	1	11	11	11	11	11	2	7	11	3
1	11	3	11	11	11	1	11	11	11	11	11	2	7	11	3
1	11	3	11	11	11	1	11	11	11	11	11	2	11	11	3
1	11	3	11	11	11	1	11	11	11	11	11	2	10	11	1
1	11	3	11	11	11	1	11	11	11	11	11	2	11	11	1
1	11	3	11	11	11	1	11	11	11	11	11	1	10	11	1
1	11	3	11	11	11	1	11	11	11	11	11	2	10	11	1
1	11	7	11	11	11	1	11	11	11	12	11	2	10	11	1
1	11	7	11	11	11	1	11	11	11	12	11	1	10	11	1
1	11	7	11	11	11	1	11	11	11	12	11	2	10	11	1
1	11	8	11	11	11	3	11	11	11	12	11	2	10	11	1
1	11	7	11	11	11	3	11	11	11	11	11	2	11	11	1
1	11	7	11	11	11	3	11	11	11	11	11	2	10	11	1
1	11	7	11	11	11	3	11	11	11	11	11	2	10	11	1
1	11	7	11	11	11	3	11	11	11	11	11	1	10	11	1
1	11	7	11	11	11	3	11	11	11	11	11	2	10	11	1
1	11	7	11	11	11	11	11	11	11	11	11	2	10	11	1
1	11	7	11	11	11	4	11	11	11	11	11	2	11	11	1
1	11	7	11	11	11	4	11	11	11	11	11	2	10	11	1
1	11	7	11	11	11	4	11	11	11	11	11	1	10	11	1
1	11	7	11	11	11	4	11	11	11	11	11	2	10	11	1
3	11	7	11	11	11	4	11	11	11	11	11	1	10	11	1
7	11	7	11	11	11	3	11	11	11	11	11	4	11	11	1
11	11	7	11	11	11	3	11	11	11	11	11	7	11	11	1
11	11	8	11	11	11	3	11	11	11	11	11	12	10	11	1
9	11	7	11	11	11	1	11	11	11	11	11	11	10	11	1
9	11	7	11	11	11	1	11	11	11	11	11	11	10	11	1
9	11	7	11	11	4	1	11	11	11	11	11	11	11	11	1
9	11	7	11	11	1	1	11	11	11	11	11	11	11	11	1
9	11	7	11	11	1	1	11	11	11	11	11	11	11	11	1
9	11	7	11	11	1	1	11	11	11	11	11	11	11	11	1
9	11	7	11	11	1	7	11	11	11	11	11	11	12	11	1
9	11	8	11	11	1	3	11	11	11	11	11	11	11	11	1
9	11	7	11	11	1	12	11	11	11	11	11	11	11	4	1
9	11	7	11	11	1	12	11	11	11	11	11	11	11	1	1
9	11	7	11	11	1	4	11	11	11	11	11	11	11	1	1
9	11	7	11	11	1	12	11	11	11	11	11	11	11	1	1
9	11	7	11	11	1	1	11	11	11	11	11	11	11	1	1
9	11	8	11	11	1	1	11	11	11	11	11	11	11	1	1
9	11	7	11	11	1	3	11	11	11	11	11	11	11	2	1
9	11	8	11	11	2	3	11	11	11	11	11	11	11	1	1
9	11	8	11	11	1	1	11	11	11	11	11	11	11	1	1
9	11	7	11	11	2	2	11	11	11	11	11	11	11	2	1
9	11	7	11	11	1	1	11	11	11	11	11	11	11	1	1
9	11	7	11	11	2	1	11	11	11	11	11	11	11	2	1
9	11	7	11	11	2	4	11	11	11	11	11	11	11	1	1
9	11	7	11	11	1	4	11	11	11	11	11	11	11	2	1
9	11	7	11	11	2	1	11	11	11	11	11	11	11	1	1
9	11	7	11	11	1	11	11	11	11	11	11	11	11	1	1
9	11	7	11	11	1	11	11	11	11	11	11	11	11	1	1
9	11	7	11	11	1	11	11	11	11	11	11	11	11	1	1
9	11	7	11	11	2	1	11	11	11	11	11	11	11	2	1
9	11	7	11	11	1	2	11	11	11	11	11	11	11	2	1
9	11	12	11	11	2	2	11	11	11	11	11	11	11	1	1
9	11	12	11	11	1	1	11	11	11	11	11	11	11	2	1
9	11	12	11	11	1	1	11	11	11	11	11	11	11	2	1
9	11	11	11	11	1	4	11	4	11	11	11	11	11	2	1
9	11	11	11	11	1	4	11	1	11	11	11	11	11	1	1
9	11	11	11	11	1	1	11	1	11	11	11	11	11	2	1
9	4	11	11	11	2	1	11	1	11	11	11	11	11	4	1
9	1	11	11	11	1	1	11	1	11	11	11	11	11	11	1
9	1	11	11	11	1	2	11	1	11	11	11	11	11	11	1
9	1	11	11	11	1	4	11	1	11	11	11	11	11	11	1
9	1	11	11	11	1	2	11	1	11	11	11	11	11	11	1
9	1	11	11	11	2	1	11	1	11	11	11	11	11	11	1
9	1	11	11	11	2	1	11	1	11	11	11	11	11	11	1
9	1	11	11	11	1	2	11	1	11	11	11	11	11	11	1
9	1	11	11	11	1	1	11	1	11	11	11	11	11	11	1
9	1	11	11	11	3	1	11	1	11	4	11	11	11	11	1
9	1	11	11	11	3	4	11	1	11	3	11	11	11	11	1
9	1	11	11	11	3	1	11	1	11	1	11	11	11	11	1
9	1	11	11	11	3	1	11	1	11	1	11	11	11	11	3
9	1	11	11	11	3	2	11	2	11	1	11	11	11	11	5
9	1	11	11	11	3	1	11	1	11	1	11	11	11	11	12
9	1	11	11	11	3	2	11	2	11	1	11	11	11	11	12
9	1	11	11	11	3	1	11	1	11	1	11	7	11	11	12
9	1	11	11	11	3	1	4	1	11	1	11	7	11	11	12
9	1	11	11	11	3	1	3	1	11	1	11	12	11	11	4
9	1	11	11	11	3	1	3	1	11	1	11	12	11	11	11
9	1	11	11	11	3	1	3	1	11	1	11	12	11	11	11
9	1	11	11	11	3	1	3	1	11	1	11	12	11	11	11
9	1	11	11	11	3	1	3	1	11	1	11	12	11	11	11
9	1	11	11	11	3	1	3	1	11	1	11	12	11	11	11
9	1	11	11	11	3	1	3	1	11	1	11	12	11	11	11
9	1	11	11	11	3	1	3	1	11	1	11	12	11	11	11
9	1	11	11	11	3	2	3	1	11	1	11	12	11	11	11
9	1	11	11	11	3	2	3	1	11	1	11	12	11	11	11
9	1	11	11	11	3	1	3	1	11	1	11	12	11	11	11
9	1	11	11	11	3	1	1	1	11	1	11	12	11	11	11
9	1	11	11	11	3	1	1	1	11	1	11	12	11	11	11
9	1	11	11	4	3	1	1	1	11	1	11	12	11	11	11
9	1	11	11	1	3	2	1	3	11	1	11	12	11	11	11
9	1	11	11	1	3	2	1	3	11	1	11	12	11	11	11
9	1	11	11	1	3	2	1	3	11	1	11	12	11	11	11
9	1	11	11	2	3	1	1	3	11	1	11	12	11	11	11
9	1	11	11	2	3	1	1	3	11	1	11	11	11	11	11
9	1	11	11	1	3	4	1	3	11	1	11	12	11	11	11
9	1	11	11	1	3	4	1	3	11	1	11	12	11	11	11
9	1	11	1	1	3	3	1	3	11	5	4	12	11	11	11
11	1	11	1	1	3	5	1	3	11	5	1	12	11	11	11
7	1	11	1	1	3	5	1	3	11	5	1	12	11	11	11
7	1	11	1	1	3	4	1	3	11	5	1	12	11	11	11
3	1	11	1	1	3	4	5	3	11	5	1	12	11	11	11
1	1	11	1	2	3	11	5	3	11	5	1	12	11	11	11
1	1	11	1	1	3	11	5	3	11	5	1	12	11	11	11
1	1	11	1	1	3	11	5	3	11	1	1	12	11	11	11
1	3	11	1	1	3	11	5	3	11	1	1	12	11	11	11
1	3	11	1	1	3	11	5	3	11	1	1	11	11	11	11
1	3	11	1	1	3	11	5	3	11	1	1	12	11	11	11
1	3	11	1	2	3	11	5	3	11	1	1	12	11	11	11
1	3	11	1	1	12	11	5	3	11	1	1	12	11	11	11
1	3	11	1	1	7	11	5	3	11	1	1	12	11	11	11
1	3	11	1	1	7	11	5	3	11	1	1	12	11	11	11
1	3	11	1	1	7	11	5	3	11	1	1	12	11	11	11
1	3	11	1	1	7	11	5	3	11	1	1	12	11	11	11
1	3	11	1	1	11	11	5	3	11	1	1	12	11	11	11
1	3	11	1	1	11	11	5	3	11	1	1	12	10	11	11
1	3	11	1	1	11	11	5	3	11	1	1	12	11	11	11
1	3	11	1	1	11	11	5	3	11	1	1	12	10	11	11
1	3	11	1	1	11	11	5	3	11	1	1	12	11	11	11
1	3	11	1	1	11	11	5	3	11	1	1	12	9	11	11
1	3	11	1	1	11	11	5	3	11	1	1	12	9	11	11
1	3	11	1	2	11	11	5	3	11	1	1	12	9	11	11
1	3	11	1	2	11	11	5	3	11	1	1	11	9	11	11
1	3	11	1	1	11	11	5	3	11	1	1	11	9	11	11
1	3	11	1	1	11	11	5	3	11	1	3	11	9	11	11
1	3	11	1	1	11	11	5	3	11	1	3	11	9	11	11
1	3	11	1	1	11	11	5	3	11	4	3	11	9	11	11
1	3	11	1	1	11	11	5	3	11	1	3	11	9	11	11
1	3	11	1	1	11	11	5	3	11	4	3	11	9	11	11
1	3	11	1	1	11	11	5	3	11	1	3	11	9	11	11
1	3	11	1	1	11	11	5	3	11	4	3	11	9	11	11
1	1	11	1	1	11	11	5	3	11	4	3	11	9	11	11
1	1	11	1	1	11	11	5	3	11	4	3	11	9	11	11
1	1	11	1	1	11	11	5	3	11	4	1	11	9	11	11
1	1	11	1	1	11	12	5	3	11	4	1	11	9	11	11
1	1	11	1	1	11	1	5	3	11	4	1	11	9	11	11
1	1	11	1	1	11	6	5	1	4	4	1	11	9	11	11
1	1	11	1	1	11	1	5	1	1	4	1	11	9	11	11
1	1	11	1	1	11	12	5	1	1	4	1	11	9	11	11
1	1	11	1	1	11	5	5	1	1	2	1	11	9	11	11
1	1	4	1	1	11	1	5	1	1	2	1	11	9	11	11
1	1	1	1	1	11	1	5	1	1	2	1	11	9	11	11
1	1	1	1	1	11	12	1	1	1	2	1	11	9	11	11
1	1	1	1	1	11	12	4	1	1	2	1	11	9	11	10
1	1	1	1	1	11	12	12	1	1	2	2	11	9	11	12
1	1	1	1	1	11	12	12	1	1	2	2	11	9	11	10
1	1	1	1	1	11	12	12	1	1	2	2	11	9	11	10
1	1	1	1	1	11	12	12	1	1	2	2	11	9	11	10
3	1	1	1	1	11	2	12	1	1	2	2	11	9	11	10
1	1	1	1	4	11	2	11	1	1	2	2	11	9	11	10
3	1	1	1	11	11	12	11	1	1	2	2	11	9	11	10
3	1	1	1	11	11	12	11	1	1	2	2	11	9	11	10
3	1	1	1	11	11	12	11	1	1	2	2	11	9	11	10
1	1	1	1	11	11	12	11	1	1	2	2	11	9	11	10
3	1	1	1	11	11	12	11	1	1	2	2	11	9	11	10
3	12	1	1	11	11	12	11	1	1	2	2	11	9	11	10
3	12	1	1	11	11	12	11	1	1	2	2	11	9	11	10
3	12	1	1	11	11	12	11	1	1	2	2	11	9	11	10
3	12	1	1	11	11	12	11	1	1	2	2	11	9	11	10
3	11	1	1	11	11	12	11	1	1	2	2	11	9	11	10
3	11	1	1	11	11	12	11	1	1	2	2	11	9	11	10
3	11	1	1	11	11	12	11	1	1	12	2	11	9	11	10
1	11	1	1	11	11	12	11	1	1	12	2	11	9	11	10
1	11	1	1	11	11	12	11	1	1	12	2	11	9	11	10
1	11	1	1	11	11	12	11	1	1	12	2	11	9	11	10
1	11	1	1	11	11	12	11	1	1	2	2	11	9	11	10
1	11	1	1	11	11	11	11	1	1	12	2	11	9	11	10
1	11	1	1	11	11	4	11	1	1	2	2	11	9	11	10
1	11	1	1	11	11	1	11	1	1	2	2	11	9	11	10
1	11	1	1	11	11	2	11	1	1	2	2	11	9	11	10
1	11	1	1	11	11	2	11	1	1	12	2	11	11	11	10
1	11	1	1	11	11	2	11	1	1	2	2	4	12	11	10
1	11	2	1	11	11	12	11	1	1	2	2	1	2	11	10
2	11	2	1	11	11	12	11	1	1	2	2	1	12	11	10
1	11	2	1	11	11	2	11	1	1	1	2	1	12	11	10
1	11	2	1	11	11	2	11	1	1	5	2	1	12	11	10
1	11	2	1	11	11	2	11	1	1	1	2	1	12	11	10
2	11	1	1	11	11	2	11	1	1	1	2	1	4	4	10
2	11	1	1	11	11	1	11	1	1	1	2	1	7	1	10
1	11	1	1	11	11	11	11	1	1	3	2	1	11	1	12
1	11	1	1	11	11	2	11	1	1	5	2	1	11	1	7
1	11	1	1	11	11	12	11	1	1	5	2	1	11	1	11
2	11	1	1	11	11	2	11	1	1	3	2	1	11	1	4
1	11	1	1	11	11	1	11	1	1	3	2	1	11	1	1
1	11	1	1	11	11	2	11	1	1	5	2	2	11	1	4
1	11	1	1	11	11	2	11	1	1	3	2	1	11	1	1
1	11	1	1	11	11	2	11	1	1	1	2	1	11	1	1
1	11	1	1	11	11	1	11	1	1	5	2	2	11	1	1
1	11	1	1	11	11	1	11	1	1	1	1	2	11	2	1
1	11	1	1	11	11	1	11	1	1	1	3	2	11	2	1
4	11	1	1	11	11	1	11	1	1	1	7	1	11	2	1
11	11	1	1	11	11	1	11	1	1	1	12	1	11	2	4
11	11	1	12	11	11	1	11	1	1	1	12	1	11	2	4
11	11	1	12	11	11	1	11	1	1	1	12	1	11	1	4
11	11	1	12	11	11	4	11	1	1	3	10	1	11	1	4
11	11	1	12	11	11	11	11	3	1	3	10	1	11	1	1
11	11	1	12	11	11	11	11	7	1	3	10	1	11	2	1
11	11	1	11	11	11	11	11	7	1	3	11	1	11	2	1
11	11	1	11	11	11	11	11	12	1	3	10	2	11	2	1
11	11	1	11	11	11	11	11	12	1	3	10	2	11	1	1
11	11	1	11	11	4	11	11	12	1	3	10	2	11	3	1
11	11	1	11	11	1	11	11	10	1	1	10	1	11	3	1
11	11	1	11	11	1	11	11	11	1	1	10	1	11	3	1
11	11	1	11	11	1	11	11	10	1	1	10	2	11	3	1
11	11	1	11	11	1	11	11	10	1	1	10	2	11	3	1
11	11	4	11	11	1	11	11	10	1	3	10	1	11	3	1
11	11	11	11	11	1	11	11	10	1	3	10	1	11	3	1
11	4	11	11	11	1	11	11	10	1	3	10	1	11	3	1
11	1	11	11	11	1	11	11	10	1	3	10	2	11	3	1
11	1	11	11	11	1	11	11	10	1	1	10	1	11	3	1
11	1	11	11	11	1	11	11	10	1	7	10	2	11	3	1
11	1	11	11	11	1	11	11	10	1	12	10	2	11	3	1
11	1	11	11	11	2	11	11	10	1	12	10	2	11	3	1
11	1	11	11	11	2	11	11	10	4	12	10	1	11	3	1
11	1	11	11	11	1	11	11	10	11	12	10	2	11	3	1
11	1	11	4	11	1	11	11	10	11	12	10	1	11	3	1
11	1	11	4	11	1	11	11	10	11	11	10	2	11	3	1
11	1	11	4	11	1	11	11	10	11	11	10	1	11	1	1
11	1	11	4	11	1	11	11	10	11	11	10	1	11	1	1
11	1	11	4	11	1	11	11	10	11	11	10	2	11	1	1
11	1	11	4	11	2	11	11	10	11	11	10	2	11	1	1
11	1	11	4	11	2	11	11	10	11	11	10	2	11	1	1
11	1	11	4	11	1	11	11	10	11	11	10	2	11	1	1
11	1	11	11	11	2	11	11	10	11	11	10	1	1	3	3
11	1	11	11	11	1	11	11	10	11	11	10	1	1	3	3
11	1	11	11	11	1	11	11	10	11	11	10	1	1	3	3
11	1	11	11	11	1	11	11	10	11	11	10	1	1	3	3
11	1	11	11	11	1	11	11	10	11	11	10	2	1	11	3
11	1	11	11	11	1	11	11	10	11	11	10	1	1	11	3
11	1	11	11	11	1	11	11	10	11	11	10	1	1	11	3
11	1	11	11	11	2	4	11	10	11	11	10	1	1	11	3
11	1	11	11	11	1	12	11	10	11	11	10	2	1	11	3
11	1	11	11	11	1	12	11	10	11	11	10	2	1	11	3
11	1	11	11	11	1	12	11	10	11	11	10	2	1	11	3
11	1	11	11	11	1	2	11	10	11	11	10	2	1	11	3
11	1	11	11	11	2	12	11	10	11	11	10	2	1	11	3
11	1	11	11	11	1	1	11	10	11	11	10	2	1	11	3
11	1	11	11	11	2	12	11	10	11	11	10	2	1	11	3
11	1	11	11	11	2	1	11	10	11	8	10	2	1	11	3
11	1	11	11	11	2	2	11	10	11	8	10	2	1	11	3
11	1	11	11	4	2	2	11	10	11	8	10	2	1	11	3
11	1	11	11	1	2	12	11	10	11	8	10	1	1	11	3
11	1	11	11	1	2	12	11	10	11	8	10	1	1	11	3
4	1	11	11	1	2	12	11	10	11	8	10	2	1	11	3
1	1	11	11	1	2	12	11	11	11	8	10	2	1	11	3
1	1	11	11	1	2	1	11	11	11	8	10	2	1	11	3
1	1	11	11	1	2	12	11	12	11	8	10	2	1	11	3
1	1	11	11	1	2	12	11	11	11	8	10	1	1	11	3
1	1	11	11	1	1	12	11	11	11	8	10	1	1	4	1
1	5	11	11	1	4	12	11	11	11	8	10	1	1	3	1
1	5	11	11	2	4	1	11	11	11	11	10	1	1	1	1
1	5	11	11	1	11	12	11	11	11	8	10	2	1	3	1
1	5	11	11	1	11	1	11	11	11	11	10	2	1	3	1
1	5	11	11	1	11	12	11	11	11	11	10	2	1	3	4
1	5	11	11	1	11	12	11	11	11	8	10	2	1	3	4
1	5	11	11	1	11	12	11	11	11	11	10	2	1	3	4
1	5	11	11	1	11	1	11	11	11	8	10	2	1	1	4
1	5	11	11	1	11	1	11	11	11	8	10	2	1	12	1
1	5	11	11	1	11	1	11	11	11	8	10	2	1	3	1
1	5	11	11	1	11	1	11	11	11	8	10	2	1	1	1
1	5	11	11	1	11	11	11	11	11	8	10	2	1	3	1
1	5	11	11	1	11	11	11	11	11	8	10	1	1	3	4
1	5	11	11	1	11	11	11	11	11	8	10	2	1	3	4
1	5	11	11	1	11	11	11	11	11	8	10	2	1	3	4
1	5	11	11	1	11	4	11	11	11	8	10	2	1	1	1
1	5	11	11	1	11	4	11	11	11	11	10	2	1	1	4
1	5	11	11	1	11	1	11	11	11	11	10	2	1	3	1
1	5	11	11	1	11	1	11	11	11	11	7	1	1	3	1
1	5	11	11	1	11	1	11	11	11	11	12	2	1	11	1
1	5	11	11	1	11	1	11	11	11	11	12	2	1	11	1
1	5	11	11	1	11	1	11	11	3	11	12	2	1	11	1
1	1	11	11	1	11	1	11	11	3	11	12	1	1	11	1
1	1	11	11	1	11	1	11	11	3	8	11	2	1	11	1
1	1	11	11	1	11	1	11	11	3	8	11	2	3	11	4
1	1	11	11	2	11	1	11	11	3	8	11	2	3	11	4
1	1	11	11	1	11	1	11	11	3	8	11	2	3	11	1
1	1	11	11	4	11	1	11	11	3	11	11	2	3	11	1
1	1	11	11	11	11	1	11	11	3	11	11	1	3	11	1
1	1	11	11	11	11	1	11	11	3	11	11	2	3	11	1
1	1	11	11	11	11	2	11	11	3	11	11	2	3	11	1
1	1	11	11	11	11	4	11	11	3	8	11	2	3	11	1
1	1	11	11	11	11	12	11	11	3	8	11	2	3	11	1
1	1	11	11	11	11	1	11	11	3	8	11	2	3	11	1
1	1	11	11	11	11	1	11	11	3	8	11	2	3	11	1
1	1	11	11	11	11	4	11	11	3	11	11	1	3	11	1
1	1	11	11	11	11	4	11	11	3	11	11	1	3	11	1
1	1	11	11	11	11	4	11	11	3	10	11	2	3	11	1
1	4	11	11	11	11	4	11	11	3	10	11	1	3	11	1
1	12	11	11	11	11	4	11	11	3	10	11	2	3	11	1
1	12	11	11	11	11	4	11	11	3	10	11	2	3	11	1
1	12	11	11	11	11	4	11	11	3	10	11	1	3	11	1
1	12	11	11	11	11	4	11	11	3	10	11	2	3	11	1
1	6	11	11	11	11	4	11	11	3	10	11	2	3	11	1
1	12	11	11	11	11	4	11	11	3	10	11	2	3	11	1
1	11	11	11	11	11	1	11	11	3	10	11	2	3	11	1
1	11	11	11	11	11	1	11	11	3	10	11	1	3	11	1
1	11	11	11	11	11	1	11	11	3	10	11	1	3	11	1
1	11	11	11	11	11	1	11	11	3	10	11	1	3	11	1
1	11	11	11	11	11	1	11	11	3	10	11	1	3	4	1
4	11	11	11	11	11	1	11	11	3	10	11	2	1	3	1
11	11	11	11	11	11	4	11	11	3	10	11	2	1	4	1
11	11	11	11	11	11	1	11	11	3	10	11	1	1	3	1
11	11	11	11	11	11	4	11	11	3	10	11	1	1	3	1
11	11	11	11	11	11	1	11	11	3	10	11	1	1	1	1
11	11	11	12	11	11	1	11	11	3	10	11	2	1	3	1
11	11	11	12	11	11	1	11	11	3	10	11	2	1	3	1
11	11	11	12	11	11	1	11	11	3	10	11	1	1	12	1
11	11	11	11	11	11	1	11	11	3	10	11	2	1	3	1
11	11	4	11	11	11	1	11	11	3	10	11	2	1	3	1
11	11	1	11	11	11	1	11	11	3	10	11	2	1	1	1
11	11	1	11	11	11	1	11	11	3	11	11	2	1	1	1
11	11	1	11	11	11	1	11	11	3	9	11	2	5	1	1
11	11	1	11	11	11	1	11	11	3	9	11	2	5	1	1
11	11	1	11	11	11	1	11	11	3	11	11	2	5	1	1
11	11	1	11	11	11	1	11	11	3	11	11	1	5	3	1
11	11	1	11	11	11	1	11	11	3	11	11	3	5	3	1
11	11	1	11	11	11	1	11	11	3	11	11	3	5	3	1
11	11	2	11	11	11	1	11	11	3	11	11	3	5	1	1
11	11	1	11	11	11	1	11	11	3	11	11	3	5	3	1
11	11	1	11	11	11	1	11	11	3	11	11	3	5	3	1
11	11	1	11	11	11	1	11	11	3	11	11	3	5	1	1
11	11	1	11	11	11	1	11	11	1	11	11	3	5	1	1
11	11	1	11	11	11	1	11	11	1	11	11	3	5	1	1
11	11	1	11	11	11	1	11	11	1	11	11	3	5	1	1
11	11	1	11	11	11	11	11	11	1	11	11	3	6	4	1
11	11	1	11	11	11	11	11	11	1	11	11	3	6	3	1
11	11	1	11	11	11	11	11	11	1	11	11	3	6	1	1
11	11	1	11	11	11	11	11	11	1	11	11	3	6	3	3
11	11	1	11	11	11	11	11	11	1	11	11	3	6	4	11
11	11	1	11	11	11	11	11	11	1	11	11	3	6	1	11
11	11	1	11	11	11	11	11	11	1	11	11	3	6	4	11
11	11	1	11	11	11	11	11	11	1	11	11	3	6	1	11
11	11	1	11	11	11	11	11	11	1	11	11	3	6	1	11
11	11	1	11	11	11	11	11	11	1	11	11	3	6	4	11
11	11	1	11	11	11	11	11	11	1	11	11	3	6	3	11
11	11	1	11	11	11	11	11	11	1	11	11	3	6	3	11
11	11	1	11	11	11	11	11	11	1	11	11	3	6	3	11
11	11	1	11	11	11	11	11	11	1	11	11	1	6	1	11
11	11	1	11	11	11	11	11	11	1	11	11	1	6	1	11
11	11	1	11	11	11	11	11	11	1	11	11	1	6	1	11
11	11	1	11	11	11	11	11	11	1	11	11	3	6	1	11
11	11	1	11	11	11	11	11	11	1	11	11	3	6	3	11
11	11	1	11	11	11	11	11	11	1	11	11	3	6	3	11
11	11	1	11	11	11	11	11	11	1	11	11	3	6	3	11
11	11	1	11	11	11	11	11	11	1	11	11	3	6	3	11
11	11	1	11	11	11	11	11	11	1	11	11	3	5	3	11
11	11	1	11	11	11	11	11	11	1	11	11	3	5	4	11
11	11	1	11	11	11	11	11	11	1	11	11	3	5	4	11
7	11	1	11	11	11	11	11	11	1	12	11	3	5	1	11
7	11	1	11	11	11	11	11	11	1	12	11	3	5	1	11
7	11	1	11	11	11	11	11	11	1	12	11	3	5	1	11
7	11	1	11	11	11	11	11	11	4	12	11	3	5	4	11
7	11	1	11	11	11	11	11	11	11	12	11	3	5	3	11
7	11	1	11	11	11	11	11	11	11	11	11	3	5	3	11
7	11	4	11	11	11	11	11	11	11	11	11	3	1	3	11
7	11	4	11	11	11	11	11	11	11	11	11	3	1	3	11
7	11	7	11	11	11	11	11	11	11	11	11	3	12	3	11
7	11	12	11	11	11	11	11	11	11	11	11	3	12	1	11
7	11	12	11	11	11	11	11	11	11	11	11	3	12	1	11
7	11	12	11	11	11	11	11	11	11	11	11	3	12	1	11
7	11	12	11	11	11	11	11	11	11	11	11	3	4	1	11
7	11	7	11	11	11	11	11	11	11	11	11	3	11	1	11
8	11	11	11	11	11	11	11	11	11	11	11	3	11	1	11
7	11	11	11	11	11	11	11	11	11	11	11	3	11	1	11
7	11	11	11	1	11	11	11	11	11	11	11	3	11	1	11
7	11	11	11	1	11	11	11	11	11	11	11	3	11	4	11
7	11	11	11	1	11	11	11	11	11	11	11	3	11	1	11
7	11	11	11	1	11	11	11	11	11	11	11	3	11	1	11
8	11	11	11	1	11	11	11	11	11	11	11	3	11	1	11
8	11	11	11	1	11	11	11	11	11	11	11	4	11	1	11
7	11	11	11	1	4	11	11	11	11	11	11	4	11	11	11
7	11	11	11	1	2	11	11	4	11	11	11	4	11	11	11
7	11	11	11	1	2	11	11	1	11	11	11	4	11	11	11
7	11	11	11	1	2	11	11	1	11	11	11	11	11	11	11
7	11	11	11	1	2	11	11	1	11	11	11	11	11	11	11
7	11	11	11	1	1	11	11	1	11	11	11	11	11	11	11
7	11	11	11	1	1	11	11	1	11	11	11	11	11	11	11
8	11	11	11	1	1	11	11	1	11	11	11	11	11	11	11
7	11	11	11	1	1	11	11	1	11	11	11	11	11	11	11
7	11	11	11	1	1	11	11	1	11	11	11	11	11	11	11
7	11	11	11	1	1	11	11	1	11	12	11	11	11	11	11
7	11	11	11	1	1	11	11	1	11	12	11	11	11	11	11
8	11	11	11	1	1	11	11	1	11	12	11	11	11	11	11
8	11	11	11	1	1	11	11	1	11	12	11	11	11	11	11
8	11	11	11	1	1	11	11	1	11	12	11	11	11	11	11
8	11	11	11	1	2	4	11	1	11	12	11	11	11	11	11
7	11	11	11	1	2	3	11	1	11	11	11	11	11	11	11
7	7	11	11	1	2	3	11	1	11	11	11	11	11	11	11
11	3	11	11	1	2	1	11	1	11	11	11	11	11	11	11
11	3	11	11	1	2	3	11	1	11	11	11	11	11	11	11
11	3	9	11	1	2	4	11	1	11	11	11	11	11	11	11
11	3	11	11	1	2	3	11	1	11	11	11	11	11	11	11
11	3	11	11	1	2	3	11	1	11	11	11	11	11	11	11
11	3	11	11	1	2	3	11	1	11	11	11	11	11	11	11
11	3	10	11	1	2	3	11	1	11	11	11	11	11	11	11
11	3	10	11	1	2	3	11	1	11	11	11	11	11	11	11
11	3	10	11	1	2	3	11	1	11	11	11	11	11	11	11
11	3	10	11	1	2	3	11	1	11	11	11	11	11	11	11
11	3	10	11	1	2	3	11	1	11	11	11	11	11	11	11
11	3	10	11	1	2	3	11	1	11	11	11	11	11	11	11
11	3	10	11	1	2	3	11	1	11	11	11	11	11	11	11
11	3	10	11	1	1	3	11	1	11	11	11	11	11	11	11
11	3	10	11	1	1	3	11	1	11	11	11	11	11	11	11
11	3	10	11	1	1	4	11	1	11	11	11	11	11	11	11
11	3	10	11	1	1	3	11	1	11	11	11	11	11	11	11
11	3	10	11	1	3	3	11	1	11	11	11	11	11	11	11
11	3	10	11	1	3	3	11	1	11	11	11	11	11	11	11
11	3	10	11	1	3	12	11	1	11	11	11	11	11	11	11
11	3	10	11	1	3	3	11	1	11	11	11	11	11	11	11
11	3	10	11	1	3	3	11	1	11	11	11	11	11	11	11
11	3	10	11	11	3	12	11	1	11	11	11	11	11	11	11
11	3	10	11	11	3	12	11	1	11	11	11	11	11	11	11
11	3	10	11	9	3	3	11	1	11	11	11	11	11	11	11
11	3	10	11	9	3	3	11	1	11	11	11	11	11	11	11
11	3	10	11	9	3	3	11	1	11	11	11	11	11	11	11
11	3	10	11	9	3	3	11	1	11	11	11	11	11	11	11
11	3	10	11	9	3	3	11	1	11	11	11	11	11	1	11
11	3	10	11	9	3	3	11	1	11	11	11	11	11	1	11
11	3	10	11	9	3	3	11	1	11	11	11	11	11	1	11
11	3	10	11	9	3	1	11	1	11	11	11	11	11	1	11
11	3	10	11	9	3	1	11	1	11	11	11	11	11	1	11
11	3	10	11	9	3	1	11	1	11	11	11	11	11	1	11
11	3	10	11	9	3	1	11	1	11	11	11	11	11	1	11
11	3	10	11	9	3	1	11	1	11	11	11	11	11	1	11
11	3	10	11	9	3	1	11	1	11	11	11	11	11	1	11
11	3	10	11	9	3	1	11	1	11	11	11	11	11	1	11
11	3	10	11	9	3	1	11	1	11	11	11	11	11	1	11
11	3	10	11	9	3	1	11	1	11	11	11	11	11	1	11
11	3	10	11	9	3	1	11	1	11	11	11	11	11	1	11
11	3	10	11	9	3	1	11	1	11	11	11	11	11	2	11
11	3	10	11	9	3	1	11	1	11	11	11	11	11	1	11
11	3	10	11	9	3	1	11	1	11	11	11	11	11	1	11
11	3	10	11	9	12	1	11	1	11	11	11	4	11	1	11
11	3	10	11	9	12	1	11	1	11	11	11	1	11	1	11
11	3	10	11	9	7	1	11	1	11	11	11	1	11	1	11
11	3	10	11	9	12	1	11	1	11	11	11	1	11	1	11
11	3	10	11	9	12	1	11	1	11	11	11	1	11	1	11
11	3	10	11	9	7	1	11	1	11	11	11	1	11	1	11
11	1	10	11	9	11	1	11	1	11	11	11	1	11	2	11
11	1	10	11	9	11	1	11	1	11	11	11	1	11	1	11
11	1	10	11	9	11	1	11	1	11	11	11	1	11	1	11
11	1	10	11	9	11	1	11	1	11	11	11	1	11	1	11
11	1	10	11	9	11	1	11	1	11	11	11	1	11	1	11
11	1	10	11	9	11	1	11	1	11	11	11	1	11	1	11
11	1	10	11	9	11	1	11	1	11	11	11	1	11	1	11
11	1	10	11	11	11	1	11	1	11	11	11	1	11	2	11
11	1	10	11	11	11	1	11	1	11	11	11	1	11	3	11
11	1	8	11	11	11	1	11	1	11	11	11	1	11	3	11
11	1	12	11	11	11	1	11	1	11	11	11	1	11	1	11
11	1	12	11	11	11	1	11	1	11	11	11	1	11	4	11
11	1	12	11	11	11	1	11	2	11	11	11	1	11	7	11
11	1	12	11	11	11	1	11	2	11	11	11	1	11	3	11
11	1	11	11	11	11	1	11	1	11	11	11	2	11	3	11
11	1	11	11	11	11	1	11	1	11	11	11	2	4	4	11
11	1	11	11	11	11	1	11	1	11	11	11	1	1	3	11
11	1	11	11	11	11	1	11	1	11	11	11	2	1	4	11
11	1	11	11	11	11	1	11	2	11	11	11	1	1	4	11
11	1	11	11	11	11	1	11	1	11	11	11	1	1	4	11
11	1	11	11	11	11	1	11	2	11	11	11	1	1	3	11
11	1	11	11	11	11	1	11	2	11	11	11	1	1	1	11
11	1	11	11	11	11	2	11	1	11	11	11	1	1	3	11
11	1	11	11	11	11	1	11	1	11	11	11	2	1	3	11
11	1	11	11	11	11	1	11	1	11	11	11	1	1	3	11
11	1	11	11	11	11	1	11	1	11	11	11	2	1	3	11
11	1	11	11	11	11	1	11	1	11	11	11	1	1	3	11
11	4	11	11	11	11	3	11	1	11	11	11	2	1	3	11
11	11	11	11	11	11	4	11	1	11	11	11	2	1	3	11
11	11	11	11	11	11	4	11	1	11	11	11	1	1	1	11
11	12	11	11	11	11	4	11	1	11	11	11	1	1	1	11
11	12	11	11	11	11	3	11	1	11	11	11	1	1	1	11
11	11	11	11	11	11	3	11	1	11	11	11	1	1	1	11
11	11	11	11	11	11	3	11	1	11	11	11	1	1	1	11
11	11	11	11	11	11	4	11	1	11	11	11	2	1	1	11
11	11	11	11	11	11	3	11	1	11	11	11	2	1	1	11
11	11	11	11	11	11	3	11	1	11	11	11	2	1	3	11
11	11	11	11	11	11	1	11	1	11	11	11	2	1	3	11
11	11	11	11	11	11	1	11	1	11	11	11	2	1	3	11
11	11	11	11	11	11	3	11	1	11	11	11	2	1	3	11
11	11	11	11	11	11	3	11	1	11	11	11	2	1	3	11
11	11	11	11	11	11	3	11	1	11	11	11	2	1	3	11
11	11	11	11	11	11	3	11	1	11	11	11	2	1	3	11
11	11	11	11	11	11	3	11	1	11	11	11	2	1	3	11
11	11	11	12	11	11	3	11	1	11	11	11	2	1	3	11
11	11	11	12	11	11	3	11	1	11	11	11	2	1	3	11
11	11	11	12	11	11	3	11	1	11	11	11	2	1	3	11
11	11	11	11	11	11	3	11	1	11	11	11	2	1	3	11
11	11	11	11	4	11	3	11	1	11	11	11	2	1	4	11
11	11	11	11	2	11	3	11	1	11	11	11	2	1	4	11
11	11	11	11	2	11	3	11	2	11	11	11	1	1	4	11
11	11	11	11	1	11	3	11	2	11	11	11	1	1	3	11
11	11	11	11	1	11	3	11	2	11	11	11	1	1	1	11
11	11	11	11	2	11	3	11	2	11	11	11	1	1	1	11
11	11	11	11	2	11	3	11	2	11	11	11	1	1	1	11
11	11	11	11	1	11	4	11	2	11	11	11	1	1	3	11
11	11	11	11	1	11	11	11	2	11	11	11	1	1	4	11
11	11	11	11	1	11	11	11	1	11	11	11	2	1	3	11
11	11	11	11	1	11	11	11	1	11	11	11	1	1	3	11
11	11	11	11	1	11	11	11	1	11	11	11	1	1	1	11
11	11	11	11	1	11	11	11	1	11	11	11	1	1	1	11
11	11	11	11	1	11	11	11	1	11	11	11	1	1	1	11
11	11	11	11	1	11	11	11	1	11	11	11	1	1	1	11
11	11	11	11	2	11	11	11	1	11	11	11	2	1	3	11
11	11	11	11	2	11	11	11	1	11	11	11	2	1	3	11
11	11	11	11	2	11	11	11	2	11	11	11	2	1	3	11
11	11	11	11	2	11	11	11	2	11	11	11	2	1	3	11
11	11	11	4	2	11	11	11	2	11	11	11	1	1	12	11
11	11	11	1	1	11	11	11	2	11	11	11	1	1	3	11
11	11	11	1	1	11	11	11	1	11	11	11	1	1	3	11
11	11	11	1	1	11	11	11	2	11	11	11	2	1	1	11
11	11	11	1	2	11	11	11	2	11	11	11	2	1	1	11
11	11	11	1	1	11	11	11	2	11	11	11	2	1	3	11
11	11	11	1	2	11	11	11	1	11	11	11	1	1	3	11
11	11	11	1	1	11	11	11	1	11	11	11	1	1	3	11
11	11	11	1	1	11	11	11	1	11	11	11	1	1	3	11
11	11	11	1	1	11	11	11	1	11	12	11	2	1	1	11
11	11	11	1	1	11	11	11	1	11	12	11	2	5	3	11
11	11	11	1	1	11	11	11	1	11	12	11	2	5	3	11
11	11	11	1	1	11	11	11	1	11	12	11	2	5	3	11
11	11	11	1	1	11	11	11	1	11	11	11	2	5	3	11
11	11	11	1	1	11	11	11	1	11	11	11	2	5	12	11
11	11	11	1	1	11	11	11	1	11	11	11	2	5	4	11
11	11	11	1	1	11	11	11	1	11	11	11	2	5	12	11
11	11	11	1	2	11	11	11	1	11	11	11	1	5	3	11
11	11	11	1	1	11	11	11	1	11	11	11	1	5	3	11
11	11	11	1	1	11	11	11	1	11	11	11	1	5	4	11
11	11	11	1	1	11	11	11	1	11	11	11	1	5	11	11
11	11	11	1	1	11	11	11	1	11	11	11	2	5	11	11
11	11	11	1	1	11	11	11	1	11	11	11	2	5	11	11
1	11	11	1	1	11	11	11	1	11	11	11	2	5	11	11
1	11	4	1	1	11	11	11	1	11	11	11	2	5	11	11
1	11	1	1	1	11	11	11	1	11	11	11	1	5	11	11
1	11	1	1	1	11	11	11	1	11	11	11	1	5	11	11
1	11	1	1	1	11	11	11	1	11	11	11	1	5	11	11
1	11	1	1	1	11	11	11	1	11	11	11	1	5	11	11
1	11	1	1	1	11	11	11	3	11	11	11	1	5	11	11
1	11	1	1	1	11	11	11	3	11	11	11	1	5	11	11
1	11	1	1	1	11	11	11	3	11	11	11	1	5	11	11
1	11	1	1	1	4	11	11	3	11	11	11	1	5	11	11
1	11	1	1	11	1	11	11	3	11	11	11	1	5	11	11
1	11	1	1	11	1	11	11	3	11	11	11	2	5	11	11
1	11	1	3	11	1	11	11	3	11	11	11	1	5	11	11
1	11	1	3	11	1	11	11	3	11	11	11	1	5	11	11
1	11	1	3	11	1	11	11	3	11	11	11	1	3	11	11
1	11	1	3	11	1	11	11	3	11	11	11	2	3	11	11
1	11	1	3	11	1	11	11	3	11	11	11	2	3	11	11
1	11	1	3	11	1	4	11	3	11	11	11	2	3	11	11
1	11	1	3	11	1	1	11	3	11	11	11	1	3	11	11
1	11	1	3	11	1	1	11	3	11	11	11	1	3	11	11
1	11	1	3	11	1	1	11	3	11	11	11	1	3	11	11
1	11	1	3	11	1	1	11	3	11	11	11	1	3	11	11
1	11	1	3	11	1	1	11	3	11	11	11	2	3	11	11
1	11	1	3	11	1	1	11	3	1	11	11	2	3	11	11
1	11	4	3	11	1	1	11	3	1	11	11	1	3	11	11
1	11	12	3	11	1	3	11	3	1	11	11	1	3	11	11
1	11	12	3	11	2	3	11	3	1	11	11	1	3	11	11
1	11	12	3	11	1	3	11	3	1	11	11	2	3	11	11
1	11	9	12	11	1	1	11	1	1	11	11	1	3	11	11
1	11	11	3	11	1	1	11	1	1	11	11	1	3	11	11
3	11	11	3	11	1	1	11	1	1	11	11	2	3	11	11
3	11	11	3	11	1	1	11	1	1	11	11	1	3	11	11
3	11	11	3	11	1	1	11	1	1	11	11	1	3	11	11
3	11	11	3	11	1	1	11	1	1	11	11	2	3	11	11
3	11	11	3	11	1	1	11	1	1	11	11	1	3	11	11
3	11	11	3	11	1	1	11	1	1	11	11	2	3	11	11
3	11	11	3	11	1	1	11	1	1	11	11	1	3	11	11
3	11	11	3	11	1	1	11	1	1	11	11	1	3	11	11
3	11	11	3	11	2	3	11	1	1	11	11	1	3	11	11
3	11	11	3	11	2	3	11	1	1	11	11	1	3	11	11
3	11	11	3	11	1	3	11	1	1	11	11	2	3	11	11
3	11	11	3	11	1	3	11	1	1	11	11	2	3	11	11
3	11	11	3	11	1	3	11	1	1	11	11	1	7	11	11
3	11	11	3	11	1	3	11	1	1	11	11	2	8	11	11
3	11	11	3	11	1	3	11	1	1	11	11	1	7	11	11
3	11	11	3	11	2	3	11	1	1	11	11	1	7	11	11
3	11	11	3	11	2	3	11	1	1	11	11	2	7	11	11
3	11	11	3	11	2	3	11	1	1	11	11	1	7	11	11
3	11	11	3	11	2	3	11	1	1	11	11	1	7	11	11
3	11	11	3	11	1	3	11	1	1	11	11	1	7	1	11
3	11	11	3	11	3	3	11	1	1	11	11	1	7	1	11
3	11	11	3	11	3	1	11	1	1	11	11	1	7	1	11
3	11	11	12	11	3	1	11	1	1	11	11	1	7	1	11
3	11	11	12	11	3	1	11	1	1	11	11	2	7	1	11
3	11	11	12	11	3	1	11	3	3	11	11	2	7	1	11
3	11	11	12	11	3	1	11	3	3	11	11	2	7	1	11
3	11	11	12	11	3	1	11	3	3	11	11	1	7	1	11
3	11	11	12	11	3	1	11	3	3	11	11	1	7	1	11
3	11	11	11	11	3	1	11	3	3	11	11	1	7	1	11
3	11	11	11	11	3	1	11	3	3	11	11	1	7	1	11
3	11	11	11	11	3	1	11	3	3	11	11	2	7	1	11
3	11	11	11	11	3	1	11	3	3	11	11	2	7	2	11
3	11	11	11	11	3	1	11	3	3	11	11	1	7	2	11
3	11	11	11	11	3	1	11	3	3	11	11	1	7	1	11
3	11	11	11	11	3	1	11	3	3	11	11	1	7	1	11
3	11	11	11	11	3	1	11	3	3	11	11	2	7	1	11
3	11	11	11	11	3	1	11	3	3	11	11	2	7	1	11
3	11	11	11	11	3	1	11	3	3	11	11	2	7	1	11
3	11	11	11	11	3	1	11	3	3	11	11	1	7	1	11
3	11	11	11	11	1	1	11	3	3	11	11	2	7	1	11
3	11	11	11	11	5	1	11	3	3	11	11	1	7	1	11
3	11	11	11	11	5	1	11	3	3	11	11	1	7	1	11
3	11	11	11	11	5	1	11	3	3	11	11	1	7	2	11
3	11	11	11	11	5	1	11	3	3	11	11	1	7	2	11
3	11	11	11	11	5	1	11	3	1	11	11	1	7	1	11
3	11	11	11	11	5	1	11	3	1	4	11	1	7	1	11
3	11	11	11	11	5	1	11	3	1	1	11	1	7	1	11
3	11	11	11	11	5	1	11	1	1	1	11	2	7	1	11
3	11	11	11	11	5	1	11	1	1	1	11	2	7	1	11
3	11	11	11	11	5	1	11	1	1	1	11	2	7	1	11
3	11	11	11	11	5	1	11	1	1	1	11	2	7	1	11
3	11	11	11	11	5	1	11	1	1	1	11	2	7	1	11
3	11	11	11	11	5	1	11	1	1	2	11	1	7	1	4
3	11	7	11	11	5	1	11	1	1	2	11	1	7	2	4
1	11	7	11	11	5	1	11	1	1	2	11	1	7	1	1
1	11	7	11	11	5	1	11	1	1	2	11	1	7	1	4
3	11	7	11	11	5	1	11	1	1	2	11	1	7	1	4
3	11	7	11	11	5	1	11	1	1	2	11	1	7	2	4
3	11	7	11	11	5	2	11	1	1	2	11	1	7	2	4
1	11	7	11	11	5	2	11	1	1	2	11	1	7	1	4
1	11	7	11	11	5	1	11	1	1	2	11	2	7	1	4
1	11	7	11	11	5	1	11	1	1	2	11	2	7	3	4
1	11	7	11	11	5	1	11	1	1	2	11	2	7	3	1
1	11	7	11	11	5	2	11	1	1	2	11	2	7	3	1
1	11	7	11	11	5	1	11	1	1	2	11	1	7	3	1
1	11	7	11	11	5	1	11	1	1	2	11	1	8	3	1
1	11	7	11	11	5	2	11	1	1	2	11	1	8	3	1
1	11	7	11	11	5	2	11	1	1	2	11	1	8	3	1
1	11	7	11	11	5	2	11	1	1	2	11	1	8	3	1
1	11	7	11	11	5	2	11	1	1	2	11	2	8	1	1
1	12	4	11	11	5	2	11	1	1	2	11	1	8	3	1
1	1	4	11	11	5	2	11	1	1	2	11	2	8	3	1
1	1	4	11	11	5	1	11	1	1	2	11	1	8	3	1
1	1	4	11	11	5	1	11	1	1	2	11	1	8	3	1
1	1	4	11	11	5	2	11	1	1	2	11	1	8	3	3
1	1	4	11	11	5	2	11	1	1	2	11	2	8	3	3
1	1	3	11	11	5	2	11	1	1	2	11	2	8	3	3
1	1	4	11	11	5	1	11	1	1	2	11	2	8	3	3
1	1	4	11	11	5	1	11	1	1	2	11	1	8	3	3
1	1	3	11	11	5	1	11	1	1	1	11	1	8	3	3
1	1	4	11	11	5	2	11	1	1	2	11	1	8	3	3
1	1	3	11	11	5	1	11	1	1	2	11	1	8	3	3
1	1	3	11	11	5	2	11	1	1	2	11	1	8	12	3
1	1	3	11	11	5	2	11	1	1	2	11	1	10	3	3
1	1	3	11	11	5	1	11	1	1	2	11	4	10	3	3
1	1	3	11	11	5	1	11	1	1	2	11	11	10	3	3
1	1	3	11	11	5	1	11	1	1	2	11	11	10	3	3
1	1	3	11	11	5	1	11	1	1	2	11	11	10	3	3
1	1	3	11	11	5	1	11	1	1	2	11	11	10	3	3
1	1	3	11	11	5	1	11	1	1	2	11	11	10	3	3
1	1	3	11	11	5	1	11	1	4	2	11	11	10	3	3
1	1	3	11	11	5	1	11	1	11	2	11	11	10	3	3
1	1	3	11	11	6	1	11	1	11	2	11	11	10	3	3
1	1	3	11	11	5	1	11	1	11	2	11	11	10	3	3
1	1	3	11	11	6	1	11	1	11	2	11	11	10	3	3
1	1	3	11	11	6	1	11	1	11	2	11	11	10	3	3
1	1	3	11	11	5	1	11	1	11	1	11	11	10	3	1
1	1	3	11	11	5	1	11	1	11	1	11	11	10	12	1
1	1	3	11	11	5	1	11	1	11	3	11	11	10	3	1
1	1	3	11	11	5	1	11	1	11	3	11	11	10	3	1
1	1	3	11	11	5	1	11	1	11	3	11	11	10	3	1
1	1	3	11	11	5	1	11	1	11	3	11	11	10	3	1
1	1	3	11	11	5	1	11	1	11	1	11	11	10	3	1
1	1	3	11	11	5	1	11	1	11	3	11	11	10	3	1
1	1	3	11	11	5	1	11	1	11	3	11	11	10	3	1
1	1	3	11	11	5	1	11	1	11	3	11	11	10	3	1
1	1	3	11	11	5	3	11	1	11	1	11	11	10	3	1
1	1	3	11	11	5	3	11	1	11	1	11	11	10	3	1
1	1	3	11	4	5	3	11	1	11	3	11	11	10	3	1
1	1	3	11	1	5	3	11	1	11	1	11	11	10	3	1
1	1	3	11	1	5	3	11	5	11	3	11	11	10	3	1
1	1	3	11	1	5	3	11	12	11	3	11	11	10	3	1
1	1	3	11	1	5	3	11	12	11	3	11	11	10	3	1
1	1	3	11	1	5	3	11	3	11	3	11	11	10	3	1
1	1	3	11	1	5	3	11	11	11	3	11	11	10	3	1
1	1	3	11	1	5	3	11	11	11	3	11	4	10	3	1
1	1	3	11	1	5	3	11	11	11	3	11	1	10	3	1
5	1	3	11	1	5	3	11	11	11	3	11	1	10	3	1
5	1	3	11	1	5	3	11	11	11	3	11	2	10	3	1
5	1	3	11	1	5	3	11	11	11	3	11	1	10	3	1
5	1	3	11	1	5	3	11	11	11	3	11	2	10	3	1
5	1	7	11	1	5	3	11	11	11	3	11	1	10	3	1
5	1	12	11	1	5	3	11	11	11	3	11	2	10	3	1
1	1	12	11	1	5	1	11	11	11	1	11	2	10	3	1
5	1	12	11	1	5	1	11	11	11	3	11	2	10	3	1
5	1	12	11	1	5	1	11	11	11	3	11	1	10	3	1
5	1	11	11	1	5	1	11	11	11	3	11	2	10	3	2
5	1	11	11	1	5	1	11	11	11	3	11	2	10	3	1
5	1	11	11	1	5	1	11	11	11	1	11	2	10	3	1
5	1	11	11	1	1	1	11	11	11	3	11	2	10	3	1
5	1	11	11	1	12	1	11	11	11	3	11	2	10	3	1
5	1	11	11	1	7	1	11	11	11	3	11	2	10	1	1
5	1	11	11	1	7	1	11	11	11	1	11	2	10	4	1
5	1	11	11	1	7	1	11	11	11	1	11	2	10	11	1
5	1	11	11	1	11	1	11	11	11	3	11	2	10	11	1
5	1	11	11	1	11	1	11	11	4	3	11	2	10	11	1
5	1	11	11	1	11	1	11	11	1	3	11	2	10	11	1
5	1	11	11	1	11	1	11	11	1	3	11	2	10	11	1
5	1	11	11	1	11	1	11	11	1	1	11	1	10	11	1
5	1	11	11	1	11	1	11	11	1	1	11	1	11	11	1
5	1	11	11	1	11	1	11	11	1	1	11	2	12	11	1
1	1	11	11	1	11	1	11	11	1	1	11	2	12	11	1
5	1	11	11	1	11	1	11	11	1	1	11	2	12	11	1
1	1	11	11	1	11	1	11	11	1	1	11	2	12	11	1
4	4	11	11	1	11	1	4	11	1	1	11	2	11	11	1
11	11	11	11	1	11	1	1	11	1	1	11	2	12	11	1
11	12	11	11	1	11	1	1	11	1	1	11	2	11	11	1
11	12	11	11	1	11	1	1	11	1	1	11	1	11	11	1
11	11	11	11	1	11	2	1	11	1	1	11	2	11	11	1
11	11	11	11	1	11	1	1	11	1	1	11	2	11	11	1
11	11	11	11	1	11	2	1	11	1	1	11	1	11	11	1
11	11	11	11	1	11	2	1	11	1	1	11	1	11	11	1
11	11	11	11	1	11	2	1	11	1	1	11	2	11	11	1
11	11	11	11	1	11	2	1	11	1	1	11	2	11	11	1
11	11	11	11	1	11	2	1	11	1	1	11	2	11	11	1
11	11	11	11	1	11	2	1	11	1	3	11	2	11	11	1
11	11	11	11	2	11	2	1	11	1	3	11	2	11	11	1
11	11	11	11	1	11	2	1	11	1	3	11	2	11	11	1
11	11	11	11	1	11	2	1	11	1	3	11	2	11	11	3
11	11	11	11	1	11	2	1	11	1	6	11	1	11	11	3
11	11	11	11	1	11	2	2	11	1	5	11	1	11	11	3
11	11	11	11	1	11	2	1	11	1	1	11	2	11	11	3
11	11	11	11	1	11	2	1	11	1	3	11	2	11	11	3
11	11	11	11	1	11	2	1	11	1	1	11	2	11	11	3
11	11	11	12	11	11	2	1	11	1	1	11	1	11	11	3
11	11	11	12	11	11	1	1	11	1	1	11	1	11	11	3
11	11	11	12	11	11	1	1	11	3	1	11	2	11	11	3
11	11	11	12	11	11	1	1	11	3	1	11	2	11	11	3
11	11	11	12	11	11	1	1	11	3	2	11	2	11	11	3
11	11	11	11	11	11	1	2	11	3	1	11	1	11	11	3
11	11	11	11	11	11	1	2	11	3	5	11	2	11	4	3
11	11	11	11	11	11	11	1	11	3	6	11	1	11	1	3
11	11	11	11	11	11	11	2	11	3	3	11	1	11	1	3
11	11	11	11	11	11	11	2	11	3	12	11	3	11	1	3
11	11	11	11	11	11	11	2	11	3	7	11	3	11	1	3
11	11	11	11	11	11	11	2	11	3	7	11	3	11	1	3
11	11	11	11	11	11	11	2	11	3	7	11	3	11	1	3
11	11	11	11	11	11	11	2	11	3	7	11	3	11	1	3
11	11	11	11	11	11	11	2	11	3	3	11	3	11	1	3
11	11	11	11	11	11	11	2	11	3	7	11	3	11	1	3
11	11	11	11	11	11	11	2	11	3	3	11	3	11	1	3
11	11	11	11	11	11	11	2	11	3	7	11	3	11	1	3
11	11	11	11	11	11	11	1	11	3	3	11	3	11	2	3
11	11	11	11	11	11	11	1	11	3	3	11	3	11	2	3
11	11	11	11	11	11	11	1	11	3	3	11	3	11	2	3
11	11	11	11	11	11	11	1	11	3	3	11	3	11	2	3
11	11	11	11	11	11	11	1	11	3	7	11	3	11	2	3
11	11	11	11	11	11	11	1	11	3	12	11	3	11	2	3
11	11	11	11	11	11	11	1	11	3	12	11	3	11	2	3
11	11	11	11	11	11	11	1	11	3	7	11	3	11	2	3
11	11	11	11	11	11	11	2	11	3	3	11	3	11	2	3
11	11	11	11	11	11	11	1	11	3	5	11	3	11	2	3
11	11	11	11	11	11	11	2	11	3	12	11	3	11	2	3
11	11	11	11	11	11	11	1	11	3	12	11	3	11	1	3
11	11	11	11	11	11	11	1	11	3	12	11	3	11	2	3
11	11	11	11	11	11	11	1	11	3	12	11	3	11	1	3
11	11	11	11	11	11	11	1	11	3	11	11	3	11	1	3
11	11	11	11	11	11	11	1	11	3	11	11	3	4	1	3
11	11	11	11	11	11	11	2	11	3	11	11	3	1	1	3
11	11	11	11	11	11	11	1	11	3	11	11	3	1	1	3
11	11	11	11	11	11	11	2	11	3	11	11	3	1	2	3
11	11	11	11	11	11	11	1	11	3	11	11	3	1	1	3
11	11	11	11	11	11	11	1	11	3	11	11	3	1	12	3
11	11	11	11	11	11	11	1	11	3	11	11	3	1	12	3
11	11	11	11	11	11	11	1	11	3	11	11	3	1	12	3
11	11	11	11	11	11	11	1	11	3	11	11	3	1	12	3
11	11	11	11	11	11	11	1	11	3	11	11	3	1	12	3
7	11	11	11	11	11	11	1	11	3	11	11	3	1	12	3
7	11	11	11	11	11	11	1	11	3	11	11	3	1	12	3
8	11	11	11	11	11	11	1	11	3	11	11	3	1	12	3
8	11	11	11	11	11	11	1	11	3	11	11	3	1	11	3
8	11	11	11	11	11	11	1	11	3	11	11	3	1	11	3
8	11	11	11	11	11	11	1	11	3	11	11	3	1	11	3
8	11	11	11	11	11	11	1	11	3	11	11	3	1	11	3
8	11	11	11	11	11	11	1	11	3	11	11	3	1	11	3
8	11	11	11	11	11	11	1	11	3	11	11	3	1	11	1
8	11	11	11	11	11	11	1	11	3	11	11	3	1	11	1
8	11	11	11	11	11	11	1	11	3	11	11	3	1	11	1
8	11	11	11	11	11	11	1	11	3	11	11	3	1	11	1
7	11	11	11	11	11	11	1	11	3	11	11	3	1	11	1
7	11	11	11	11	11	11	1	11	3	11	11	3	1	11	1
7	11	11	11	11	11	11	1	11	3	11	11	4	1	11	1
7	11	11	11	11	11	11	1	11	3	11	11	11	1	11	1
7	11	11	11	11	11	11	1	11	3	11	11	11	1	11	1
7	11	11	11	11	11	11	1	11	3	11	11	11	1	11	1
7	11	11	11	11	11	11	1	11	3	11	11	11	1	11	1
7	11	11	11	4	11	11	1	11	3	11	11	11	1	11	1
7	11	11	11	1	11	11	1	11	3	11	11	11	1	11	1
7	11	11	11	1	11	11	1	11	3	11	11	11	1	11	1
7	11	11	11	1	11	11	1	11	1	11	11	11	1	11	1
7	11	11	11	1	11	11	1	11	1	11	11	11	1	11	1
7	11	11	11	1	11	11	1	11	1	11	11	11	1	11	1
7	11	11	11	1	11	11	1	11	1	11	11	11	1	11	1
7	11	11	11	1	11	11	1	11	1	11	11	11	1	11	1
7	11	11	11	1	11	11	1	11	1	11	11	11	1	11	1
7	11	11	11	1	11	11	1	11	1	11	11	11	1	11	1
7	11	11	11	1	11	11	1	11	1	11	11	11	1	11	1
7	11	11	11	1	11	11	1	11	1	11	11	11	1	11	1
8	11	11	11	1	11	11	3	11	1	11	11	11	1	11	1
7	11	11	11	3	11	11	3	11	1	11	11	11	1	11	1
7	11	11	11	3	11	11	3	11	1	11	11	11	1	11	1
7	11	11	11	3	11	11	3	11	1	11	11	11	1	11	4
7	11	4	11	3	11	11	3	11	1	11	11	11	1	11	4
7	11	1	11	3	11	11	3	11	1	11	11	11	1	11	11
7	11	1	11	3	11	11	3	11	1	11	11	11	1	11	11
8	11	1	11	3	11	11	3	11	1	11	11	11	1	4	11
7	11	1	11	3	11	11	3	11	1	11	11	11	3	4	11
8	11	1	11	3	11	11	3	11	1	11	11	11	12	4	11
7	11	1	11	3	11	11	3	11	1	8	11	11	12	4	11
7	11	1	11	3	11	11	3	11	1	8	11	11	12	4	11
7	11	1	11	3	11	11	3	11	1	8	11	11	12	4	11
7	11	1	11	3	11	11	3	11	1	8	11	11	12	4	11
7	11	1	11	3	11	11	3	11	1	8	11	11	12	4	11
8	11	1	11	3	11	11	3	11	1	8	11	11	4	4	11
7	11	1	11	3	11	11	3	11	1	7	11	11	11	4	11
8	11	1	11	3	11	11	3	11	1	7	11	11	11	4	11
8	11	1	11	3	11	11	3	11	1	7	11	11	11	4	11
8	11	1	11	3	11	11	3	11	1	7	11	11	11	4	11
8	11	1	11	3	11	11	3	11	1	7	11	11	11	3	11
7	11	1	11	3	11	11	3	11	1	7	11	11	11	3	11
7	11	1	11	3	11	11	3	11	1	8	11	11	11	3	11
7	11	1	11	3	11	11	3	11	1	8	11	11	11	3	11
7	11	1	11	3	11	11	3	11	1	8	11	11	11	3	11
7	11	1	11	3	11	11	3	11	1	8	11	11	11	3	11
7	11	1	12	3	11	11	3	11	1	8	11	11	11	3	11
7	11	1	12	3	11	11	3	11	1	8	11	11	11	3	11
7	11	3	12	3	11	11	3	11	1	8	11	11	11	3	11
7	11	3	12	3	11	11	3	11	1	8	11	11	11	3	11
7	11	3	11	3	11	11	3	11	1	8	11	11	11	3	11
7	11	3	11	12	11	11	3	11	1	7	11	11	11	3	11
7	11	3	11	3	11	11	3	11	1	7	11	11	11	3	11
7	11	3	11	3	11	11	3	11	4	7	11	11	11	3	11
7	11	3	11	3	11	11	3	11	11	7	11	11	11	3	11
7	11	3	11	3	11	11	3	11	11	7	11	11	11	3	11
8	11	3	11	3	11	11	3	11	11	7	11	11	11	3	11
7	11	3	11	3	11	11	3	11	11	7	11	11	11	3	11
7	11	3	11	3	11	11	3	11	11	8	11	11	11	3	11
7	11	3	11	3	11	11	3	11	11	8	11	11	11	3	11
7	11	3	11	3	11	11	3	11	11	8	11	11	11	3	11
8	11	1	11	3	11	11	3	11	11	8	11	11	11	3	11
8	11	3	11	3	11	11	3	11	11	8	11	11	11	3	4
8	11	3	11	3	11	11	3	11	11	8	11	11	11	3	4
8	11	1	11	3	11	11	3	11	11	8	11	11	11	3	1
8	11	3	11	3	11	11	3	11	11	8	11	11	11	3	1
8	11	3	11	3	11	11	3	11	11	8	11	11	11	3	1
8	11	3	11	3	11	11	3	11	11	8	11	1	11	4	1
8	11	3	11	3	11	11	3	11	11	8	11	1	11	11	1
8	11	3	11	3	11	11	3	11	11	11	11	1	11	11	1
8	11	3	11	3	11	11	3	11	11	11	11	1	11	11	1
8	11	3	11	3	11	11	3	11	11	11	11	1	11	11	1
8	11	3	11	3	11	11	3	11	11	11	11	1	11	11	1
8	11	3	11	3	11	11	3	11	11	11	11	1	11	11	1
8	11	4	11	3	11	11	3	11	11	11	11	1	11	11	1
8	11	4	11	3	11	11	3	11	11	11	11	1	11	11	1
8	11	4	11	3	11	11	3	11	11	11	11	1	11	11	1
8	11	12	11	3	11	11	3	11	11	11	11	2	11	11	1
8	11	12	11	3	11	11	3	11	11	11	11	1	11	11	1
8	11	12	11	3	11	11	3	11	11	11	11	1	11	11	1
8	11	11	11	3	11	11	3	11	11	11	11	1	11	11	1
[truncated: 12,000 more rows]
