# Supplementary material for: Visual scanning strategies in the cockpit are modulated by pilots’ expertise: A flight simulator study
Source: PLoS One. 2021 Feb 18;16(2):e0247061. doi: 10.1371/journal.pone.0247061 (PMC7891757; doi:10.1371/journal.pone.0247061)
Supplement: S6 Data — (XLSX) [file pone.0247061.s007.xlsx]

## Sheet: Feuil1
11	3	8	11	1	11	1	8	8	11	4	1	8	1	11	2
11	3	8	11	1	11	1	8	8	11	4	1	8	1	11	1
11	3	8	11	1	11	1	8	8	11	4	1	8	1	11	1
11	3	8	11	1	11	12	8	8	11	4	1	8	1	11	2
11	3	8	11	1	11	12	8	8	11	1	1	8	2	11	1
11	3	8	11	1	11	11	8	8	8	1	1	8	2	11	1
11	3	8	11	1	11	12	8	8	8	1	1	8	2	11	1
11	3	8	11	1	11	2	8	8	8	1	1	11	1	11	1
11	3	8	11	1	11	2	8	8	8	4	1	11	1	11	1
11	3	8	11	1	11	11	8	8	8	4	1	8	1	11	1
11	3	8	11	1	11	1	8	8	8	1	1	8	1	11	1
11	1	8	11	1	11	2	8	8	8	1	1	8	1	11	1
11	1	8	11	1	11	12	8	8	8	1	1	8	1	11	1
11	1	7	11	1	11	12	7	8	8	1	1	8	2	11	1
11	1	12	11	1	11	12	12	8	12	1	1	7	1	11	1
11	1	12	4	1	11	5	12	8	8	1	1	7	1	11	1
11	1	12	1	1	11	12	12	8	12	1	1	11	1	11	1
11	1	12	1	1	11	12	12	8	8	2	1	11	1	11	1
11	1	12	1	1	11	12	12	8	12	1	1	11	1	11	1
11	1	12	1	1	11	12	11	8	12	1	1	11	1	11	1
11	1	12	1	1	11	12	11	8	12	2	1	11	1	11	1
11	1	7	1	11	11	12	11	8	12	1	1	11	1	11	1
11	1	11	1	11	11	12	11	8	12	1	1	11	1	11	1
11	1	11	3	11	11	12	11	8	12	2	1	11	1	11	1
11	1	11	3	11	11	2	11	8	12	2	1	11	1	11	1
11	1	11	3	11	11	2	11	8	12	1	1	11	1	11	1
11	1	11	3	11	11	1	11	8	12	1	1	11	1	11	1
11	1	11	3	11	11	1	11	8	12	1	1	11	1	11	1
11	1	11	3	11	11	12	11	8	12	1	1	11	1	11	1
11	1	11	3	11	11	2	11	8	8	1	1	11	1	11	1
11	1	11	3	11	11	1	11	8	12	2	1	11	2	11	1
11	1	11	3	11	11	1	11	8	8	2	1	11	2	11	1
11	1	11	3	11	11	1	11	8	11	2	1	11	1	11	1
11	1	11	3	11	11	1	11	8	8	1	1	11	1	11	1
11	1	11	3	11	11	1	11	8	8	2	1	11	1	11	1
11	1	11	3	11	11	1	11	8	11	1	1	11	3	11	1
11	1	11	3	11	11	1	11	8	8	1	1	11	3	11	1
11	1	11	3	11	11	1	11	8	8	4	1	11	12	11	1
11	1	11	3	11	11	1	11	8	8	11	1	11	3	11	1
11	1	11	3	11	11	1	11	8	11	7	1	11	12	11	1
11	1	11	3	11	11	1	11	8	12	8	1	11	3	11	1
11	1	11	3	11	11	1	11	8	12	8	1	11	3	11	1
11	1	11	3	11	11	1	11	8	12	8	1	11	3	11	1
11	1	11	3	11	11	4	11	7	12	8	1	11	3	11	1
11	1	11	3	11	11	1	11	12	12	11	1	11	3	11	1
11	1	11	3	11	11	1	11	12	10	11	1	11	3	11	1
11	1	11	3	11	11	1	11	12	7	8	1	11	3	11	1
11	1	11	3	11	11	1	11	12	11	11	1	11	3	11	1
11	1	11	3	7	4	11	11	11	9	8	1	11	3	11	1
11	1	11	3	8	1	11	11	11	11	8	1	11	3	11	1
11	1	11	3	8	2	4	11	11	11	8	1	11	3	11	1
11	1	11	3	8	2	1	11	11	11	8	1	11	3	11	1
11	1	11	3	8	2	1	11	11	11	8	1	11	3	11	1
11	1	11	3	8	2	1	11	11	11	11	1	11	3	11	1
11	1	11	12	8	2	1	11	11	11	8	1	11	3	11	1
11	7	11	12	8	2	2	11	11	11	11	1	11	3	4	1
11	7	11	3	8	2	1	11	11	11	11	1	11	3	1	1
11	8	11	3	8	2	1	11	11	11	8	1	11	3	1	1
11	8	11	3	8	2	4	11	11	11	8	1	11	3	1	1
11	8	11	3	8	2	4	11	11	11	8	1	11	3	1	1
11	8	11	3	8	2	4	11	11	11	8	1	11	3	1	1
11	8	11	3	8	2	4	11	11	11	8	1	11	3	1	1
11	8	11	12	8	1	3	11	11	11	8	1	11	3	1	1
11	8	11	7	8	2	1	11	11	11	8	1	11	3	1	1
11	8	11	12	8	2	4	11	11	11	8	1	11	3	1	1
11	8	11	12	8	2	4	11	11	11	8	1	11	3	1	2
11	8	11	12	8	2	4	11	11	11	8	1	11	3	1	1
11	8	11	12	8	2	3	11	11	11	11	1	11	3	2	1
11	8	4	12	8	2	3	11	11	11	11	1	11	1	2	1
11	8	1	12	8	2	3	11	11	11	11	1	11	1	1	1
11	8	1	12	8	1	3	11	11	11	11	1	11	1	1	1
11	8	1	3	8	1	3	11	11	11	11	1	11	1	1	1
11	8	1	3	8	2	3	11	11	11	11	1	11	1	1	1
11	8	1	3	8	1	3	11	11	11	8	1	11	1	1	1
7	8	1	12	8	2	3	11	11	11	11	1	11	1	1	1
7	8	4	3	8	2	3	11	11	11	11	1	11	1	1	1
7	8	1	3	8	1	1	11	11	11	11	1	11	1	1	1
7	8	1	3	8	2	1	11	11	11	8	1	11	1	1	1
7	8	1	12	8	2	1	11	11	11	8	1	11	1	1	1
7	8	1	3	8	1	4	11	11	11	8	1	11	1	1	2
7	8	1	3	8	1	4	11	11	11	8	1	11	1	1	2
7	8	1	3	8	2	4	11	11	11	8	1	11	1	1	1
7	8	1	3	8	2	2	11	11	4	8	1	11	1	1	1
7	8	1	3	8	1	1	11	11	1	8	1	11	1	1	2
7	8	1	3	8	1	4	11	11	1	8	1	11	1	1	2
7	7	1	3	8	2	4	11	11	4	8	1	11	1	1	1
8	7	1	3	8	2	4	11	11	4	8	1	11	1	1	3
8	12	1	3	8	1	1	11	11	1	8	1	11	1	1	3
8	12	1	3	8	1	1	11	11	1	8	1	11	1	3	3
8	12	1	3	8	1	1	11	11	1	8	1	11	1	3	3
8	6	1	3	8	12	1	11	11	1	8	1	11	1	3	3
8	5	7	3	8	4	1	11	11	3	8	1	11	1	3	3
8	5	7	3	8	4	1	11	11	3	8	1	11	1	3	3
8	1	8	3	11	11	1	11	11	1	8	1	11	1	3	1
8	2	8	12	11	11	1	11	11	3	8	1	11	1	3	1
8	1	8	7	8	11	1	11	11	1	8	1	11	1	3	3
8	1	8	7	8	11	1	11	11	3	8	1	11	1	3	3
8	1	8	8	11	11	1	11	11	3	8	1	11	1	3	3
8	1	8	8	8	11	1	11	11	3	8	1	11	1	3	3
8	1	8	8	8	11	4	11	11	3	8	1	11	1	3	3
8	1	8	8	8	11	4	11	11	3	8	1	11	1	3	3
8	1	8	8	8	11	1	11	11	3	8	1	11	1	3	3
8	1	8	8	8	11	1	11	11	3	8	1	11	1	3	3
8	1	8	8	8	11	4	11	11	1	8	1	11	1	3	1
8	1	8	7	8	11	1	11	11	3	8	1	11	1	3	1
8	1	8	8	8	11	1	11	11	3	11	1	11	1	3	3
8	1	8	8	8	11	1	11	11	3	11	1	11	1	3	3
8	1	8	8	8	11	1	4	11	7	11	1	11	1	3	3
8	1	8	8	8	11	1	1	11	12	11	1	11	1	3	3
8	1	8	8	8	11	1	1	11	12	11	1	11	1	3	3
11	1	8	8	8	11	1	1	11	12	11	1	11	1	3	3
8	1	8	8	8	11	1	1	11	12	11	1	11	1	3	3
8	1	8	8	8	11	1	1	11	3	11	1	11	1	3	3
8	1	8	8	8	11	4	1	11	3	11	1	11	1	3	3
8	1	8	8	8	11	1	1	4	3	11	1	11	1	3	3
8	1	8	8	8	11	4	1	1	12	11	1	11	1	3	3
8	1	8	8	8	11	1	1	1	3	11	1	11	1	3	3
8	1	8	8	8	11	1	1	1	3	11	1	11	1	3	3
8	1	8	8	11	11	1	1	1	7	11	1	11	1	3	3
11	1	8	8	11	11	1	1	1	7	11	1	11	1	3	3
11	1	8	8	11	11	1	1	1	7	11	1	11	1	3	3
11	12	8	8	11	11	2	2	1	7	11	1	11	1	3	3
11	12	8	8	11	11	2	2	1	7	11	1	11	1	3	1
11	12	8	8	11	11	2	1	1	7	11	1	11	1	3	1
11	12	8	8	11	11	2	2	1	3	11	1	11	1	3	1
11	12	8	8	11	11	2	2	1	7	11	1	11	1	3	1
8	12	8	8	11	11	2	1	1	12	11	1	11	1	3	1
8	12	8	8	11	11	2	1	1	3	11	1	11	1	3	1
8	12	8	8	11	11	2	2	1	1	11	1	11	1	3	1
8	12	8	8	11	11	2	2	1	1	11	1	11	1	3	1
8	12	8	8	11	11	2	2	2	1	11	1	11	1	3	1
8	2	8	11	11	11	1	2	1	1	11	1	11	1	3	2
8	2	8	8	11	11	2	1	1	1	11	1	11	1	3	2
8	2	8	8	11	11	2	1	1	1	11	1	11	1	3	1
8	2	8	11	11	11	2	2	1	1	11	1	11	1	3	1
8	1	8	11	11	11	2	2	1	1	11	1	11	1	3	1
8	1	8	11	11	11	2	2	1	1	11	1	11	1	1	1
8	1	8	8	11	11	2	2	1	1	11	1	11	1	3	1
8	1	8	7	11	11	2	2	1	1	11	1	11	2	3	1
8	1	8	3	11	11	2	2	2	9	11	1	11	12	3	1
8	1	8	1	11	11	2	2	1	7	11	1	11	12	3	1
8	1	8	1	11	4	2	2	1	7	11	1	11	12	3	2
8	1	8	1	11	1	2	2	1	3	11	2	11	12	12	1
8	1	8	1	11	1	11	2	1	1	11	1	11	6	7	1
8	1	8	1	11	1	11	2	1	1	11	1	11	5	8	1
8	1	8	1	11	1	11	2	1	1	11	2	11	2	8	1
7	1	8	1	11	1	11	2	1	1	11	2	8	1	8	2
7	1	8	1	11	1	11	1	1	1	11	2	8	1	8	2
8	1	8	1	11	1	11	2	1	1	11	2	8	1	8	2
8	1	8	1	11	1	11	1	1	1	11	1	8	1	8	1
7	1	8	1	11	1	11	1	1	2	11	2	8	1	8	2
7	1	8	1	11	1	11	3	1	2	11	2	8	1	7	1
7	1	8	2	11	1	11	3	1	11	11	2	8	1	7	1
7	1	8	1	11	1	11	3	1	11	11	2	8	1	8	1
7	1	8	1	11	1	11	3	1	11	11	2	8	1	8	1
7	1	8	1	11	1	11	3	1	11	11	2	8	1	8	1
7	1	8	1	11	1	11	3	1	11	11	2	8	1	8	1
7	1	8	1	11	1	11	3	1	11	11	1	8	1	8	1
7	1	8	1	11	1	11	3	1	7	11	2	8	1	8	1
7	1	8	1	11	1	11	3	1	11	11	2	8	1	8	1
8	1	8	1	4	1	11	3	1	11	11	2	8	1	8	1
8	1	8	1	1	1	11	3	1	7	11	2	8	1	8	1
11	1	8	1	1	1	11	3	1	7	11	2	8	1	8	1
11	1	8	1	1	1	4	3	1	7	11	12	8	1	8	1
11	1	8	1	1	1	4	3	1	1	11	12	8	1	11	2
11	1	8	1	1	1	11	3	1	1	11	12	8	1	11	1
10	1	8	1	1	1	11	3	1	2	11	12	8	1	11	4
11	1	8	1	1	1	11	3	1	2	11	11	8	1	8	4
11	1	8	1	1	1	1	3	3	2	11	11	8	1	8	11
11	1	8	1	1	1	4	3	3	2	11	11	8	1	8	11
11	1	8	1	1	1	1	3	3	2	11	11	8	1	8	11
11	1	8	1	1	1	1	3	3	2	11	11	8	1	8	11
10	1	8	1	1	1	1	3	3	2	11	11	8	3	8	11
10	1	8	1	1	2	4	3	3	2	11	11	8	7	8	11
10	1	8	1	1	1	4	3	3	2	11	11	8	7	8	11
11	7	8	1	1	5	1	3	3	1	11	11	8	10	11	11
10	7	8	1	1	5	1	3	3	12	11	11	8	10	8	11
10	8	8	1	1	5	1	3	12	7	11	11	8	10	8	11
11	8	8	1	1	5	1	3	7	7	11	11	8	12	11	11
10	8	8	1	1	5	2	3	7	7	11	11	8	12	11	11
10	8	8	1	1	6	1	3	11	7	11	11	8	12	11	11
10	8	8	1	1	5	1	3	10	8	11	11	8	12	11	11
11	8	8	1	1	6	1	3	10	8	11	11	8	12	11	11
10	8	8	1	1	5	1	3	10	8	11	11	8	12	11	11
10	8	8	1	1	5	1	3	10	7	11	11	8	12	11	11
10	8	11	1	1	5	1	3	10	8	11	11	8	12	11	11
11	8	11	1	7	5	4	3	10	8	11	11	8	12	11	11
10	8	8	1	8	5	4	3	10	8	11	11	8	12	11	11
10	8	12	1	8	5	4	3	10	8	11	11	8	12	11	11
10	8	12	1	11	5	1	3	10	8	11	11	8	12	11	11
10	8	12	1	8	5	4	3	10	8	11	11	8	12	11	11
11	8	7	1	8	5	11	3	10	11	11	11	7	12	11	11
8	8	11	1	8	5	12	3	10	8	11	11	3	12	11	11
8	8	11	1	8	5	1	3	10	8	11	11	1	12	11	11
8	8	11	1	8	5	4	12	10	11	11	11	6	12	11	11
8	8	11	1	8	5	1	12	10	11	11	11	12	12	11	11
8	8	11	1	8	5	4	12	10	11	11	11	12	12	11	11
8	8	11	1	8	5	7	12	10	11	11	11	12	12	11	11
8	8	11	1	8	6	4	12	10	11	11	11	12	10	11	11
8	8	11	1	8	6	7	11	10	11	11	11	6	10	11	11
8	8	11	1	8	5	8	11	10	11	11	11	11	12	11	11
8	8	11	1	8	5	7	11	10	11	11	11	12	12	11	11
8	8	11	1	8	6	7	11	10	8	11	11	11	12	11	11
8	8	11	1	8	6	8	11	10	8	11	11	1	12	11	11
8	8	11	1	8	6	7	11	10	8	11	11	1	12	11	11
8	8	11	1	8	5	8	11	10	8	11	11	2	12	11	11
8	8	11	1	8	5	7	11	10	8	11	11	2	12	11	11
8	8	11	1	8	5	8	11	10	8	11	11	2	12	11	11
8	7	11	1	8	5	8	11	10	8	8	11	2	1	11	11
8	7	11	1	8	5	8	11	10	11	8	11	1	2	11	11
8	12	11	1	8	5	8	11	10	8	8	11	2	2	11	11
8	12	11	1	8	5	8	11	10	11	8	7	1	2	11	11
8	6	11	1	8	5	8	11	10	11	8	7	1	2	11	11
8	2	11	1	8	5	8	11	10	11	8	7	2	2	11	11
8	2	11	1	8	5	8	11	10	8	8	8	1	1	11	11
8	1	11	1	8	5	8	11	10	8	8	8	1	1	11	11
8	1	11	1	8	5	8	11	10	8	8	8	1	1	1	11
8	1	11	1	8	5	8	11	10	11	8	8	1	1	1	11
8	2	11	1	8	5	8	11	10	11	8	8	1	2	1	11
8	2	11	1	8	5	8	11	10	11	8	7	1	2	2	11
8	2	11	1	8	5	8	11	10	11	8	8	1	1	1	4
8	2	11	1	8	5	8	11	10	11	8	8	2	1	2	1
8	2	11	1	8	5	8	11	10	11	8	8	2	1	1	3
8	2	11	1	8	5	8	11	10	11	8	8	2	1	2	3
8	2	11	1	8	5	8	11	10	11	11	8	2	1	2	3
8	2	11	1	8	5	8	11	10	11	8	8	2	1	2	3
8	2	11	1	8	5	8	11	10	11	8	8	2	1	1	3
8	2	11	1	11	5	8	11	10	11	11	8	2	1	1	3
8	2	11	1	8	5	8	11	10	11	11	8	2	1	1	3
8	2	11	1	11	5	8	11	10	11	11	8	2	1	1	3
8	1	11	1	8	5	8	11	10	11	11	8	2	1	1	3
8	1	11	1	8	5	8	11	10	11	11	8	2	3	1	3
8	1	11	1	8	5	8	11	10	11	11	8	2	3	1	3
8	1	11	1	8	5	8	11	10	8	11	8	2	3	1	3
8	1	11	1	8	3	7	11	11	8	11	8	2	12	1	3
8	1	11	1	8	1	11	11	12	11	11	8	2	3	1	3
8	1	11	1	8	1	11	11	12	11	11	8	2	12	1	3
8	2	11	1	8	1	11	11	12	11	11	8	2	3	1	3
8	2	11	1	11	1	11	7	11	11	11	8	2	12	1	3
8	1	11	1	8	1	11	8	11	8	11	8	2	12	1	3
8	1	11	1	8	1	11	8	11	8	11	8	2	12	1	3
8	1	11	1	8	1	11	8	11	11	11	8	2	3	1	3
8	1	11	1	8	1	11	8	11	11	11	8	2	3	1	3
7	1	11	1	8	1	11	8	11	11	11	8	1	3	1	3
7	1	11	1	8	1	11	8	11	11	8	8	1	3	1	3
4	1	11	1	8	1	11	8	11	11	11	8	1	3	1	3
1	1	11	1	11	3	11	8	11	8	11	8	1	3	1	3
1	1	11	1	11	3	11	8	11	11	11	8	2	3	1	7
1	1	11	1	11	3	11	8	11	11	11	8	1	3	1	7
1	1	11	1	11	3	11	8	11	11	11	8	2	3	1	8
1	1	11	1	11	3	11	8	11	11	11	8	2	3	1	8
1	1	11	3	11	3	11	8	11	11	11	8	1	3	1	8
1	1	11	12	11	3	11	8	11	11	11	8	1	7	1	11
1	1	11	7	11	3	11	8	11	11	11	8	2	7	1	11
1	1	11	8	11	3	11	8	11	11	11	8	2	8	1	8
1	1	11	8	11	3	11	8	11	11	11	8	2	8	1	8
1	1	11	8	11	3	11	8	11	11	11	8	2	7	1	8
1	1	11	8	11	3	11	8	11	11	11	8	2	7	1	8
1	1	11	8	11	3	11	8	11	11	11	8	2	7	1	11
1	1	4	8	11	3	11	8	11	11	11	8	1	7	1	8
1	1	1	8	11	3	11	8	11	11	11	8	2	7	1	8
1	1	1	8	11	3	11	8	11	11	11	8	1	7	1	11
1	1	1	8	11	3	11	8	11	11	11	8	2	7	1	8
1	1	1	8	11	3	11	8	11	11	11	8	1	8	1	11
1	1	1	8	11	3	11	8	11	11	11	8	1	8	1	11
1	11	1	8	11	1	11	8	11	11	11	8	1	8	1	11
1	7	1	8	11	2	11	8	11	11	11	8	1	8	1	8
1	8	1	8	11	1	11	8	4	9	11	8	2	8	3	11
1	8	1	8	11	2	11	8	1	11	11	8	2	8	3	8
1	8	1	8	11	2	11	8	1	11	11	8	1	8	12	11
1	8	1	8	11	1	11	8	1	11	11	8	4	8	4	11
1	8	1	8	11	1	11	8	1	11	11	8	7	8	3	8
1	8	1	8	11	1	11	8	1	11	11	8	7	8	12	11
1	8	1	8	11	1	11	8	1	11	11	8	7	8	4	8
1	8	1	8	11	1	11	8	1	11	11	8	7	8	3	8
1	8	1	8	11	2	11	8	1	11	11	8	7	8	4	8
1	8	1	8	11	1	11	8	1	11	11	8	7	8	3	8
1	8	1	8	11	1	11	8	1	11	11	8	7	8	3	8
1	8	1	8	11	1	11	8	1	11	11	8	8	8	3	8
1	8	1	8	11	1	4	8	3	11	11	8	8	8	3	11
1	8	1	8	11	1	1	8	3	11	11	8	8	8	3	11
1	8	1	8	11	1	5	8	3	11	11	8	8	8	3	11
1	8	1	8	11	1	12	8	3	11	11	8	8	8	3	8
1	8	1	8	11	1	11	8	3	11	11	8	8	8	3	11
1	8	1	8	11	1	11	8	3	11	11	8	8	8	7	11
1	8	1	8	11	1	12	8	3	11	11	8	8	8	3	11
1	8	4	8	11	1	12	8	3	11	11	8	8	8	3	11
1	8	11	8	11	1	12	8	3	11	11	8	8	8	3	8
3	8	11	8	11	1	11	8	3	11	11	8	8	8	3	8
7	8	11	8	11	1	2	8	3	11	11	8	8	8	3	8
7	8	11	8	11	1	1	8	3	11	11	8	8	8	3	8
8	8	11	8	11	1	5	8	3	11	11	8	8	8	3	8
8	8	11	8	8	2	12	8	3	11	11	8	8	8	3	8
8	8	11	8	11	11	5	8	3	11	11	8	8	8	12	8
8	8	11	8	8	11	12	8	3	11	11	8	8	8	3	12
8	8	11	8	8	11	12	8	3	11	11	8	8	8	3	12
8	8	11	8	8	11	11	8	3	11	4	8	8	8	3	12
8	8	11	8	11	11	12	8	3	11	1	8	8	8	1	12
8	8	11	8	8	11	2	8	3	11	1	8	8	8	1	12
8	8	11	8	8	11	11	8	3	11	1	12	8	8	1	11
8	8	11	8	8	11	1	8	1	11	1	11	8	8	1	11
8	8	11	8	8	11	1	8	1	11	1	11	8	8	1	11
8	8	11	8	11	11	12	8	1	11	1	11	8	8	1	11
8	8	11	8	11	11	1	8	1	11	1	11	8	8	1	11
8	8	11	8	8	11	5	8	1	11	1	11	8	8	1	11
8	8	11	8	8	11	1	8	1	11	1	11	8	8	1	11
8	8	11	8	11	11	2	8	1	11	1	11	8	8	1	11
8	8	11	8	8	11	1	8	1	11	1	11	8	8	1	11
8	8	11	8	8	11	1	7	1	11	1	11	8	8	1	11
8	8	11	8	8	11	1	7	1	11	1	11	8	8	1	11
11	8	11	8	8	11	11	7	1	11	1	11	8	8	1	11
8	8	11	8	11	11	4	12	1	11	1	11	8	8	1	11
8	8	11	8	11	11	4	12	1	11	1	11	8	8	3	11
8	8	11	8	11	11	1	11	1	11	1	11	8	8	7	11
8	8	11	7	11	11	1	11	1	11	1	11	8	8	7	11
8	8	11	3	11	11	1	11	1	11	1	11	8	8	11	11
8	8	11	1	11	11	11	11	1	11	1	11	8	8	11	11
8	8	11	1	11	11	4	11	1	11	1	11	8	8	11	11
8	8	11	1	11	11	2	11	1	11	1	11	8	8	11	11
8	8	11	1	11	11	1	11	1	12	1	11	8	8	11	11
8	8	11	1	11	8	1	11	1	12	1	11	8	8	11	11
8	8	11	1	11	8	1	11	1	12	1	11	8	8	11	11
8	8	11	1	11	8	1	11	1	11	1	11	11	7	11	11
11	8	11	1	11	8	2	11	1	11	1	11	11	12	11	11
8	8	11	1	11	8	1	11	1	11	1	11	8	12	11	11
8	8	11	1	11	8	1	11	1	11	1	11	8	12	11	11
8	8	11	1	11	8	2	11	1	11	1	11	8	12	11	11
8	8	11	1	11	8	2	11	1	8	1	11	8	12	11	11
8	8	11	1	11	8	2	11	2	8	2	11	8	12	8	11
8	8	11	1	11	8	1	11	1	8	1	11	8	5	8	11
8	8	11	1	11	8	1	11	1	8	1	11	7	2	8	11
8	8	11	1	11	8	1	11	1	8	4	11	7	2	8	11
11	8	11	1	11	8	2	11	2	8	11	11	3	2	8	11
11	8	11	1	11	8	2	11	2	8	11	11	1	2	8	11
11	8	11	1	11	8	1	11	1	12	11	11	1	1	8	11
11	8	11	1	11	8	2	11	1	12	11	11	1	1	8	4
11	8	8	1	11	8	2	11	1	12	11	11	1	2	8	1
11	8	8	1	11	8	1	11	1	11	11	11	1	2	8	1
11	8	8	1	11	8	1	11	1	8	11	11	2	1	8	1
11	11	8	1	11	8	1	11	1	8	11	11	1	1	8	1
11	11	8	1	11	8	1	11	1	8	11	11	1	1	8	1
11	11	8	1	11	8	1	11	1	8	11	11	2	1	11	1
11	11	8	1	4	8	1	11	1	8	11	11	1	1	11	1
11	11	8	1	1	8	1	11	2	8	11	11	2	1	11	1
11	11	8	1	1	8	3	11	1	8	11	11	2	2	11	1
11	11	8	1	1	8	3	11	1	8	11	11	2	1	11	1
11	11	8	1	1	8	3	11	1	8	11	11	1	1	11	1
11	11	8	1	1	8	3	11	1	8	11	11	1	1	11	1
11	11	8	1	1	8	3	11	1	8	11	11	1	1	11	1
11	11	8	1	1	8	3	11	1	8	11	11	1	1	11	1
11	11	8	1	3	8	3	11	1	8	11	11	1	1	11	1
11	11	8	1	1	8	3	11	1	8	11	11	1	1	11	1
11	11	8	1	1	8	3	11	1	8	11	11	2	1	11	1
11	11	8	1	1	8	12	11	1	8	11	11	2	1	11	1
11	11	8	3	1	8	7	11	1	11	11	11	2	1	11	1
11	11	8	3	1	8	8	11	1	8	11	11	2	1	11	1
11	11	8	12	2	8	8	11	1	8	11	11	2	1	11	1
11	11	8	3	2	8	8	11	1	8	11	11	1	1	11	1
11	11	8	12	1	8	8	11	1	8	11	11	2	1	11	1
11	11	8	3	1	8	8	11	1	8	11	11	1	1	11	1
11	11	8	3	1	8	8	11	1	8	11	11	1	4	11	1
11	11	8	3	2	8	8	11	1	8	11	11	1	11	11	1
11	11	8	3	1	8	8	11	1	8	11	11	1	11	11	1
11	11	8	3	1	8	11	11	1	8	11	11	1	11	11	1
11	11	8	3	1	8	11	11	1	8	11	11	2	11	11	1
11	11	8	3	2	8	8	11	1	8	11	11	1	11	11	1
11	11	8	3	2	8	8	11	1	8	11	11	1	11	11	1
11	11	8	12	2	8	8	11	1	8	11	11	1	11	11	1
11	11	8	3	2	8	8	11	1	8	11	11	1	11	11	1
11	11	8	12	1	8	8	11	12	8	11	11	1	11	11	1
11	11	12	3	1	8	11	11	7	8	11	11	1	11	11	2
11	11	12	3	2	8	8	11	7	8	8	11	1	11	11	1
11	11	12	3	1	8	11	11	7	8	8	11	1	11	11	1
11	11	12	3	1	8	8	11	7	8	8	11	1	11	11	1
11	11	7	3	4	8	8	11	7	8	8	11	1	11	11	1
11	11	8	3	11	8	8	11	7	8	8	11	1	11	11	1
11	11	11	3	11	8	11	11	7	8	8	11	1	11	11	3
11	11	11	1	11	8	11	11	7	8	8	11	1	11	11	3
11	11	11	1	11	8	11	11	7	8	8	11	1	11	11	3
11	11	11	1	11	8	11	11	7	8	8	11	1	11	11	3
11	11	11	1	11	8	11	11	7	8	8	11	1	11	11	3
11	11	11	1	11	8	11	11	8	8	8	11	1	11	11	3
11	11	11	1	11	11	11	11	8	8	7	11	1	11	11	1
11	11	11	1	11	11	11	11	8	8	8	11	1	11	11	3
11	11	11	1	11	11	11	11	8	8	8	11	1	11	11	3
11	11	11	1	11	11	11	11	8	8	8	11	1	11	11	3
11	11	11	1	11	11	11	11	8	8	8	11	1	11	11	3
11	11	11	1	11	11	11	11	8	8	8	11	1	11	11	12
11	11	11	1	11	11	8	11	8	11	8	11	1	11	11	7
11	11	11	1	11	11	11	11	8	11	8	11	1	11	11	7
11	11	11	1	11	11	11	11	8	9	11	11	1	11	11	5
11	11	11	1	11	11	11	11	8	11	8	11	1	11	11	5
11	11	11	1	11	11	11	11	8	11	8	11	1	11	11	5
11	11	11	1	11	11	11	11	8	11	8	11	1	11	11	5
11	11	11	1	11	11	11	11	8	11	8	11	1	11	11	5
11	11	11	1	11	11	11	11	8	11	8	11	1	11	11	5
11	11	11	1	11	11	11	11	8	11	8	11	1	11	11	12
11	11	11	1	11	11	11	11	8	11	8	11	1	11	11	5
11	11	11	1	11	11	11	11	8	11	8	11	1	11	11	5
11	11	11	1	11	11	11	11	8	11	11	11	1	11	11	5
11	11	11	1	11	11	11	11	8	11	11	11	1	11	11	3
11	11	11	1	11	11	11	11	8	11	11	11	1	11	11	12
11	11	11	3	11	11	11	11	8	11	11	11	1	11	11	3
11	11	11	7	11	11	11	11	8	11	11	11	1	11	11	3
11	11	11	7	11	11	11	11	8	11	11	11	1	11	11	12
11	11	11	8	11	11	11	11	8	11	11	11	1	11	11	12
11	4	11	8	11	11	11	11	8	11	8	11	1	11	11	3
11	12	11	8	11	11	11	11	8	11	11	11	1	11	11	3
11	12	11	8	11	11	11	11	8	11	11	11	1	11	11	3
11	5	11	8	11	11	11	11	8	11	11	11	1	11	11	3
11	5	11	8	11	11	11	11	8	11	11	11	1	11	4	3
11	5	11	8	11	11	11	11	8	11	11	11	1	8	1	3
11	2	11	8	11	11	11	11	8	11	11	11	1	8	1	3
11	2	11	8	11	11	11	11	8	11	11	11	1	8	1	3
11	2	11	8	11	11	11	11	8	11	11	11	1	7	1	12
11	2	11	8	11	11	11	11	8	11	11	11	1	7	1	3
11	2	11	11	11	11	11	11	8	11	11	11	1	7	1	3
11	2	11	11	11	11	11	11	8	11	11	11	1	7	1	3
11	2	11	11	11	11	11	11	8	11	11	11	1	8	1	3
11	1	11	8	11	11	11	11	8	11	11	11	1	8	1	5
11	1	11	8	11	11	11	11	8	11	11	11	3	8	1	6
11	1	11	8	11	11	11	11	8	11	11	11	3	7	1	6
11	1	11	8	11	11	11	11	8	11	11	11	3	7	1	6
11	1	4	8	11	11	11	11	8	11	11	11	1	8	1	6
11	1	1	8	11	11	11	11	8	11	11	11	3	8	1	6
11	1	1	8	11	11	11	11	8	11	11	11	12	8	1	6
11	1	1	8	11	11	11	11	8	11	11	11	3	8	1	6
11	1	1	8	11	8	11	11	12	11	11	11	1	8	1	6
11	1	1	8	11	8	11	11	12	11	11	11	3	8	1	6
11	1	1	8	11	8	11	11	12	11	11	11	3	8	1	6
11	1	1	8	11	8	11	11	12	11	11	11	3	8	2	6
11	1	1	8	11	8	11	11	12	11	11	11	3	8	1	6
11	1	1	8	11	8	11	11	12	11	11	11	3	8	1	6
11	1	1	8	11	8	11	11	11	4	11	11	3	8	1	6
11	1	1	8	11	8	11	11	11	2	11	11	3	8	1	6
11	1	1	8	11	8	11	11	11	12	11	11	3	8	1	6
11	1	1	8	11	8	11	11	11	12	11	11	3	8	1	6
11	1	1	8	11	8	11	11	11	11	11	11	3	8	1	6
11	1	1	8	11	8	11	11	11	11	11	11	3	8	1	6
11	1	1	8	11	8	11	11	11	12	11	11	3	8	1	6
11	1	1	8	11	8	11	11	11	2	11	11	3	8	3	6
11	1	1	8	11	8	11	11	11	2	11	11	3	8	3	6
11	1	1	8	11	8	1	11	11	2	11	11	3	8	3	6
11	1	1	8	11	8	1	11	11	2	11	11	3	8	3	6
11	1	1	8	11	8	1	11	11	2	11	11	3	8	3	6
11	1	1	8	11	8	1	11	11	2	11	11	3	8	3	6
11	1	1	8	11	8	1	11	11	2	11	11	3	8	3	6
11	2	1	8	11	8	1	11	11	2	11	11	3	8	3	6
11	1	1	8	11	8	1	11	11	2	11	11	3	8	3	6
11	1	1	8	11	8	1	11	11	2	11	11	3	8	3	6
11	1	1	8	11	8	4	11	11	2	11	4	3	8	3	6
11	1	1	8	11	8	4	11	11	2	11	1	3	8	3	6
11	1	1	8	11	8	1	11	11	2	11	1	3	8	3	6
11	1	1	8	11	8	1	11	11	2	11	1	3	8	3	6
11	1	1	7	11	8	1	11	11	1	11	1	1	8	3	6
11	1	1	12	11	8	1	11	11	1	11	1	1	8	3	6
11	1	1	12	11	8	1	11	11	2	11	1	1	8	3	6
4	1	1	12	11	8	1	11	11	2	11	1	1	8	3	6
1	1	1	12	11	8	1	11	11	2	11	1	1	8	3	6
1	1	1	11	11	8	3	11	11	2	11	1	2	8	3	6
1	1	1	11	11	8	1	11	11	2	11	1	2	8	3	6
1	1	1	11	11	8	1	11	11	3	11	1	2	8	3	6
1	1	1	11	11	8	3	11	11	7	11	1	2	8	3	6
2	1	1	11	11	8	1	11	11	7	11	1	2	8	3	6
2	1	1	11	11	8	1	11	11	7	11	1	2	8	3	6
1	1	1	11	11	8	3	11	11	7	11	1	2	8	3	6
1	1	1	11	11	8	1	11	11	8	11	2	2	8	12	6
1	1	1	11	11	8	1	11	11	8	11	1	2	8	3	6
1	1	2	11	11	8	1	11	11	8	11	1	2	8	3	6
1	1	1	11	11	8	1	11	11	8	11	1	1	8	12	6
1	1	1	11	11	7	1	11	11	8	11	1	1	11	12	6
1	1	1	11	11	11	1	11	11	8	11	1	1	12	12	1
1	1	3	11	11	11	1	11	11	8	11	1	2	12	12	1
1	1	12	11	11	11	1	11	11	8	11	2	1	12	12	1
1	1	12	11	11	11	1	11	11	8	11	1	2	12	1	1
1	1	12	11	11	11	1	11	11	8	11	2	2	12	4	1
1	1	12	11	11	11	1	11	11	8	11	2	2	1	11	1
1	1	7	11	11	11	1	11	11	8	11	2	2	1	11	1
1	1	11	11	11	11	1	11	11	8	11	2	2	1	11	1
1	1	11	11	11	11	2	11	11	11	11	1	2	1	11	1
1	1	11	11	11	11	1	11	11	8	11	2	2	2	11	1
1	1	11	11	11	11	1	11	11	11	11	2	2	1	11	4
1	1	11	11	11	11	1	11	11	11	11	2	2	1	11	11
1	1	11	11	11	11	2	11	11	11	8	2	2	1	11	11
1	1	11	11	11	11	2	11	11	11	8	2	2	1	11	11
1	1	11	11	11	11	2	11	11	11	8	2	2	1	11	11
1	1	11	11	11	11	1	11	11	11	8	2	4	1	11	11
1	1	11	11	11	11	1	11	11	11	8	2	4	1	11	11
1	1	11	11	11	11	1	11	11	11	8	2	4	1	11	11
1	1	11	11	11	11	2	11	11	11	8	2	11	1	11	11
1	1	11	11	11	11	2	11	11	11	8	2	11	1	11	11
1	1	11	11	11	11	2	11	11	11	8	2	11	1	11	11
1	1	11	11	11	11	2	11	11	11	8	2	11	1	11	11
1	1	11	11	11	11	1	11	11	11	8	2	11	1	11	11
1	1	11	11	11	11	1	11	11	11	8	2	11	1	11	11
1	1	11	11	11	11	1	11	11	11	8	2	11	1	11	11
1	1	11	11	11	11	1	11	11	11	8	1	11	1	11	11
1	1	11	11	11	11	1	11	11	11	8	2	11	1	11	11
4	1	11	11	11	11	1	11	11	11	8	2	11	1	11	11
1	1	11	11	11	11	1	11	11	11	11	2	11	1	11	11
1	1	11	11	11	11	2	11	11	11	8	2	11	1	11	11
1	1	11	11	11	11	2	11	11	11	8	2	11	1	11	11
1	1	11	11	11	11	1	11	11	11	8	2	11	1	11	11
3	1	11	11	11	11	1	11	11	11	8	11	11	1	11	11
3	1	11	11	11	11	1	11	11	11	8	12	11	1	11	11
3	1	11	11	11	11	1	11	11	11	8	12	11	1	11	11
3	1	11	11	4	11	1	11	11	11	11	12	11	1	11	11
3	1	11	11	4	11	1	11	11	11	11	12	7	1	11	11
3	1	11	11	1	11	1	11	11	11	11	5	8	1	11	11
3	1	11	11	1	11	1	11	11	11	11	2	8	1	11	11
3	1	11	11	1	11	1	11	11	11	11	1	8	1	11	11
3	2	11	11	1	11	1	11	11	11	11	1	8	1	11	11
12	2	11	11	1	11	1	11	11	11	11	2	8	1	11	11
12	1	11	11	1	11	1	11	11	11	11	2	8	1	11	11
12	1	11	11	1	11	1	11	11	11	11	2	8	1	11	11
12	1	11	11	1	11	1	11	11	11	11	2	8	1	11	11
3	1	11	11	1	11	1	11	11	11	11	2	8	1	11	11
3	1	11	11	1	11	1	11	11	11	11	2	8	1	11	11
3	1	11	11	1	11	1	11	11	11	11	2	8	12	11	11
3	2	7	11	1	11	1	11	11	11	11	2	8	7	11	11
3	1	8	11	2	11	1	11	11	11	11	2	8	8	11	11
3	1	8	11	2	11	2	11	11	11	11	2	8	8	11	11
3	1	8	11	1	11	1	7	11	11	11	2	8	8	11	11
12	2	8	11	1	11	2	8	11	11	11	2	8	8	11	11
12	1	8	11	1	11	1	8	11	11	11	2	8	8	11	11
12	1	8	11	1	11	1	7	11	11	11	2	8	8	11	11
12	1	8	11	8	11	1	8	11	12	11	2	8	8	11	11
3	1	8	11	11	11	3	7	11	12	11	2	8	8	11	11
3	1	8	11	1	11	3	8	11	12	11	2	8	8	11	11
12	1	8	11	1	11	3	8	11	11	11	2	8	8	11	11
3	2	8	11	4	11	3	8	11	11	11	2	8	8	11	11
12	1	8	11	4	11	3	8	11	11	11	2	8	8	11	11
12	1	8	11	12	11	3	8	11	12	11	2	8	8	11	8
3	1	11	11	12	11	3	8	11	12	11	2	8	8	11	8
3	1	10	11	12	11	3	8	11	12	11	2	8	8	11	7
3	1	10	4	12	11	3	8	11	12	11	2	8	8	11	8
12	1	10	3	12	11	3	8	11	12	11	2	8	8	11	8
3	1	10	1	12	11	3	8	11	12	11	12	8	8	11	8
4	1	10	3	12	11	3	8	11	12	11	12	8	8	11	8
11	1	11	3	12	11	3	8	11	12	11	12	8	8	11	8
11	1	10	3	11	11	3	8	11	12	11	12	8	8	11	8
11	2	10	3	11	11	3	8	11	12	11	11	8	8	11	8
11	1	10	3	11	4	7	8	11	12	11	11	11	8	11	11
11	1	10	3	11	1	8	8	11	12	11	11	8	8	11	11
11	1	10	3	11	1	8	8	11	12	11	11	8	8	11	11
11	1	10	3	11	1	8	8	11	12	11	11	8	8	11	11
11	1	10	3	11	1	8	8	11	12	11	11	8	8	11	8
11	1	10	3	11	1	8	8	11	12	11	11	8	8	11	11
11	1	10	3	11	1	8	8	11	12	11	11	8	8	11	11
11	1	10	3	11	1	8	8	11	12	11	11	8	8	11	11
11	1	10	3	11	1	8	8	11	12	11	11	8	8	11	11
11	1	10	3	11	1	8	8	11	12	11	11	8	8	11	11
11	1	10	12	11	1	8	8	11	12	11	11	8	8	11	11
11	1	10	12	11	1	8	8	11	12	11	11	8	8	11	11
11	1	10	3	11	1	8	8	11	12	11	11	8	8	11	11
11	1	11	3	11	1	8	8	11	12	11	11	8	8	11	11
11	1	8	3	11	1	8	8	11	12	11	11	8	8	11	11
11	1	8	3	11	1	8	8	11	12	11	11	8	8	11	11
11	1	8	3	11	1	8	8	11	12	11	11	8	8	11	11
11	1	8	3	11	1	8	8	11	12	11	11	8	8	4	8
11	1	8	12	11	1	8	8	11	12	11	11	8	8	1	11
11	1	7	3	11	1	8	8	11	12	11	11	8	8	1	11
11	1	8	3	11	1	8	8	11	12	11	11	8	8	1	8
11	1	8	12	11	1	8	8	11	12	11	11	8	8	1	8
11	1	8	12	11	1	8	8	11	12	11	11	8	8	1	8
11	1	7	3	11	2	8	8	11	12	11	11	8	8	1	8
11	1	7	3	11	2	8	8	11	12	11	11	8	8	1	8
11	1	8	12	11	2	8	8	11	12	11	11	8	7	1	8
11	1	8	3	11	1	8	8	11	12	11	11	8	7	1	8
11	3	8	3	11	1	8	8	11	12	11	11	8	12	1	8
11	7	8	12	11	1	8	8	11	12	11	11	8	12	1	8
11	8	8	12	11	1	8	8	11	12	11	11	8	12	1	8
11	8	8	3	11	3	8	8	11	12	11	11	8	6	2	8
11	8	8	12	11	3	8	8	11	12	11	11	8	5	1	8
11	8	8	3	11	3	8	8	11	12	8	11	8	5	2	8
11	8	8	3	11	3	8	8	11	12	8	11	8	1	1	8
11	8	8	12	11	3	8	8	11	12	8	11	8	1	1	8
11	8	8	12	11	3	8	8	11	12	8	11	8	1	1	8
11	8	8	12	11	3	11	8	11	12	8	11	7	1	1	8
11	8	8	3	11	3	11	8	11	12	8	11	12	1	1	8
11	8	8	3	8	3	11	8	11	12	8	11	12	1	2	8
11	8	8	3	8	3	11	8	11	12	8	11	12	1	2	8
11	8	8	12	8	3	11	8	11	12	8	11	12	1	2	8
11	8	8	12	7	3	11	8	11	12	8	11	12	1	1	8
11	8	8	12	7	3	11	8	11	12	8	11	12	1	7	8
11	8	8	12	7	3	11	8	11	12	8	11	11	2	7	8
11	8	8	7	8	3	11	8	11	12	8	11	11	1	8	11
11	8	8	8	8	3	11	8	11	12	8	11	11	1	8	8
11	8	8	8	7	3	11	8	11	12	8	11	11	1	8	8
11	8	8	8	8	3	11	8	1	12	8	11	11	1	8	8
11	8	8	8	8	3	11	8	1	12	8	11	11	1	8	11
11	8	8	8	8	3	11	8	1	12	8	11	11	1	8	11
11	8	8	8	11	1	11	8	1	12	8	11	11	1	8	8
11	8	8	8	8	1	11	8	1	12	8	11	11	1	8	8
11	8	8	8	11	5	11	8	1	12	8	11	11	1	11	11
11	8	8	8	8	5	11	8	1	12	8	11	11	1	8	11
11	8	8	8	8	5	11	8	1	12	8	11	11	1	8	8
11	8	8	8	8	5	11	8	1	12	8	11	11	1	8	8
11	8	8	8	11	5	11	8	1	12	8	11	11	1	8	8
11	8	8	8	8	5	11	8	1	12	8	11	11	1	11	8
11	8	8	8	8	5	11	8	1	12	8	11	11	1	8	8
11	8	8	8	8	5	11	8	1	12	8	11	11	1	8	11
11	7	8	8	8	5	11	8	1	12	8	11	11	1	11	11
11	12	8	8	8	5	11	8	1	12	8	11	11	1	11	8
11	12	8	8	8	5	11	8	1	12	8	11	11	1	11	8
11	12	8	8	8	5	11	8	1	12	8	11	11	1	11	8
11	12	8	8	8	5	11	8	1	12	8	11	11	1	11	8
11	12	8	8	8	5	11	8	1	12	11	11	11	1	8	8
11	5	12	11	8	5	11	8	1	12	11	11	8	1	8	11
11	1	12	10	8	5	11	8	1	12	11	11	8	2	8	11
11	1	12	8	8	5	11	8	1	12	8	11	8	1	8	8
11	1	12	8	11	5	11	8	1	12	8	11	8	1	8	11
11	2	11	8	8	5	11	8	1	12	11	11	8	1	8	8
11	1	7	8	8	5	11	8	1	12	11	11	8	1	11	8
11	1	11	8	8	5	11	8	1	12	8	11	7	1	11	8
11	1	11	11	8	5	11	8	1	12	11	11	7	1	11	11
11	1	11	11	8	5	11	8	1	12	11	11	7	1	11	8
11	1	11	11	12	5	11	8	1	12	11	11	8	1	11	11
11	1	11	11	8	5	11	8	3	12	11	11	8	1	11	8
11	1	11	11	8	5	11	8	3	12	11	11	8	1	11	8
11	1	11	11	11	5	11	8	3	12	11	11	8	1	11	8
11	1	11	11	11	5	11	8	3	12	8	11	8	1	11	8
11	1	11	11	11	5	11	8	3	12	8	11	8	1	11	11
11	1	11	10	11	5	11	8	3	12	8	11	8	1	11	8
11	1	11	10	11	5	11	8	3	12	11	11	8	1	11	8
11	1	11	11	11	5	11	8	3	12	8	11	8	1	11	8
11	1	11	8	11	5	11	8	3	12	8	11	8	1	11	11
11	1	11	8	11	5	11	8	3	12	8	11	8	1	11	11
11	1	11	8	11	1	4	8	3	12	11	7	8	1	11	11
11	1	11	8	11	1	1	8	3	12	11	7	8	1	11	8
11	1	11	8	11	1	1	8	3	12	11	7	8	1	11	11
11	1	11	12	11	2	1	8	3	12	8	7	8	1	11	11
11	1	11	12	11	1	1	8	3	12	11	7	8	1	11	8
11	1	11	12	11	1	1	8	3	12	11	7	8	1	11	8
11	1	11	12	11	1	1	7	3	12	11	7	8	1	11	8
11	3	11	12	11	1	1	7	3	12	11	7	8	1	11	8
11	3	11	12	11	1	12	12	3	12	11	7	8	1	11	8
11	3	11	12	11	1	2	12	3	12	11	7	8	1	11	8
11	3	11	12	11	1	1	12	3	12	11	7	8	1	11	8
8	3	11	12	11	2	1	12	3	12	11	7	8	1	11	8
8	3	11	12	11	1	1	12	3	12	11	7	8	1	11	8
8	3	11	12	11	1	1	11	3	12	11	7	8	1	11	8
8	3	11	3	11	1	1	11	3	12	11	7	8	1	11	11
8	3	11	1	11	1	1	11	3	12	11	7	8	1	11	8
8	3	11	1	11	1	1	11	1	12	11	7	8	1	11	8
8	3	11	1	11	2	1	11	1	1	11	7	8	1	11	8
8	3	11	1	11	1	1	11	1	12	11	7	8	1	11	8
8	3	11	1	11	3	1	11	1	12	11	7	8	1	11	8
8	3	11	1	11	1	3	11	1	12	11	7	8	1	11	8
8	3	11	2	11	3	1	11	1	12	11	7	8	1	11	8
8	3	11	1	11	3	1	11	1	1	11	7	8	1	11	11
8	3	11	2	11	3	3	11	1	12	11	7	8	1	11	11
8	3	11	1	11	3	3	11	1	5	11	7	8	1	11	11
8	3	11	2	11	3	1	11	1	3	11	7	8	1	11	8
8	3	11	1	11	3	1	11	1	7	11	7	8	1	11	11
8	3	8	2	11	3	3	11	1	12	11	7	8	4	11	11
8	3	8	1	11	3	3	11	1	12	11	8	8	11	11	11
8	3	11	1	11	3	3	11	1	5	11	7	8	11	11	8
8	3	11	1	11	3	3	11	1	3	11	7	8	11	11	11
8	3	11	1	11	3	3	11	1	3	11	7	8	11	11	11
8	3	11	1	11	3	3	11	1	1	11	7	8	11	11	11
8	3	11	1	11	3	3	11	1	3	11	7	8	11	11	11
8	3	11	1	11	3	3	11	1	3	11	7	7	11	11	11
8	3	11	1	11	3	3	11	1	1	11	7	11	11	11	11
11	3	11	1	11	3	3	11	1	3	11	7	11	11	11	11
11	3	11	1	11	3	3	11	1	3	11	7	11	11	11	11
11	3	8	1	11	3	3	11	1	3	11	8	11	11	11	11
11	3	8	1	11	3	3	11	1	3	11	8	11	11	11	11
11	1	8	1	11	3	7	11	1	3	11	8	11	11	11	11
11	1	8	1	11	1	7	11	2	3	11	8	11	11	11	11
11	1	8	1	11	1	8	11	2	3	11	8	11	11	4	11
8	1	8	1	11	1	8	11	1	3	11	7	11	11	1	11
8	1	8	1	11	1	8	11	1	3	11	7	11	11	1	8
8	1	8	1	11	1	8	11	1	12	11	7	11	11	1	8
8	1	8	1	11	1	8	11	1	3	11	11	11	11	1	8
8	1	8	1	11	1	11	11	1	5	11	7	11	11	1	8
8	1	8	1	11	1	11	11	2	5	11	7	11	11	1	8
8	1	8	1	11	2	11	11	2	5	11	7	11	11	1	8
8	1	8	1	11	1	8	11	1	12	11	11	11	11	1	8
8	1	8	1	11	1	8	11	1	1	11	11	11	11	1	8
8	1	8	1	11	1	8	11	1	1	11	11	11	11	1	8
8	1	8	1	11	1	8	11	1	5	11	7	11	11	1	11
11	1	8	1	11	2	8	11	1	5	11	7	11	11	1	11
11	1	8	1	11	1	8	11	1	11	11	7	11	11	1	11
8	1	8	1	11	1	8	11	1	1	11	11	11	11	2	11
8	1	8	1	11	2	8	11	3	5	11	7	11	11	2	8
8	1	8	1	11	2	8	11	7	5	11	11	11	11	1	11
8	1	8	1	11	2	8	11	7	5	11	11	11	11	1	8
11	1	7	1	11	1	8	11	8	5	11	11	11	11	1	11
11	1	12	1	11	2	8	11	8	5	11	11	11	11	1	8
11	1	12	1	11	2	8	11	8	12	11	11	11	11	1	8
8	1	12	1	11	2	8	11	8	5	11	11	11	11	1	8
11	1	12	1	11	2	8	11	8	5	11	11	11	11	1	11
11	1	7	1	11	1	8	11	8	5	11	11	11	11	3	11
11	3	11	2	11	2	8	11	8	12	11	11	11	11	3	11
11	7	11	1	11	2	8	11	8	6	11	11	11	11	3	11
11	12	11	1	11	2	8	11	8	5	11	11	11	11	3	11
11	10	11	1	11	2	8	11	8	11	11	11	11	11	3	11
11	10	11	1	11	1	8	11	8	12	11	11	11	11	3	11
11	12	11	1	7	2	8	11	8	5	11	11	11	11	3	11
11	10	11	1	8	2	8	11	8	5	11	11	11	11	3	11
11	12	11	1	12	2	8	11	8	5	11	11	11	11	3	11
11	12	11	1	7	1	8	11	8	1	11	11	11	11	3	11
11	12	11	1	8	2	8	11	8	1	11	11	11	12	3	11
11	12	11	1	8	2	8	11	8	1	11	11	11	12	3	11
11	12	11	1	8	2	8	11	8	5	11	11	11	12	3	11
11	12	11	1	8	1	8	11	8	5	11	11	11	12	3	11
8	12	11	1	12	2	8	11	8	5	11	11	11	12	3	11
8	12	11	1	10	2	8	11	8	1	11	11	11	12	3	11
11	12	11	1	11	2	8	11	8	1	11	11	11	12	3	11
11	10	11	1	7	2	11	11	8	1	11	11	11	4	3	11
8	12	11	1	8	2	11	11	8	1	11	11	11	4	3	11
8	12	11	1	8	2	11	11	8	1	11	11	11	1	12	11
8	12	11	1	8	1	11	11	8	1	11	11	11	1	3	11
8	12	11	1	8	2	11	11	8	5	11	11	11	1	12	11
8	12	11	1	8	2	11	11	8	1	11	11	11	1	3	11
8	12	11	1	8	2	11	11	8	5	11	11	11	1	3	11
8	12	11	1	12	1	11	11	8	5	11	11	11	1	3	11
8	12	11	1	12	5	11	11	8	1	11	11	11	1	3	11
8	10	11	1	12	5	11	11	8	3	11	11	11	1	12	11
8	12	11	1	8	5	11	11	8	3	11	11	11	1	3	11
8	12	11	1	8	5	11	11	8	5	11	11	11	2	3	11
11	12	11	1	8	5	11	11	11	3	11	11	11	1	3	11
11	12	11	1	8	5	11	11	10	3	4	11	11	1	3	11
11	10	11	1	8	5	11	11	10	3	1	11	11	1	3	11
11	11	11	3	8	5	11	11	10	3	1	11	11	1	3	11
8	10	11	7	8	5	11	11	10	3	1	11	11	1	7	11
8	10	11	8	8	5	11	11	10	5	1	11	11	1	3	11
8	10	11	8	8	5	11	11	10	5	1	11	11	1	12	11
8	10	11	8	8	5	11	11	10	5	1	11	11	1	4	11
8	10	11	8	8	5	11	11	10	3	1	11	11	1	11	11
8	10	11	8	8	5	11	11	10	3	1	11	11	1	11	11
8	10	11	8	8	5	11	11	10	3	1	11	11	1	11	11
8	10	11	8	11	5	11	11	10	3	1	11	11	1	11	11
8	10	11	8	11	5	11	11	10	12	1	11	11	1	11	11
8	8	11	8	11	5	11	11	10	3	1	11	11	1	11	11
8	8	11	8	11	5	11	11	10	3	1	11	11	1	11	11
8	8	11	8	11	5	11	11	10	1	1	11	11	1	11	11
8	8	11	8	11	5	11	11	10	3	1	11	11	1	11	11
8	8	11	8	11	5	11	11	10	7	1	11	11	1	11	11
8	8	11	8	11	5	11	11	10	11	1	11	11	1	11	8
8	8	11	8	11	5	11	11	10	11	1	11	11	1	11	8
8	8	11	8	11	5	11	11	10	9	1	11	11	1	11	8
8	8	11	8	11	5	11	11	10	9	1	11	8	3	11	8
8	8	11	8	11	1	11	11	10	11	1	11	8	3	11	8
8	8	11	8	11	12	11	11	10	11	1	11	8	3	11	8
8	8	4	8	11	7	11	11	10	4	1	11	8	3	11	8
8	8	1	8	11	7	11	11	10	3	1	11	8	3	11	8
8	8	1	8	11	8	8	11	10	3	2	11	8	3	11	8
8	8	1	8	11	8	8	11	10	3	1	11	8	3	11	8
8	8	1	8	11	8	8	11	10	3	1	11	8	3	11	8
8	8	1	8	11	8	8	11	10	3	2	11	8	3	11	8
8	8	1	8	11	8	8	11	10	3	2	11	8	3	11	8
8	8	1	8	11	8	8	11	10	3	2	11	8	3	11	8
8	8	1	8	11	8	8	11	10	11	2	11	8	3	11	8
8	8	1	8	11	8	8	11	10	7	2	11	8	3	11	11
8	8	1	8	11	8	8	11	10	3	1	11	8	3	11	11
8	8	1	8	11	8	8	1	10	3	1	11	8	3	11	11
8	8	1	8	11	8	8	1	10	11	1	11	8	3	11	11
8	8	1	8	11	8	8	1	10	3	1	11	8	3	11	11
8	8	1	8	11	8	8	1	10	1	1	11	8	3	11	11
8	8	1	8	11	8	8	1	10	5	1	11	8	3	11	11
8	8	1	8	11	8	11	1	10	5	1	11	8	3	11	11
8	8	1	8	11	8	8	1	10	1	1	11	8	3	11	8
8	8	1	8	11	8	8	1	10	1	3	11	8	3	11	8
8	8	1	8	11	8	8	1	10	1	3	11	8	3	11	8
8	8	1	8	11	8	8	1	10	5	3	11	8	3	8	8
8	8	1	8	11	8	8	1	10	1	3	11	8	3	8	8
8	8	3	8	11	8	8	1	10	1	3	11	8	3	11	8
8	8	7	8	11	8	11	1	10	1	3	11	8	3	8	8
8	8	7	8	11	8	11	1	10	1	3	11	8	3	8	8
8	8	8	8	11	8	11	2	10	3	3	11	8	3	8	11
8	8	8	8	11	8	8	2	10	3	3	11	8	3	8	8
8	8	8	8	11	8	8	2	10	12	3	11	8	3	8	8
8	8	8	8	11	8	8	2	10	8	3	11	8	3	8	8
8	8	8	8	11	8	8	2	10	11	3	11	8	3	11	8
8	8	8	8	11	8	8	2	10	11	3	11	8	1	8	11
8	8	8	8	11	8	8	2	10	11	3	11	8	1	8	11
8	8	8	8	11	8	8	2	10	11	3	11	8	1	11	8
8	8	8	8	11	8	8	2	10	12	3	11	8	1	8	8
8	8	8	8	11	8	11	2	10	12	3	11	8	1	8	11
8	8	8	8	11	8	11	2	10	12	1	11	8	1	8	11
8	8	8	8	11	8	11	2	10	12	3	11	8	1	8	11
8	8	8	8	11	7	11	2	10	12	3	11	8	1	8	11
8	8	8	8	11	8	11	2	10	12	3	11	8	1	8	11
8	8	8	8	11	7	11	2	10	12	3	11	8	1	8	11
8	8	8	11	11	7	11	2	10	12	1	11	8	1	11	11
8	8	8	12	11	7	11	2	10	12	1	11	8	1	8	11
8	8	8	12	11	7	11	2	10	9	1	11	8	1	11	11
8	8	8	12	11	12	11	2	10	11	4	11	8	1	8	11
8	8	8	12	11	12	11	2	10	9	4	11	8	1	8	11
8	8	8	12	11	12	11	2	10	11	4	11	8	1	8	11
8	8	8	1	11	4	11	2	10	11	1	11	8	1	11	11
8	8	8	1	11	7	11	2	10	11	1	11	8	1	11	11
8	8	8	1	11	11	11	2	10	11	1	11	8	1	11	11
8	8	8	1	11	11	11	2	10	11	1	11	8	1	11	11
8	8	8	1	11	11	11	1	10	11	1	11	11	1	11	11
8	8	8	1	11	11	11	2	10	11	1	11	11	1	11	11
8	8	8	1	11	11	11	1	10	11	1	11	11	1	11	11
8	11	8	1	11	11	11	1	10	11	1	11	11	1	11	11
8	11	8	1	11	11	11	1	10	11	1	11	11	1	11	11
8	11	8	1	11	11	11	1	12	11	1	11	11	1	11	11
8	11	8	1	11	11	11	1	12	11	1	11	11	1	11	11
7	11	8	1	11	11	11	2	12	11	1	11	11	1	11	11
12	11	8	1	11	11	11	2	11	11	1	11	11	1	11	11
3	11	7	1	11	11	11	2	11	11	1	11	11	1	11	11
1	11	12	1	11	11	11	1	11	11	1	11	11	12	11	11
1	11	12	1	11	11	11	1	11	11	1	11	11	7	11	11
1	11	12	1	11	11	11	3	11	11	1	11	11	12	11	11
1	11	12	1	11	11	11	3	11	11	1	11	11	12	11	11
1	11	7	1	11	11	11	3	11	11	1	11	11	12	11	11
1	11	7	1	11	11	11	3	11	11	4	11	11	9	11	11
1	11	11	1	11	11	11	3	11	4	11	11	11	9	11	11
1	11	11	1	9	11	11	3	11	1	11	11	11	9	11	4
1	11	11	1	9	11	11	3	11	1	11	11	11	9	11	1
1	11	11	1	8	11	11	3	11	1	11	11	11	9	11	1
1	8	11	1	8	11	4	3	11	3	11	11	11	9	11	1
1	8	11	1	8	11	3	3	11	3	11	11	11	9	11	1
1	8	11	1	11	11	3	3	11	1	11	11	11	9	11	1
1	8	11	1	7	11	3	3	11	3	11	11	11	9	11	1
1	8	11	1	11	11	1	3	11	1	11	11	11	9	11	1
1	8	11	1	8	11	3	3	11	3	11	11	11	9	11	1
1	8	11	1	8	11	3	3	11	1	11	11	11	9	11	1
1	8	11	1	8	11	3	3	11	1	11	11	11	9	11	1
1	8	11	1	8	11	3	3	11	1	11	11	11	9	11	1
1	8	11	1	8	11	3	3	11	3	11	11	11	9	11	2
1	8	11	1	11	11	3	3	11	3	11	11	11	9	11	2
1	8	11	1	8	11	3	3	11	3	11	11	11	9	11	1
1	8	11	1	8	11	3	3	11	1	11	11	11	9	11	2
1	8	11	1	8	11	3	3	11	1	11	11	11	9	11	2
1	8	11	1	8	11	3	3	11	1	11	11	11	9	11	2
1	8	11	1	8	11	3	3	11	1	11	11	11	9	11	1
1	8	11	1	8	11	7	3	11	1	11	11	11	9	11	1
1	8	11	1	8	11	11	3	11	1	11	11	11	9	11	1
1	8	11	1	11	11	3	3	11	1	11	11	11	9	11	1
1	8	11	1	11	11	3	3	11	1	11	11	11	9	11	1
1	8	11	1	11	11	3	3	11	1	11	11	11	9	11	1
1	8	11	1	11	11	3	3	11	1	11	11	11	9	11	1
1	8	11	1	11	11	1	3	11	1	11	11	11	9	11	2
1	8	11	1	8	11	1	3	11	1	11	11	11	9	11	1
1	8	11	1	11	11	1	3	11	11	11	11	11	9	11	1
1	8	11	1	8	11	1	3	11	4	11	11	11	11	11	1
1	8	11	1	11	11	1	3	11	11	11	11	11	11	11	1
1	8	11	1	8	11	1	3	11	3	11	11	11	8	11	1
1	8	11	1	11	11	1	3	11	3	11	11	11	8	11	3
1	8	11	1	11	11	1	3	11	3	11	11	11	12	11	3
1	8	11	1	8	11	1	3	11	1	11	11	11	8	11	3
1	8	11	1	11	11	1	3	11	1	11	11	11	8	11	3
1	8	11	1	8	11	1	3	11	3	11	11	11	12	11	3
1	8	11	1	9	11	1	3	11	3	11	11	11	12	11	3
1	8	11	1	11	11	1	3	11	3	11	11	11	12	11	3
3	8	11	1	11	11	1	3	11	3	11	11	11	7	11	3
3	8	11	1	11	11	1	3	11	12	11	11	11	7	11	3
3	8	11	1	11	11	1	3	7	12	11	11	11	7	11	3
3	8	11	7	11	11	1	12	7	3	11	11	11	7	11	3
3	8	11	7	11	11	1	7	7	12	11	11	11	7	11	3
3	8	11	7	11	11	1	7	7	12	11	11	11	7	11	3
3	8	11	8	11	11	1	7	7	7	11	11	11	7	11	3
3	8	11	7	11	11	2	7	7	3	11	11	11	7	11	3
3	8	11	7	11	11	2	7	7	3	11	11	11	7	11	4
3	8	11	8	11	11	2	7	7	3	11	11	11	7	4	4
3	8	11	8	11	11	2	7	7	3	11	11	11	7	1	3
3	8	11	8	11	11	1	7	8	7	11	11	4	7	1	3
3	8	11	8	11	11	2	7	8	7	11	11	1	7	1	3
3	8	11	8	11	8	1	7	8	8	11	11	1	7	1	3
3	8	11	8	11	8	1	7	8	8	11	11	1	7	1	3
3	8	11	8	11	8	1	7	8	8	11	11	1	7	1	3
3	8	11	8	11	8	2	7	8	8	11	11	1	7	1	3
3	8	11	8	11	8	1	7	8	8	11	11	1	7	1	3
3	8	11	8	11	8	1	7	8	8	11	11	1	7	1	3
3	8	11	8	11	8	1	7	8	11	11	11	1	7	1	3
3	8	11	8	11	8	1	7	8	8	11	11	1	7	2	3
3	8	11	8	11	8	1	8	8	8	11	11	1	7	2	3
3	8	11	8	11	8	1	8	8	8	11	11	1	7	2	3
3	8	11	8	11	8	2	8	8	8	11	11	1	7	2	3
3	8	11	8	11	8	2	8	8	11	11	11	1	7	2	4
3	8	11	8	11	8	1	8	8	11	11	11	1	7	2	3
3	8	11	8	11	8	1	8	8	8	11	11	1	7	1	1
3	8	11	8	11	8	1	8	8	8	11	11	1	7	1	1
3	8	11	8	11	8	1	8	8	8	11	11	1	7	1	3
3	8	11	8	11	8	4	8	8	8	11	11	1	7	1	3
1	8	11	8	11	8	4	8	8	8	11	11	2	7	2	1
1	8	11	8	11	8	1	8	8	8	11	11	1	7	1	1
1	8	11	8	11	8	4	8	8	8	11	11	1	7	2	3
1	8	11	8	11	8	4	8	8	8	11	11	1	7	2	1
1	8	11	8	11	8	4	8	8	11	11	11	1	7	1	1
1	8	11	8	11	8	4	8	8	11	11	11	2	7	2	1
1	8	11	8	11	8	4	8	8	11	11	11	1	7	1	1
1	8	11	8	11	8	1	8	8	8	11	11	1	7	3	1
1	7	11	8	11	8	1	8	11	8	11	11	1	7	3	1
1	11	11	8	11	8	4	8	12	11	8	11	1	7	3	1
1	11	11	8	11	8	1	8	12	11	8	11	2	7	3	1
1	11	11	8	11	8	1	8	12	8	8	11	2	8	3	1
1	11	11	8	11	8	1	8	12	8	7	11	2	10	3	3
1	11	11	8	11	8	1	8	12	8	8	11	2	10	3	1
1	11	11	8	11	7	1	8	12	11	8	11	2	10	3	1
1	11	11	8	11	7	1	8	11	11	7	11	2	10	3	1
1	11	11	8	11	3	1	8	11	11	7	11	1	10	3	1
1	11	11	8	11	1	1	8	11	11	7	11	2	10	3	1
1	11	11	8	11	1	1	8	11	8	8	11	2	10	3	1
1	11	11	8	11	1	4	8	11	8	8	11	2	10	3	1
1	11	11	8	11	1	1	8	11	8	8	11	2	10	3	1
1	11	11	8	11	1	1	8	11	11	8	11	2	10	3	1
1	11	11	8	11	1	1	8	11	11	8	11	2	10	3	1
1	11	11	8	11	1	4	8	11	8	8	11	2	10	3	1
1	11	11	8	11	1	4	8	11	8	8	11	2	10	3	1
1	11	11	8	11	1	4	8	11	8	8	11	2	10	3	1
1	11	11	8	11	1	4	8	11	8	8	11	2	10	3	1
1	11	11	8	11	1	4	8	11	8	11	11	2	10	3	4
1	11	11	8	11	2	4	8	11	8	11	11	2	10	3	11
4	11	11	8	11	1	4	8	11	8	11	11	2	10	11	11
11	11	11	8	11	1	4	8	11	8	8	11	2	10	11	11
11	11	11	8	11	2	4	8	11	8	8	11	2	10	11	11
11	11	11	8	4	1	4	7	11	8	8	11	2	10	11	11
11	11	11	8	1	1	11	4	11	11	8	11	2	10	11	11
11	11	11	8	1	1	11	12	11	8	8	11	2	10	11	11
11	11	11	8	1	2	11	12	11	8	8	11	2	10	11	11
11	11	11	8	1	2	11	12	11	8	8	11	2	11	11	11
11	11	11	8	1	2	11	12	11	8	8	11	2	10	11	11
11	11	11	8	1	2	11	12	11	8	8	11	2	10	11	11
11	11	11	8	2	1	11	11	11	11	8	11	2	10	11	11
11	11	11	8	2	2	11	11	11	11	8	11	2	10	11	11
11	11	11	8	1	2	11	11	11	8	11	11	2	10	11	11
11	11	11	8	2	2	11	11	11	11	11	11	2	10	11	11
11	11	11	8	1	1	11	11	11	11	11	11	2	10	11	11
11	11	11	8	2	1	11	11	11	11	11	11	2	11	11	11
11	11	11	8	1	2	11	11	11	8	11	11	2	10	11	11
11	11	11	8	2	2	11	11	11	8	11	11	2	10	11	11
11	11	11	8	2	1	11	11	11	8	11	11	2	10	11	11
11	11	11	8	2	1	11	11	11	8	11	11	2	10	11	11
11	11	11	8	2	3	11	11	11	8	11	11	2	10	11	11
11	11	11	8	2	3	11	11	11	8	11	11	2	10	11	11
11	11	11	8	2	3	11	11	11	11	11	11	2	10	11	11
11	4	11	8	2	3	11	11	11	8	11	11	2	10	11	11
11	1	11	8	1	3	11	11	11	11	11	11	2	10	11	11
11	1	11	8	3	3	11	11	11	11	11	11	2	8	11	11
11	1	11	7	3	3	11	11	11	11	11	11	2	8	11	11
11	1	11	7	4	3	11	11	11	8	11	11	2	8	11	11
11	1	11	1	4	3	11	11	11	8	11	11	2	8	11	11
11	1	11	1	4	3	11	11	11	8	11	11	2	8	11	11
11	1	11	1	4	3	11	11	11	8	11	11	2	8	11	11
11	1	11	1	3	3	11	11	11	8	11	11	2	8	11	11
11	1	11	1	4	3	11	11	11	11	11	11	2	8	11	11
11	1	11	1	4	3	11	11	11	11	11	11	2	8	11	11
11	1	11	1	3	3	11	11	11	11	11	11	2	8	11	11
11	1	11	1	3	3	11	11	11	11	11	11	2	8	11	4
11	1	11	1	4	3	11	11	11	11	11	11	2	8	11	1
11	1	11	1	4	3	11	11	11	11	11	11	2	8	11	1
11	1	11	1	3	3	11	11	11	11	11	11	2	8	11	1
11	1	11	1	3	1	11	11	11	11	11	11	2	8	11	1
11	1	11	1	3	5	11	11	11	11	11	11	2	8	11	1
11	1	11	1	3	5	8	11	11	11	11	11	2	8	11	1
11	1	11	1	3	5	8	11	11	11	11	11	2	8	11	1
11	1	11	1	3	5	8	11	11	11	11	11	2	8	11	1
11	1	11	1	3	5	8	11	11	11	11	11	2	8	11	4
11	1	11	1	3	5	8	11	11	11	11	11	2	8	11	4
11	1	11	1	3	5	8	11	11	11	11	11	2	8	11	4
11	1	11	1	3	5	8	11	11	8	11	11	2	8	11	4
11	1	11	1	3	5	8	11	11	8	11	11	2	8	11	4
11	1	11	1	3	5	8	11	11	8	11	11	2	8	11	4
11	1	11	1	1	5	8	11	11	8	11	11	2	8	11	4
11	1	11	1	3	5	8	11	11	11	11	11	2	8	11	4
11	1	4	1	3	5	8	11	11	11	11	11	2	8	11	4
11	1	1	1	1	5	8	11	11	8	11	11	2	8	11	4
11	1	1	1	3	3	8	11	11	8	11	11	2	8	11	4
11	1	1	1	3	7	8	11	11	8	11	11	2	8	11	4
11	1	1	1	3	7	8	8	11	8	11	11	2	8	11	4
11	1	1	1	3	7	8	8	11	11	11	11	2	8	11	4
11	1	1	1	3	7	8	8	11	8	11	11	2	8	4	4
11	1	1	1	3	8	8	8	11	11	11	11	2	8	1	4
11	1	1	1	12	8	8	8	11	11	11	11	2	8	1	4
11	1	1	1	12	7	8	8	11	11	11	11	2	8	1	4
11	1	1	1	12	7	8	8	11	11	11	11	2	8	1	4
11	1	1	2	7	8	8	8	11	9	11	11	2	8	1	4
11	1	1	1	11	7	8	8	11	11	11	11	2	8	1	4
11	1	1	11	11	7	8	8	11	11	11	11	2	8	1	4
11	1	1	11	11	7	8	8	11	11	11	11	2	8	1	4
11	1	1	11	11	8	8	8	11	11	11	11	2	8	1	1
11	1	1	11	11	8	8	8	11	11	11	11	2	8	1	1
11	1	1	11	11	8	11	8	11	11	11	11	2	8	1	1
8	1	1	11	11	8	8	8	11	11	11	11	2	8	1	1
8	1	1	11	11	8	8	8	11	11	11	11	2	8	1	1
8	1	1	11	11	8	8	8	4	11	11	11	2	8	1	1
8	1	1	11	11	8	8	8	1	11	11	11	2	8	2	1
8	1	1	11	11	8	8	8	1	11	11	11	2	8	1	1
8	1	1	11	11	8	11	8	1	11	11	11	2	8	1	1
8	1	1	11	11	8	11	8	1	11	11	11	2	8	1	1
8	1	1	11	11	8	11	8	1	11	11	11	2	7	1	1
8	1	1	11	11	8	11	8	1	11	11	11	2	7	1	1
8	1	1	11	11	8	11	8	1	11	11	11	2	12	1	1
8	1	3	11	11	8	11	8	1	11	11	11	2	3	3	1
11	1	3	11	11	8	11	8	1	11	11	11	2	1	3	1
11	1	3	11	11	8	11	8	1	11	11	11	2	2	3	1
11	1	3	11	11	8	11	8	1	11	11	11	2	1	3	1
11	1	3	11	11	8	11	8	1	11	11	11	2	1	3	1
8	1	3	11	11	8	11	8	1	11	11	11	2	1	3	1
8	1	3	11	11	8	11	8	1	11	11	11	2	1	3	1
8	1	3	11	11	8	11	8	2	11	11	11	2	1	3	3
8	1	3	11	11	8	11	8	1	11	11	11	2	1	3	3
11	1	3	11	11	8	11	8	1	11	11	11	2	1	3	3
8	1	3	11	11	8	11	8	1	11	11	11	2	1	3	3
11	1	3	11	11	8	11	8	1	11	11	11	2	1	3	3
8	1	3	11	11	8	11	8	1	11	11	11	2	1	3	3
8	1	3	11	11	8	11	8	1	11	11	11	1	1	3	3
11	1	3	11	11	8	11	8	1	11	11	11	3	2	3	3
8	1	3	11	11	8	11	8	2	11	11	11	3	1	3	3
8	3	3	11	11	8	11	7	1	11	11	11	3	2	3	3
8	3	12	11	11	8	11	12	1	11	11	11	3	2	3	3
11	1	12	11	11	8	11	12	1	11	11	11	3	1	3	3
8	3	12	11	11	8	11	12	1	11	11	11	1	2	3	4
11	1	12	11	11	8	11	12	1	11	11	11	3	2	12	4
11	3	12	11	11	8	11	12	1	11	11	11	1	2	3	3
8	3	12	11	11	8	11	12	1	11	11	11	1	2	3	3
8	1	11	11	11	8	11	11	1	11	11	11	3	2	3	3
8	1	11	11	11	8	11	11	1	11	11	11	1	2	3	3
11	3	11	11	11	8	11	11	1	11	11	11	1	2	3	3
8	3	11	11	11	8	11	11	1	11	11	11	1	2	3	3
8	3	11	11	11	8	11	11	1	11	11	11	2	2	3	4
8	3	11	11	11	8	11	11	3	11	11	11	2	2	3	3
8	1	11	11	11	8	11	11	3	11	11	11	2	1	3	3
8	3	11	11	11	8	11	11	3	11	11	11	2	1	3	3
8	3	11	11	11	8	11	11	3	11	11	11	2	1	3	3
11	3	11	11	11	8	11	11	3	11	11	11	2	1	11	3
8	3	11	11	11	8	11	11	3	11	11	11	2	1	11	3
8	3	11	11	11	7	11	11	3	11	11	11	2	1	11	3
8	3	11	11	11	11	11	11	3	11	11	11	2	1	11	3
11	3	11	11	11	11	11	11	3	11	11	11	1	1	11	3
11	3	11	11	11	11	11	11	3	11	11	11	1	1	11	3
8	3	11	11	11	11	11	11	3	11	11	11	2	4	11	3
8	3	11	11	11	11	11	11	3	11	11	11	2	11	11	3
8	3	11	11	11	11	11	11	1	11	11	11	2	11	11	3
8	3	11	11	11	11	11	11	1	11	11	11	2	11	11	3
8	3	11	11	11	11	11	11	1	11	11	11	2	11	11	3
8	3	11	11	11	11	11	11	1	11	11	11	2	11	11	3
8	1	11	11	11	11	11	11	1	11	11	11	2	11	11	3
8	1	11	11	11	11	11	11	1	11	11	11	2	11	11	3
11	1	11	11	11	11	11	11	1	11	8	11	2	11	11	3
11	1	11	11	11	11	11	11	1	11	8	11	2	11	11	3
11	1	11	11	11	11	11	11	1	11	8	11	1	11	11	3
11	1	11	11	11	11	11	11	1	11	8	11	3	11	11	3
11	1	11	11	11	11	11	11	1	11	8	11	7	11	11	3
12	1	11	11	11	11	11	11	1	11	8	11	7	11	11	3
12	1	11	11	11	11	11	11	1	11	8	11	7	11	11	3
12	1	11	11	11	11	11	11	1	11	8	11	8	11	11	4
11	1	11	11	11	11	11	11	1	11	8	11	8	11	11	3
11	1	11	11	11	11	11	11	1	11	8	11	8	11	11	3
11	1	11	11	11	11	11	11	1	11	8	11	8	11	11	3
11	1	11	11	11	11	11	11	1	11	8	11	8	11	11	3
11	1	11	11	11	11	11	11	1	1	8	11	8	11	11	3
11	1	11	11	8	11	11	11	1	2	8	11	8	11	11	3
11	1	11	11	8	11	11	11	1	1	8	11	8	11	11	3
11	1	11	11	8	11	11	11	1	1	8	11	8	11	11	3
11	1	11	11	8	11	11	11	1	1	8	11	8	11	11	3
11	1	11	11	8	11	11	11	1	1	8	11	8	11	11	3
11	1	7	11	8	11	11	11	1	2	8	11	8	11	11	3
11	1	7	11	8	11	11	11	1	12	8	11	8	11	11	3
11	1	7	11	8	11	11	11	1	2	8	11	8	11	11	3
11	1	7	11	8	11	8	11	1	2	8	11	8	11	11	3
11	1	7	11	8	11	8	11	1	1	8	11	8	11	11	3
11	1	7	11	8	11	8	11	1	5	8	11	8	11	11	3
11	1	7	11	8	11	8	11	1	2	8	11	8	11	11	3
11	1	7	11	8	11	8	11	1	2	8	11	8	11	11	3
11	1	7	11	11	11	8	11	1	2	8	11	8	11	11	3
11	1	7	11	11	11	8	11	1	2	8	11	8	11	11	3
11	1	7	11	8	11	8	11	1	12	8	11	8	11	11	3
11	1	7	11	8	11	8	11	2	2	8	11	8	11	11	3
11	2	7	11	8	11	8	11	1	9	8	11	8	11	11	3
11	1	7	11	8	11	8	11	2	12	8	11	8	11	11	3
11	2	7	11	8	11	8	11	1	2	8	11	8	11	11	3
11	1	7	11	8	11	8	11	2	2	8	11	8	11	11	3
11	2	7	11	8	11	8	11	1	2	8	11	8	11	11	3
11	1	8	11	8	11	8	11	2	12	8	11	8	11	11	3
11	1	7	11	8	11	8	11	1	2	8	11	8	11	11	3
11	1	7	11	8	11	8	11	2	12	8	11	8	11	11	3
11	1	3	11	8	11	8	11	1	12	8	11	8	11	11	12
11	1	3	11	8	11	8	11	1	1	8	11	8	11	11	12
11	2	3	11	8	11	8	11	2	12	8	11	8	11	11	12
11	1	3	11	8	11	8	11	2	2	8	11	8	11	11	12
11	1	3	11	8	11	8	11	2	12	8	11	11	11	11	3
11	1	3	11	8	11	8	11	2	2	8	11	11	11	11	3
11	1	3	11	8	11	8	11	2	2	8	11	11	11	11	3
11	1	3	11	8	11	8	11	2	2	8	11	11	11	11	3
11	1	3	11	11	11	8	11	2	2	8	11	11	11	11	3
11	1	3	11	11	11	8	11	2	2	11	11	11	11	11	3
11	1	3	11	11	11	8	11	2	2	8	11	11	11	11	3
11	1	3	11	11	11	8	11	2	2	8	11	11	11	11	3
11	1	3	11	11	11	8	11	1	2	8	11	11	11	11	3
11	1	3	11	11	11	8	11	1	2	8	11	11	11	11	3
11	1	3	11	11	11	8	11	1	2	8	11	11	11	11	3
11	1	3	12	11	11	8	11	1	2	8	11	11	11	11	3
11	1	3	12	11	11	8	11	1	2	8	11	11	11	11	3
11	1	3	12	11	11	11	11	1	1	8	11	11	11	11	3
11	1	3	12	11	11	11	11	1	3	8	11	11	11	8	3
11	1	3	1	11	11	11	11	1	3	11	11	11	11	8	3
11	5	3	4	11	11	11	11	1	3	11	11	11	11	8	3
11	12	3	11	11	11	11	11	1	3	11	11	11	11	8	3
11	12	3	11	11	11	11	11	1	3	11	11	11	11	8	3
11	12	3	11	11	11	11	11	1	3	11	11	11	11	8	3
11	5	3	11	11	11	11	11	1	3	11	11	11	11	8	3
11	1	3	11	11	11	11	11	1	3	11	11	11	11	8	3
11	1	3	11	11	11	11	11	3	3	11	11	11	11	8	3
11	1	3	11	11	11	11	11	7	3	11	11	11	11	8	3
11	2	3	11	11	11	11	11	7	3	11	11	11	11	8	3
11	1	3	11	11	11	11	11	7	3	11	11	11	11	8	3
11	1	3	11	11	11	11	11	7	3	11	11	11	11	8	3
11	1	3	11	11	11	11	11	8	3	11	11	11	11	8	3
11	1	3	11	11	11	11	11	8	3	11	11	11	11	8	3
11	1	1	11	11	11	11	11	8	3	11	11	11	11	8	3
11	1	1	11	11	11	11	11	8	3	11	11	11	11	8	3
11	1	1	11	11	11	11	11	8	3	11	11	11	11	8	3
11	1	1	11	11	11	11	11	8	3	11	11	11	11	8	3
11	1	1	11	11	11	11	11	8	3	11	11	11	11	8	3
11	1	1	11	11	11	11	11	8	3	11	11	8	11	8	3
11	1	1	11	11	11	11	11	8	12	11	11	8	11	8	3
11	2	1	11	11	11	11	11	8	12	11	11	8	11	8	3
11	2	1	11	11	11	11	11	8	12	11	11	8	11	8	3
11	1	1	11	11	11	11	11	8	12	11	11	8	11	11	3
11	1	1	11	11	11	11	11	8	12	11	11	8	1	11	1
11	2	1	11	11	11	11	11	8	12	11	11	8	1	11	1
11	1	1	11	11	11	11	11	8	12	11	11	8	1	8	1
11	1	1	11	11	11	11	11	8	3	1	11	8	1	8	1
11	1	1	11	4	11	11	11	8	1	1	11	8	1	8	1
11	1	1	11	1	11	11	11	8	1	1	11	8	1	12	1
4	1	1	11	1	11	11	11	8	1	1	11	8	1	1	1
1	1	1	11	1	11	11	11	8	1	1	11	8	1	1	1
1	1	1	11	1	11	11	11	8	1	1	11	8	1	1	1
1	1	4	11	1	11	11	11	8	1	1	11	8	1	1	1
1	1	7	11	1	11	11	11	8	1	1	11	8	1	1	1
1	1	7	11	1	11	11	11	8	1	1	11	8	1	1	1
1	2	7	11	1	11	11	11	8	1	2	11	8	1	1	1
1	1	7	11	1	11	11	11	8	3	2	11	8	1	1	1
1	2	7	11	1	11	11	11	8	3	2	11	8	1	1	1
1	1	7	11	7	11	11	11	8	1	2	11	8	1	1	1
1	1	7	11	7	11	11	11	8	1	2	11	8	1	1	1
1	2	7	11	3	4	11	11	8	1	2	11	8	1	1	1
1	1	7	11	6	1	11	11	8	1	2	11	8	1	1	1
1	2	7	11	12	1	11	11	8	1	2	11	8	1	1	1
1	2	7	11	1	1	11	11	8	1	2	11	8	1	1	1
4	2	3	11	1	1	11	11	8	1	2	11	8	1	1	1
1	1	3	11	1	1	11	11	8	1	2	11	8	1	1	1
1	2	3	11	1	1	11	11	8	1	2	11	8	1	1	1
1	2	3	11	2	1	11	11	8	1	2	11	8	1	1	1
1	1	3	11	2	1	11	11	8	1	2	11	8	1	1	1
1	2	3	11	12	1	4	11	8	1	2	11	8	1	1	1
1	12	3	11	2	1	1	11	12	1	2	11	8	1	1	1
1	12	3	11	4	1	1	11	12	1	2	11	8	1	1	1
3	12	3	11	4	1	1	11	12	12	2	11	8	1	1	1
3	12	3	11	4	1	1	11	12	12	2	11	8	1	1	1
3	12	3	11	1	1	1	11	4	12	1	11	8	1	1	1
3	1	3	11	4	1	1	11	11	12	1	11	8	1	3	1
3	1	3	11	3	1	1	11	11	12	1	11	8	1	3	1
3	1	12	11	3	1	1	11	11	12	1	11	8	1	3	2
3	1	3	11	3	1	1	11	11	9	1	11	8	1	3	2
1	1	3	11	3	1	1	11	11	12	1	11	11	1	3	2
3	1	12	11	3	1	12	11	11	12	1	11	8	1	3	1
3	2	3	11	1	1	1	11	11	11	1	11	8	1	3	1
3	1	3	11	3	1	11	11	11	9	1	11	8	1	3	1
3	1	7	11	3	1	12	11	11	9	1	11	11	1	3	1
3	1	7	11	3	1	3	11	11	9	1	11	8	1	3	1
3	1	8	11	3	1	3	11	11	11	1	11	8	1	3	1
3	1	8	11	3	1	3	11	11	11	1	11	11	1	3	1
3	1	8	11	1	1	3	11	11	11	1	11	8	1	3	1
3	1	8	11	4	3	4	11	11	11	1	11	8	1	3	1
3	1	8	11	3	3	7	11	11	11	1	11	11	1	3	1
3	1	8	11	3	3	7	11	11	11	3	11	11	1	7	1
3	2	8	11	12	3	8	11	11	11	3	11	11	1	12	1
3	1	8	11	12	3	8	11	11	11	3	11	11	1	12	1
3	1	8	11	12	3	8	11	11	11	3	11	11	1	12	2
3	1	8	11	12	3	8	11	11	11	3	11	11	1	12	1
3	1	8	11	6	3	8	11	11	11	3	11	11	1	12	1
7	1	8	11	11	3	8	11	11	11	3	11	11	1	12	1
7	2	8	3	11	3	8	11	11	11	3	11	8	1	12	1
8	1	8	3	11	3	8	11	11	11	3	11	8	4	11	1
8	1	8	3	11	3	8	11	11	11	3	11	11	12	11	1
8	1	8	3	11	3	8	11	11	11	3	11	11	12	11	1
8	1	8	3	11	3	8	11	11	11	4	11	11	12	11	1
8	1	8	3	11	3	8	11	11	11	11	11	8	12	11	1
8	1	8	3	11	3	8	11	11	11	11	11	11	12	11	1
8	1	8	3	11	3	8	11	11	11	11	11	9	11	11	1
8	1	8	3	11	3	8	11	11	9	11	11	11	11	11	1
8	1	8	3	11	3	8	11	11	9	11	11	11	11	11	1
8	2	8	3	11	3	11	11	11	9	11	11	11	11	11	1
8	2	8	3	11	3	8	11	11	9	11	11	11	11	11	2
8	2	8	3	11	3	8	11	11	9	11	11	11	11	11	2
8	1	8	3	11	3	8	11	11	9	11	11	11	11	11	1
8	1	8	3	11	3	11	11	11	9	11	11	11	11	11	1
8	1	8	3	11	3	11	11	11	9	11	11	11	11	11	1
8	1	8	3	11	3	8	11	11	9	11	4	8	11	11	1
8	1	8	3	11	1	11	11	11	9	11	1	7	11	11	1
8	1	8	3	11	5	8	11	11	9	11	1	7	11	11	1
8	1	8	3	11	5	8	11	11	9	11	1	12	11	11	1
8	1	8	3	11	5	8	11	11	9	11	1	7	11	11	1
8	1	8	3	11	5	11	11	11	9	11	1	12	11	11	1
8	1	8	3	11	5	11	11	11	12	11	1	12	11	11	1
8	1	8	3	11	5	11	11	11	12	11	1	12	11	11	1
8	2	8	3	11	5	8	11	11	12	11	1	12	11	11	1
8	2	8	3	11	5	8	11	11	12	11	1	4	11	11	1
8	2	8	3	11	5	8	11	11	12	11	1	1	11	11	1
8	2	8	3	11	5	8	11	11	12	11	1	4	11	11	1
8	1	8	12	11	5	8	11	11	12	11	1	11	11	11	12
8	1	8	12	11	5	8	11	11	12	11	1	11	11	11	7
8	1	8	3	11	5	11	11	11	12	11	1	11	11	11	8
8	1	8	3	11	5	11	11	11	12	11	1	11	11	11	8
8	1	8	1	11	5	11	11	11	12	11	1	11	11	11	8
8	1	8	1	11	5	11	11	11	12	11	1	11	11	11	8
8	1	8	1	11	5	11	11	11	12	11	1	11	11	11	8
8	1	7	1	11	5	11	11	11	12	11	1	11	11	11	8
8	1	12	1	11	5	11	11	11	12	11	1	11	11	11	8
8	2	12	2	11	5	11	11	11	12	11	1	11	11	11	8
8	2	12	2	11	5	11	11	11	12	11	1	11	11	11	8
8	12	12	1	11	5	11	11	11	12	11	1	11	11	11	8
8	12	11	1	11	5	11	11	11	12	11	1	11	11	11	8
8	12	11	1	11	5	11	11	11	12	11	1	11	11	11	8
8	12	11	1	11	5	11	11	11	12	11	1	11	11	11	8
8	12	11	1	11	5	11	11	11	12	11	1	11	11	11	8
8	5	11	1	11	5	11	11	11	12	11	3	11	11	11	8
8	1	11	1	11	1	11	11	11	12	11	3	11	11	11	11
8	1	11	1	11	2	11	11	11	12	11	3	11	11	11	8
8	2	11	1	11	1	11	11	11	12	11	3	11	11	11	8
8	1	11	1	11	2	11	11	11	12	11	3	11	11	11	8
7	1	11	1	11	2	11	11	11	12	11	3	11	11	11	8
7	2	11	1	11	2	11	11	11	12	11	3	11	11	11	11
3	1	11	1	11	2	11	11	11	12	11	3	11	11	11	11
3	1	11	1	11	2	11	11	11	12	11	3	11	11	11	11
3	1	11	1	11	2	11	11	11	12	11	3	11	11	11	11
3	1	11	1	11	1	11	11	11	12	11	3	11	11	11	11
3	1	11	1	11	1	11	11	11	11	11	3	11	11	11	11
3	1	11	1	11	1	11	11	11	11	11	3	11	11	11	8
3	1	11	1	11	2	11	11	11	8	11	3	11	7	11	11
3	1	11	1	11	2	11	11	11	8	11	3	11	7	11	11
3	1	11	1	11	2	11	11	11	11	11	3	11	7	11	11
3	1	11	1	11	2	11	11	11	11	11	3	11	7	11	11
3	1	11	1	11	2	11	11	11	8	11	3	11	8	11	8
3	1	11	1	11	1	11	4	11	8	11	3	11	7	11	8
3	1	11	1	11	1	11	1	11	8	11	3	11	7	11	8
3	2	11	1	11	1	11	1	11	8	11	3	11	7	11	8
3	1	11	1	8	1	11	1	11	11	11	3	11	7	11	11
3	1	11	1	8	1	11	1	11	11	11	3	11	7	11	8
3	1	11	1	8	2	11	1	11	11	11	3	11	7	11	8
3	1	11	1	8	2	11	1	11	11	11	1	11	7	11	8
3	1	11	4	8	2	4	1	11	8	11	1	4	7	11	8
3	1	11	7	8	2	3	1	11	8	11	1	1	7	11	8
3	1	11	8	8	2	3	1	11	8	11	1	1	7	4	8
3	1	11	8	8	2	3	1	11	11	4	2	1	7	1	8
3	1	11	8	8	2	3	1	11	11	12	1	1	7	1	8
3	1	11	8	8	1	3	1	11	11	12	1	1	7	1	8
3	1	11	8	8	1	3	1	11	8	12	1	1	7	1	8
3	1	11	8	8	1	3	1	11	8	12	1	4	8	1	8
3	1	11	8	8	1	3	1	11	8	12	1	1	8	1	8
4	1	11	8	8	1	3	1	11	8	12	1	1	8	1	8
11	1	11	8	8	1	3	2	11	8	12	1	1	8	1	8
11	1	11	8	8	1	3	1	11	8	12	2	1	8	1	8
11	1	11	8	8	1	3	1	11	11	12	1	2	8	1	8
11	1	11	8	11	1	3	2	11	11	12	2	1	8	1	11
11	1	11	8	8	1	3	1	7	11	12	2	11	8	1	8
11	1	11	8	8	1	3	2	8	8	12	2	1	8	1	11
11	1	11	8	8	1	3	2	8	11	12	2	2	8	1	11
11	1	11	8	8	1	3	1	8	11	12	1	2	8	1	11
11	2	11	11	8	1	3	1	8	11	12	1	1	8	2	11
11	1	11	8	8	1	3	1	8	11	12	1	1	8	1	11
11	1	11	8	8	1	3	2	8	9	12	2	1	8	1	11
11	1	11	8	8	1	3	2	8	9	12	2	1	8	1	8
11	1	11	8	8	1	3	1	8	9	12	2	1	8	1	8
11	2	11	8	8	1	1	1	8	11	12	2	1	8	4	8
11	1	11	8	8	1	1	1	8	11	11	2	2	8	11	8
11	1	11	8	8	1	1	1	8	11	11	2	2	8	11	8
11	1	11	8	8	1	1	1	8	11	11	2	2	8	11	8
11	1	11	8	8	1	1	1	8	11	11	2	2	8	11	8
11	1	11	8	12	1	1	1	8	11	11	2	2	8	11	8
11	1	11	8	12	1	1	1	8	11	11	2	2	8	11	8
11	1	11	8	12	1	1	1	8	11	11	2	2	8	11	11
11	1	11	8	12	1	1	1	8	11	11	2	2	8	11	8
11	1	11	8	11	1	1	1	8	11	11	2	2	8	11	8
11	1	11	8	11	1	1	1	8	11	11	2	2	8	11	8
11	1	11	8	11	1	1	1	8	11	11	1	2	8	11	11
11	1	11	8	11	1	1	1	8	11	11	1	2	8	11	11
11	1	11	8	11	1	1	1	8	11	11	1	2	8	11	11
11	1	11	8	11	1	1	3	8	11	11	1	2	8	11	11
11	1	11	8	11	1	1	3	8	11	11	1	1	7	11	11
11	1	11	8	11	1	1	3	8	11	11	1	1	12	11	11
11	1	11	8	11	1	1	3	8	11	11	1	11	12	11	11
11	1	11	8	11	1	1	3	8	11	11	1	2	12	11	11
11	1	11	8	11	1	1	3	8	11	11	1	2	12	11	11
11	1	11	8	11	1	1	3	8	9	11	1	1	12	11	11
11	1	11	8	11	1	1	3	8	9	11	1	1	6	11	11
11	12	11	8	11	1	1	3	8	9	11	1	1	1	11	11
11	7	11	8	11	1	1	3	8	9	11	1	2	4	11	11
11	8	11	8	11	1	1	3	8	9	11	1	1	2	11	11
11	8	11	8	11	1	1	3	8	9	11	1	5	2	11	11
11	8	11	8	11	1	1	3	8	9	11	1	12	2	11	11
11	8	11	8	11	1	1	3	8	9	11	1	12	1	11	11
11	8	11	8	11	1	1	3	8	9	11	1	12	1	11	11
11	8	11	8	11	1	1	3	8	9	11	1	12	1	11	11
11	8	11	8	11	1	1	3	8	9	11	1	12	1	11	11
11	8	11	8	11	1	4	3	8	9	11	1	11	1	11	11
11	8	11	8	11	1	11	3	8	9	11	1	11	1	11	11
11	8	11	7	11	1	11	3	8	9	11	3	11	2	11	11
11	8	11	12	11	4	11	3	8	9	11	12	11	1	11	11
11	8	11	12	11	11	11	3	8	9	11	12	11	1	11	11
11	8	11	12	11	11	11	3	8	9	11	12	11	2	11	11
11	8	11	12	11	11	11	3	8	9	11	11	11	2	11	11
11	8	11	1	11	11	11	3	8	9	11	11	11	1	11	11
11	8	11	4	11	11	11	3	8	9	11	11	11	1	11	11
11	8	11	11	11	11	11	3	8	9	11	11	11	1	11	11
8	8	11	11	11	11	11	3	8	9	11	11	11	1	11	11
7	8	11	11	11	11	11	3	8	9	11	11	11	1	11	11
8	8	11	11	11	11	11	3	8	9	11	11	11	1	11	11
8	8	11	11	11	11	11	3	8	9	11	11	11	1	11	11
8	8	11	11	11	11	11	3	8	11	11	11	11	1	11	11
8	8	11	11	11	11	11	3	8	11	11	11	11	1	11	11
8	8	11	11	11	11	11	3	8	8	11	11	11	1	11	11
8	8	4	11	11	11	11	3	8	8	11	11	11	1	11	11
8	8	1	11	11	11	11	3	8	11	11	11	11	1	11	11
8	8	1	11	11	11	11	3	8	11	11	11	11	1	11	11
8	8	1	11	11	11	11	12	8	8	11	11	11	1	8	11
8	8	1	11	11	11	11	7	12	8	11	11	11	1	8	8
8	8	1	11	11	11	11	7	12	8	11	11	11	1	8	11
8	8	1	11	11	11	11	7	12	8	11	11	11	1	8	12
8	8	1	11	11	11	11	7	12	8	11	11	11	1	7	12
8	8	1	11	11	11	11	7	12	8	11	11	11	1	8	7
8	8	1	11	11	11	11	8	11	8	11	11	11	1	8	7
8	8	1	11	11	11	11	7	11	8	11	11	11	1	8	8
8	8	1	11	11	11	11	7	11	8	11	11	11	1	8	8
8	8	1	11	11	11	11	7	11	8	11	11	11	1	8	8
8	8	1	11	11	11	11	7	11	8	11	11	11	1	8	8
8	8	1	11	11	11	11	7	11	8	11	11	11	1	8	11
8	8	1	11	11	11	11	7	11	8	11	11	11	1	8	8
11	8	1	11	11	11	11	7	11	11	11	11	11	1	8	8
11	8	1	11	11	11	11	8	11	8	11	11	11	1	8	8
11	8	1	11	11	11	11	7	11	8	11	11	11	1	8	8
11	8	12	11	11	11	11	8	11	8	11	11	11	1	8	8
11	8	7	11	11	11	11	8	11	8	11	11	11	1	8	8
8	8	8	11	11	11	11	8	11	8	11	11	11	1	8	8
8	8	8	11	1	11	11	8	11	11	11	11	11	1	8	8
8	8	8	11	1	11	7	8	11	8	11	11	11	1	8	8
8	8	8	11	1	11	8	8	11	11	11	11	11	1	8	8
8	8	8	11	1	11	7	8	11	11	11	11	11	1	8	8
8	8	8	11	1	11	8	8	11	11	11	11	11	1	8	8
8	8	8	11	1	11	8	8	11	11	11	11	11	1	8	8
8	8	8	8	1	11	8	8	11	8	11	11	11	1	8	8
8	8	8	8	1	11	8	8	11	12	11	11	11	1	8	11
8	8	8	8	1	11	8	8	11	12	11	11	11	1	8	11
8	8	11	8	1	11	8	8	11	12	11	11	11	1	8	11
8	8	8	8	1	11	8	8	11	12	11	11	11	1	8	11
11	8	8	8	2	11	8	8	11	8	11	11	11	1	8	11
8	8	8	8	2	11	8	8	11	8	11	11	11	1	8	11
8	8	8	8	1	11	8	8	11	11	11	11	11	1	11	11
8	7	8	8	1	11	8	8	11	11	11	11	11	1	11	11
8	3	8	8	1	11	8	8	11	8	11	11	11	1	8	11
8	1	8	8	2	11	8	8	11	11	11	11	11	1	11	11
8	1	8	8	2	11	8	8	11	11	11	11	11	1	11	11
8	1	8	8	1	11	8	8	11	11	11	11	11	1	11	11
8	1	8	8	1	11	8	8	11	8	11	11	11	1	11	11
8	1	8	8	2	11	8	8	11	11	11	11	11	1	11	11
8	1	8	8	2	11	8	8	11	8	11	11	11	1	11	11
8	1	8	8	2	11	8	8	11	11	11	11	11	1	11	11
8	1	8	8	2	11	8	8	11	11	11	11	11	1	11	11
8	1	8	8	2	11	8	8	11	7	11	11	11	1	11	11
8	1	8	8	2	11	8	8	11	7	11	11	11	1	11	11
8	1	11	8	2	11	8	8	11	11	11	11	11	1	11	11
11	2	8	8	2	11	8	8	11	4	11	11	11	1	11	11
11	1	11	8	2	7	8	8	11	1	11	11	11	1	11	11
11	2	8	8	11	7	8	8	11	1	11	11	11	1	11	11
11	1	8	8	11	7	8	8	11	1	11	11	11	1	11	11
11	1	12	8	11	7	8	8	11	1	11	11	11	1	11	11
11	1	12	8	11	7	8	8	11	1	11	11	11	1	11	11
11	2	12	8	11	7	8	8	11	1	11	11	11	1	11	11
11	1	12	8	11	7	11	8	11	1	11	11	11	1	11	11
11	2	12	8	11	7	11	8	11	1	11	11	11	1	11	11
11	1	12	8	11	7	11	8	11	1	11	11	11	1	11	11
11	1	11	11	11	7	11	8	11	1	11	11	11	1	11	11
11	1	11	10	11	7	11	8	11	2	11	11	11	1	11	11
11	1	11	11	11	7	11	8	11	2	11	11	11	1	11	11
11	1	11	8	11	7	8	8	11	2	11	11	11	1	11	11
11	1	11	11	11	7	11	8	11	2	11	8	11	1	11	11
11	1	11	8	11	7	11	7	11	1	11	11	11	1	11	11
11	1	11	11	11	7	11	7	11	2	11	8	11	1	11	11
11	1	11	8	11	7	11	12	11	2	11	8	11	1	11	11
11	1	11	11	11	7	11	12	11	2	11	8	11	1	11	11
11	1	11	8	11	7	11	12	11	2	11	8	11	1	11	11
11	1	11	8	11	7	11	12	11	2	11	8	11	1	4	11
11	1	11	8	11	7	11	12	11	2	11	8	11	1	1	11
11	1	11	8	11	7	11	11	11	11	11	8	11	1	1	11
11	1	11	8	11	8	11	11	11	1	11	8	11	1	1	11
11	1	11	8	11	8	11	11	11	1	11	8	11	1	1	11
11	1	11	8	11	8	11	11	11	1	11	8	11	1	1	11
11	1	11	8	11	8	11	11	11	1	11	8	11	1	1	11
11	1	11	8	8	8	11	11	11	3	11	8	11	1	1	11
11	1	11	8	8	8	11	11	11	8	11	11	11	1	1	11
11	1	11	8	8	8	11	11	11	11	11	8	11	1	1	11
11	1	11	8	8	8	11	11	11	8	11	8	11	1	1	11
11	1	11	8	8	8	11	11	11	8	11	8	11	1	1	11
11	1	11	8	8	8	11	11	11	8	11	8	11	1	1	11
11	1	11	8	8	8	11	11	11	8	11	8	11	1	1	11
11	1	11	11	8	8	11	11	11	8	11	8	11	1	1	11
11	1	11	8	8	8	11	11	11	11	11	8	11	1	1	11
11	1	11	8	8	8	11	11	11	8	11	8	11	1	1	11
11	1	11	8	8	8	11	11	11	8	11	8	11	1	1	11
11	1	11	8	8	8	11	11	11	11	11	8	11	1	2	11
11	1	11	8	8	8	11	11	11	8	11	8	11	1	2	11
11	1	11	8	11	8	11	11	11	8	11	8	11	1	1	11
11	1	11	8	11	8	11	11	11	11	11	8	11	1	1	11
11	1	11	8	11	8	11	11	11	8	11	8	11	1	1	11
11	1	11	8	8	8	11	11	11	8	11	8	11	1	3	11
11	1	11	8	8	8	11	11	11	8	11	8	11	1	3	11
11	1	11	8	8	8	11	11	11	11	11	8	11	1	3	11
11	1	11	8	8	8	11	11	11	11	11	8	11	1	3	11
11	1	11	8	8	8	11	11	11	8	11	8	11	1	3	11
11	2	11	7	8	8	11	11	11	11	11	8	11	1	3	11
11	1	11	11	8	8	11	11	11	11	11	8	11	1	3	11
11	1	11	11	8	8	11	11	11	8	11	8	11	1	3	11
11	1	11	11	8	8	11	11	11	11	11	8	11	1	3	11
11	1	11	11	8	8	11	11	11	11	11	8	11	1	3	11
11	1	11	11	11	8	11	11	11	11	11	8	11	1	3	11
11	1	11	11	11	8	11	11	11	11	8	8	11	1	3	11
11	1	11	11	11	8	11	11	11	11	8	8	11	1	3	11
11	2	11	11	11	8	11	11	11	11	8	8	11	1	3	11
11	1	11	11	11	8	11	11	11	11	8	8	11	1	3	11
11	1	11	11	11	8	11	11	11	11	8	8	11	1	3	11
11	1	11	11	11	8	11	11	11	11	8	8	11	1	3	11
11	1	11	11	11	8	11	11	8	11	8	8	11	1	3	11
11	2	11	11	11	8	11	11	8	11	8	8	11	1	3	11
11	2	11	11	11	8	11	11	8	8	8	8	11	1	3	11
11	1	11	11	11	8	11	11	8	8	8	8	11	1	3	11
11	1	11	11	11	8	11	11	8	8	8	8	11	1	3	11
11	1	11	11	11	8	11	11	8	8	11	8	11	1	3	11
11	1	11	11	11	8	4	11	8	8	11	8	11	1	4	11
11	1	11	11	11	7	4	11	8	8	11	8	11	1	11	11
11	1	11	11	11	7	4	11	8	11	11	8	11	3	11	11
11	1	11	11	11	7	4	11	8	11	11	8	11	7	11	11
11	1	11	11	11	7	4	11	8	8	11	8	11	8	11	11
11	1	11	11	11	7	1	11	8	11	11	8	4	8	11	11
11	1	11	11	11	7	4	11	8	11	11	8	1	8	11	11
11	1	11	11	11	7	4	11	8	11	8	8	1	8	11	11
11	1	11	11	11	7	4	11	8	11	11	8	1	8	11	11
11	1	11	11	11	7	4	11	8	11	11	8	1	8	11	11
11	1	11	11	11	7	4	11	8	8	11	8	1	8	11	11
11	2	11	11	11	7	4	11	8	11	11	8	1	8	11	11
11	1	11	11	11	7	4	11	8	8	11	8	1	8	11	11
11	1	11	11	11	7	4	11	8	11	11	7	1	8	11	11
11	1	11	11	11	7	4	11	8	11	11	7	1	8	11	11
11	1	11	11	11	7	4	11	8	11	11	12	1	8	11	11
11	1	11	11	11	7	4	11	8	11	11	12	1	8	11	11
11	1	11	11	11	7	4	11	8	11	11	12	1	8	11	11
11	1	11	11	11	7	4	11	8	11	11	11	1	8	11	11
11	1	11	11	11	7	4	11	8	11	11	11	3	8	11	11
11	1	11	11	11	7	4	11	8	11	11	11	3	8	11	11
11	1	11	11	11	7	4	11	8	11	11	11	3	8	11	11
11	1	11	11	11	7	4	11	8	11	11	11	3	8	11	11
11	1	11	11	11	7	4	11	8	11	11	11	3	8	11	11
11	1	11	11	11	7	4	11	8	11	11	11	3	8	11	11
11	1	11	11	11	7	4	11	8	11	11	11	3	8	11	11
11	1	11	11	11	7	4	11	8	11	11	11	3	8	11	11
11	1	11	11	11	7	4	11	8	11	11	11	3	8	11	11
11	1	11	11	11	7	4	11	8	11	11	11	3	8	11	11
11	1	11	11	11	7	3	11	8	11	11	11	3	8	11	11
11	1	11	11	11	7	3	11	8	11	11	11	3	8	11	11
11	1	11	11	11	7	3	11	8	11	11	11	3	8	11	11
11	1	11	11	11	7	3	11	8	11	8	11	3	8	11	11
11	1	11	11	11	7	3	11	8	11	8	11	3	8	11	11
11	1	11	11	11	7	3	11	8	11	8	11	3	8	11	11
11	1	11	11	11	7	3	11	8	11	11	11	3	8	11	11
11	1	11	11	11	7	3	11	8	11	11	11	7	8	11	11
11	1	11	11	11	7	3	11	8	11	11	11	7	8	11	11
11	1	11	11	11	7	3	11	8	11	11	11	7	8	11	11
11	1	11	11	11	7	3	11	8	11	8	11	7	8	11	11
11	1	11	11	11	7	1	11	7	11	11	11	8	8	11	11
11	3	11	11	11	7	3	11	7	11	8	11	8	8	11	11
11	7	11	11	11	7	3	11	3	11	8	11	8	8	11	11
11	8	11	11	11	7	3	11	1	11	11	11	8	8	11	11
11	8	11	11	11	7	3	11	1	11	11	11	8	7	11	11
11	8	11	11	11	7	3	11	1	11	11	11	8	11	11	11
11	8	11	11	11	7	4	11	1	11	11	11	8	12	11	11
11	8	11	11	11	7	11	11	1	11	11	11	8	12	11	11
11	8	11	11	11	7	11	11	1	11	11	11	8	12	11	11
11	8	11	11	11	11	11	11	1	11	11	11	8	12	11	11
11	8	11	11	11	12	11	11	1	11	11	11	8	12	11	11
11	8	11	11	11	11	11	11	1	11	11	11	8	1	11	11
11	8	11	11	11	11	11	11	1	11	11	11	8	5	11	11
11	8	11	11	11	11	11	11	1	11	11	11	8	1	11	11
11	8	11	11	11	11	11	11	1	9	11	11	8	2	11	11
11	8	11	11	11	11	11	11	1	9	11	11	8	1	11	11
11	8	11	11	11	11	11	11	1	11	11	11	8	2	11	11
11	8	11	11	11	11	11	11	1	11	11	11	8	1	11	11
11	8	11	11	11	11	11	11	1	11	11	11	8	1	11	11
11	8	11	11	4	11	11	11	1	11	11	11	8	1	11	11
11	8	11	11	3	11	11	11	1	11	11	11	8	1	11	11
11	8	11	11	1	11	11	11	1	11	11	11	8	2	11	11
11	8	11	11	4	11	11	11	1	11	11	11	8	2	11	11
11	8	11	11	4	11	11	11	1	11	11	11	8	2	11	11
11	8	11	11	1	11	11	11	1	11	11	11	8	2	11	11
11	8	11	11	1	11	11	11	1	11	11	11	8	2	11	11
11	8	11	11	1	11	11	11	2	11	11	11	8	2	11	11
11	8	11	11	3	11	11	11	1	11	11	11	8	1	11	11
11	8	11	11	3	11	11	11	1	11	11	11	8	1	4	11
11	8	11	1	3	11	4	11	1	11	11	11	8	1	1	4
11	8	11	1	3	11	4	11	1	11	11	11	8	1	1	1
11	8	4	1	3	11	1	11	1	11	11	11	8	1	1	1
11	8	1	1	3	11	1	11	1	11	11	11	8	1	1	4
11	8	1	1	3	11	1	11	1	11	11	11	8	1	1	1
11	8	1	1	3	11	1	11	1	11	11	11	8	1	1	1
8	8	1	1	3	11	4	11	1	11	11	11	8	1	1	4
8	8	1	1	3	11	4	11	1	11	11	11	8	1	1	1
8	8	1	1	3	11	1	11	1	11	11	11	8	1	1	4
8	8	1	1	3	11	4	11	1	11	11	11	8	1	1	4
8	8	1	1	3	11	4	11	1	11	11	11	8	3	1	4
8	8	1	1	3	11	4	11	1	11	11	11	8	7	1	4
8	8	1	1	3	11	1	11	1	11	11	11	8	7	1	1
8	8	1	1	3	11	4	11	1	11	11	11	8	8	1	1
8	8	1	1	3	11	4	11	1	11	11	11	8	8	1	1
8	8	1	1	3	11	4	11	1	11	11	11	8	8	1	1
8	8	1	1	3	11	4	11	1	11	11	11	8	8	1	1
8	8	1	1	3	11	4	11	3	11	11	11	8	8	1	1
8	8	1	1	3	11	4	11	3	11	11	11	8	8	1	1
8	8	1	1	3	11	4	11	3	11	11	11	8	8	1	1
8	8	1	1	1	11	4	11	3	11	11	11	8	8	1	1
8	7	1	1	2	11	4	11	3	11	11	11	8	8	1	2
8	3	1	1	2	11	7	11	3	11	11	11	8	8	1	2
8	5	1	1	1	11	8	11	3	11	11	11	8	8	1	1
8	2	1	1	2	11	8	11	3	11	11	11	8	8	1	1
8	2	1	1	1	11	8	11	3	11	11	11	8	8	3	1
8	1	1	1	1	11	8	11	3	11	11	11	8	8	3	1
11	2	1	1	1	11	8	11	3	11	11	11	8	8	3	1
11	2	1	1	2	11	8	11	3	11	11	11	8	8	3	2
11	2	1	1	2	11	8	11	3	11	11	11	8	8	3	1
11	2	12	1	2	11	8	11	3	11	11	11	8	8	3	1
11	1	12	1	2	11	11	11	3	11	11	11	8	8	3	1
11	1	12	1	2	11	8	11	5	11	11	11	8	8	3	4
11	2	12	1	2	11	8	11	12	11	11	11	8	8	3	1
11	1	12	1	2	11	11	11	12	11	11	11	8	8	3	1
11	1	12	1	2	11	8	11	12	11	11	11	8	8	3	1
11	1	11	1	2	11	8	11	12	11	11	11	8	8	3	1
8	1	11	1	2	4	8	11	11	11	11	11	8	8	3	1
11	1	11	1	2	1	8	11	11	11	11	11	8	8	3	1
11	1	11	1	1	1	8	11	11	11	11	11	8	8	3	1
11	1	11	1	2	1	8	11	11	11	11	11	8	8	3	1
11	1	11	1	2	1	8	11	11	11	11	11	8	8	3	1
11	1	11	4	2	1	8	11	11	11	11	11	8	8	4	1
11	1	11	12	11	1	8	11	11	11	11	11	8	8	11	1
11	1	11	12	11	1	8	11	11	11	11	11	8	8	11	1
11	2	11	12	11	1	8	11	11	11	11	11	8	8	11	1
8	1	11	12	11	1	8	11	11	11	11	11	8	8	11	1
8	1	11	12	11	1	8	11	11	11	11	11	8	8	11	1
8	1	11	12	11	1	11	11	11	11	11	11	8	8	11	1
11	1	11	12	11	1	11	11	11	11	11	11	8	8	11	1
11	1	11	6	11	1	8	11	11	11	11	11	8	8	11	1
11	1	11	6	11	1	8	11	11	11	11	11	7	8	11	1
11	1	11	11	11	1	8	11	11	11	11	11	12	8	11	1
11	4	11	4	11	1	11	11	11	11	11	11	12	8	11	3
11	11	11	1	11	1	11	11	11	11	11	11	12	8	11	3
8	11	11	1	11	1	11	11	11	11	11	11	11	8	11	3
8	11	11	1	11	1	11	11	11	11	11	11	11	8	11	3
8	11	11	1	11	1	11	11	11	11	11	11	11	8	11	3
8	11	11	1	11	1	11	11	11	11	11	11	11	8	11	3
8	11	11	1	11	1	11	11	11	11	11	11	11	8	11	3
8	11	11	1	11	1	11	11	11	11	11	11	11	8	11	3
8	11	11	1	11	1	11	11	11	11	11	11	11	8	11	3
8	11	11	1	11	1	11	11	11	11	11	4	11	8	11	3
8	11	11	1	11	3	11	11	11	11	11	1	11	8	11	3
8	11	11	1	11	3	11	11	11	11	11	1	11	8	11	3
8	11	11	1	11	3	11	11	11	11	11	1	11	8	11	3
8	11	11	1	11	3	11	11	11	11	11	1	11	7	11	3
8	11	11	1	11	3	11	11	11	11	11	3	11	12	11	3
8	11	11	1	11	3	11	11	11	11	11	1	11	12	11	3
8	11	11	1	11	3	11	11	11	11	11	3	11	12	11	3
8	11	11	1	11	3	11	11	11	11	11	1	11	12	11	3
8	11	11	1	11	3	11	11	11	11	11	1	11	5	11	3
8	11	11	3	11	3	11	11	11	11	11	1	11	1	11	3
8	11	11	7	11	3	11	11	11	11	11	1	11	1	11	3
8	11	11	8	11	3	11	11	11	11	11	1	11	1	11	12
8	11	11	8	11	3	11	11	11	11	11	1	11	2	11	3
8	11	11	8	11	3	11	11	11	11	11	1	11	1	11	3
8	11	11	8	11	3	11	11	11	11	11	1	11	1	11	3
8	11	11	8	11	3	11	11	11	11	11	1	11	1	11	3
8	11	11	8	11	3	11	11	11	11	11	1	11	1	11	12
11	11	11	8	11	3	11	11	11	11	11	3	11	1	11	3
8	11	11	8	11	3	11	11	11	11	11	1	11	1	11	3
11	11	11	8	11	3	11	11	11	11	11	1	11	1	11	3
11	11	11	8	11	3	11	11	11	11	11	1	11	1	11	3
11	11	11	8	11	3	11	11	11	11	11	1	11	1	11	1
11	11	11	8	11	3	11	11	11	11	11	1	11	1	11	1
11	11	11	8	11	3	11	11	11	11	11	1	11	2	11	1
11	11	11	8	11	3	11	11	11	11	11	1	11	1	11	1
11	11	11	8	11	5	11	11	11	11	11	1	11	2	11	1
11	11	11	8	11	5	11	11	11	11	11	1	11	1	11	1
11	11	8	8	11	5	11	11	11	11	11	1	11	2	11	1
8	11	8	8	11	5	11	11	11	11	11	1	11	1	11	1
8	11	8	8	11	5	11	11	11	11	11	1	11	1	11	1
11	11	8	8	11	5	11	11	11	11	11	1	11	2	8	1
11	11	8	8	11	5	4	11	11	11	8	1	11	2	8	1
11	11	8	8	11	5	1	11	11	11	8	1	11	2	8	1
11	11	8	8	11	5	1	11	11	11	8	1	11	1	8	1
8	11	8	8	11	5	1	11	11	11	8	1	8	1	8	1
8	11	8	8	11	5	1	4	11	11	8	3	8	1	11	1
11	11	8	8	11	5	1	1	11	11	8	3	8	2	8	1
11	11	8	8	11	5	4	1	11	11	8	3	8	1	8	1
11	4	8	8	11	5	1	1	11	11	11	3	8	1	8	1
11	1	8	8	11	5	1	1	11	11	8	3	8	1	8	1
11	1	8	8	11	5	4	1	11	11	8	3	8	1	8	1
11	1	8	8	11	5	4	1	11	11	8	3	8	1	7	1
11	1	8	8	11	5	4	1	11	11	8	3	8	1	8	1
11	1	8	8	11	5	1	1	11	11	11	3	8	1	8	1
11	1	8	8	11	5	4	1	11	11	11	3	8	1	8	3
11	1	11	8	11	5	4	1	11	11	11	3	8	1	11	3
11	1	8	8	11	5	4	1	11	11	11	3	8	1	8	3
11	1	8	8	11	5	1	1	11	11	11	3	8	1	8	1
11	1	8	8	11	5	1	1	11	11	11	3	8	1	8	1
11	1	8	8	11	5	4	2	11	11	11	3	8	1	8	1
11	1	8	8	11	5	4	2	11	11	11	3	8	1	8	3
8	1	8	8	11	5	4	2	11	11	11	3	8	2	8	1
11	1	8	8	11	5	4	2	11	11	11	3	8	1	8	1
11	1	7	8	11	1	4	2	11	11	11	3	8	2	11	1
11	1	12	8	11	1	4	2	11	11	11	3	8	2	11	1
8	1	12	8	11	1	4	2	11	11	11	3	8	1	11	1
11	1	12	8	11	1	1	2	11	11	11	3	8	1	8	4
8	1	12	8	11	1	1	2	11	11	11	3	8	1	8	1
8	1	11	8	11	1	1	1	11	11	11	3	8	1	8	1
8	1	11	8	11	5	2	1	11	11	11	3	8	1	11	1
8	1	11	8	11	5	2	2	11	11	11	3	8	1	11	4
8	1	11	8	11	5	2	2	11	11	11	3	8	1	11	4
8	1	11	8	11	5	1	2	11	11	11	3	8	1	11	4
8	1	11	8	11	5	2	2	11	11	11	3	8	1	11	1
8	1	11	8	11	5	2	2	11	11	11	3	8	2	11	4
8	1	11	8	11	1	2	2	11	11	11	1	8	2	11	4
8	1	11	8	11	5	2	2	11	4	11	1	8	2	11	4
8	1	11	8	11	5	1	2	11	2	11	1	8	2	11	11
8	1	11	8	11	5	1	2	11	2	11	1	8	1	11	11
8	1	11	8	11	5	1	2	11	2	11	1	8	1	11	11
8	1	11	8	11	5	1	2	11	12	11	1	8	1	11	11
11	1	11	8	11	5	1	2	11	12	8	1	8	1	11	11
11	1	11	8	11	5	1	2	11	12	8	1	8	1	11	11
11	1	11	8	11	5	1	2	11	12	11	1	8	1	11	11
11	1	11	8	11	5	1	2	11	11	11	1	8	2	11	11
11	1	11	8	11	5	3	1	11	11	11	1	8	1	11	11
8	1	11	8	11	5	3	1	11	2	11	1	8	1	11	11
8	1	11	8	11	5	3	1	11	1	11	1	8	1	11	11
8	1	11	8	11	5	3	1	11	9	11	1	8	1	11	11
8	1	11	8	11	5	3	3	11	9	11	1	8	1	11	11
7	1	11	8	11	5	3	3	11	9	11	1	8	12	11	11
7	1	11	8	11	5	11	3	11	11	8	1	8	12	11	11
3	1	11	8	11	5	4	3	11	9	8	1	8	12	11	11
1	1	11	8	11	1	4	3	11	11	11	1	8	12	11	11
1	1	11	8	11	1	3	3	11	12	11	1	8	6	11	11
1	1	11	8	11	1	3	3	11	4	8	1	8	5	11	11
1	1	11	8	11	1	3	3	11	1	11	1	8	1	11	11
1	1	11	7	11	4	3	3	11	11	11	1	8	2	11	11
1	1	11	12	11	11	3	3	11	11	11	1	8	2	11	11
1	1	11	12	11	11	3	3	11	11	11	2	8	2	11	11
1	1	11	12	11	11	3	3	11	12	11	2	8	2	11	11
1	1	11	12	11	11	3	3	11	12	11	2	8	1	11	11
1	1	11	11	11	11	3	3	11	12	11	2	8	2	11	11
1	1	11	11	11	11	3	3	11	4	11	2	8	2	11	11
1	1	11	11	11	11	3	3	11	11	11	2	8	2	11	11
1	1	11	11	11	11	4	3	11	11	11	2	8	1	11	11
1	1	11	11	11	11	11	3	11	9	11	1	8	1	11	11
1	1	11	11	11	11	11	3	11	9	11	2	8	1	11	11
1	1	11	11	11	11	11	3	11	11	11	2	8	1	11	11
1	1	11	11	11	11	11	3	11	1	11	2	8	1	11	11
1	1	11	11	11	11	11	3	11	1	11	1	8	1	11	11
1	1	11	11	11	11	11	3	11	4	11	2	8	1	11	11
1	1	11	11	11	11	11	3	11	12	11	1	8	1	11	11
1	1	11	11	11	11	11	3	11	12	11	2	8	1	11	11
1	1	11	11	11	11	11	3	11	12	11	2	8	1	11	11
1	1	11	11	11	11	11	3	11	7	11	2	8	1	11	11
1	1	11	11	11	11	11	3	11	3	11	1	8	1	11	11
1	1	11	11	11	11	11	3	11	3	11	2	8	1	11	11
1	1	11	11	11	11	11	3	11	3	11	2	8	1	11	11
1	1	11	11	11	11	11	3	11	12	11	2	8	1	11	11
1	1	11	11	11	11	11	3	11	12	11	2	8	1	11	8
1	1	11	11	11	11	11	3	11	7	11	2	8	1	11	8
1	1	11	11	11	11	11	3	11	3	11	2	8	1	11	8
1	1	11	11	11	11	11	3	11	12	11	2	8	1	11	8
1	1	11	11	11	11	11	3	11	12	11	2	8	1	11	8
1	1	11	11	11	11	11	3	11	3	11	2	8	1	11	8
1	1	11	11	11	11	11	3	11	12	11	2	8	1	11	8
1	1	11	11	11	11	11	12	11	12	11	2	8	1	11	7
1	1	11	11	11	11	11	7	11	12	11	2	8	1	11	8
1	1	11	11	11	11	11	7	11	12	11	2	8	1	11	8
1	1	11	11	11	11	11	7	11	3	11	2	8	1	11	8
1	1	11	11	11	11	11	7	11	1	11	2	8	1	11	8
1	1	11	11	11	11	11	7	11	1	11	2	8	1	11	8
1	1	11	11	11	11	11	7	11	12	11	1	8	1	11	11
1	1	11	11	11	11	11	7	11	12	11	1	8	1	11	11
1	1	11	11	11	11	11	8	11	12	11	1	8	1	11	8
1	1	11	11	11	11	11	7	11	1	11	1	8	1	11	8
1	1	11	11	11	11	11	7	11	12	11	1	8	1	11	8
1	1	11	11	11	11	11	7	11	11	11	1	8	1	11	11
1	1	11	11	11	11	11	7	11	12	11	1	8	1	11	8
1	1	11	11	11	11	11	7	11	1	11	1	8	1	11	8
1	1	11	11	8	11	11	7	11	12	11	1	8	1	11	8
1	1	11	11	8	11	11	7	11	12	11	1	8	1	11	11
1	1	11	11	8	11	11	8	11	12	11	1	8	1	11	11
1	1	11	11	8	11	11	8	11	12	11	1	8	1	11	11
1	1	11	11	8	11	11	8	11	1	11	5	8	1	11	8
1	1	11	11	8	8	11	8	11	1	11	1	8	1	11	8
1	1	11	11	8	8	11	8	11	12	11	5	8	1	11	8
1	1	11	11	8	8	11	8	11	11	11	5	8	1	11	9
1	1	11	11	8	8	11	8	11	1	11	5	8	1	8	11
1	1	11	11	8	8	11	8	4	7	11	5	8	1	8	11
2	1	11	11	8	8	11	8	4	7	11	1	8	1	8	8
1	1	11	11	8	8	11	8	1	12	11	1	8	1	8	9
1	1	11	11	8	8	11	8	1	12	11	1	8	1	8	11
1	1	11	11	11	8	11	8	1	11	11	3	8	1	8	11
1	1	11	11	8	8	11	8	1	12	11	3	8	1	8	10
1	1	11	11	8	8	11	8	1	12	11	3	8	1	8	8
1	1	4	11	8	8	11	8	1	7	11	3	8	1	8	8
1	1	1	11	8	8	11	8	1	12	11	3	8	1	8	8
1	1	1	11	8	8	11	8	1	7	11	3	11	1	8	8
1	1	1	11	8	8	11	8	1	12	11	3	11	1	8	11
1	1	1	11	8	8	11	8	1	12	11	3	11	1	8	11
1	1	1	11	8	8	11	8	1	12	11	3	11	1	8	11
1	1	1	11	11	8	11	8	1	12	11	3	11	1	8	11
1	1	2	11	8	8	11	8	1	8	11	3	11	1	8	11
1	1	2	11	8	8	11	8	1	7	11	3	11	1	8	7
1	1	1	11	8	8	11	8	1	11	11	3	11	1	8	11
1	1	1	1	8	8	11	8	1	3	11	3	11	1	8	3
1	1	1	1	8	8	11	8	1	9	11	1	11	1	8	2
1	1	1	1	8	8	11	8	1	12	11	1	11	1	8	2
1	1	1	1	8	8	11	8	1	11	11	1	11	1	8	2
1	1	1	1	11	8	11	8	1	12	11	1	11	1	8	2
1	1	1	1	11	8	11	8	1	12	11	1	11	1	7	2
3	1	1	1	11	8	11	8	1	12	11	1	11	1	1	2
7	1	1	1	11	8	11	8	1	12	11	1	11	1	1	2
7	1	1	1	11	8	11	8	1	12	11	1	11	1	1	4
8	1	1	1	11	8	8	8	1	1	11	1	11	1	1	1
11	1	1	1	11	8	8	8	1	12	11	1	11	1	1	1
11	1	1	1	11	8	8	8	1	12	11	1	11	1	1	4
10	1	1	1	11	8	8	8	2	12	11	1	11	1	1	1
10	1	1	1	11	8	8	8	1	12	11	1	11	1	1	1
10	1	1	1	11	8	8	8	1	3	11	1	11	1	1	1
10	1	1	1	11	8	8	8	1	12	11	12	11	1	1	1
10	1	1	1	11	8	8	8	1	12	11	7	11	1	1	4
10	1	1	1	11	8	8	8	1	12	11	7	11	1	1	4
10	1	4	1	11	8	8	8	1	12	11	7	11	4	1	1
10	1	11	1	11	8	11	8	1	12	11	7	11	11	2	2
10	1	11	1	11	8	8	8	1	12	11	10	11	11	1	2
10	1	11	1	11	8	8	8	1	7	11	10	11	11	2	2
10	1	11	1	11	8	8	8	1	12	11	12	11	11	2	2
10	1	11	1	11	8	11	8	1	1	11	12	11	11	1	1
10	1	11	1	11	8	11	8	1	12	11	10	11	11	1	5
10	1	11	1	11	8	11	7	1	12	11	10	11	11	2	1
10	1	11	1	11	8	11	11	1	12	4	12	11	11	2	2
10	1	11	2	11	8	11	12	1	12	1	11	11	11	1	12
10	1	11	1	11	8	11	12	3	12	1	12	11	11	1	2
10	1	11	1	11	8	8	12	3	12	1	11	11	11	1	2
10	1	11	1	11	8	8	12	3	12	1	10	11	11	3	1
10	1	11	1	11	8	8	11	3	12	1	10	11	11	3	2
10	1	11	1	11	8	8	11	3	12	1	10	11	11	3	1
10	1	11	3	11	8	8	11	3	12	1	10	11	11	3	1
10	1	11	3	11	8	8	11	3	12	1	10	11	11	3	2
10	1	11	3	11	8	8	11	3	12	1	10	11	11	3	2
10	1	11	3	11	8	8	11	3	12	1	10	11	11	3	2
10	1	11	3	11	8	8	11	3	12	1	10	11	11	3	2
10	1	11	12	11	8	11	11	3	12	1	10	11	11	3	2
10	1	11	3	11	8	8	11	3	12	1	10	11	11	3	1
11	1	11	3	11	8	11	11	3	12	1	10	11	11	3	2
8	1	11	3	11	8	11	11	3	12	2	10	11	11	3	1
8	1	11	3	11	8	11	11	3	12	2	10	11	11	3	1
8	1	11	7	11	8	11	11	3	12	1	10	11	11	3	1
8	1	11	7	11	8	11	11	3	12	1	10	11	11	3	1
8	1	11	8	11	8	11	11	3	12	1	10	11	11	3	1
8	1	11	8	11	8	11	11	3	12	2	10	11	11	4	1
8	1	11	8	11	8	11	11	7	12	2	10	11	11	11	1
8	1	11	8	11	8	11	11	8	12	2	10	11	11	11	1
8	1	11	8	11	8	11	11	8	12	2	10	11	11	11	1
8	1	11	8	11	8	11	11	8	12	1	10	11	11	11	1
8	1	11	8	11	8	11	11	8	12	1	10	11	11	11	1
8	1	11	8	11	8	11	11	8	12	1	10	11	11	11	1
8	1	11	8	11	8	11	11	8	12	2	10	11	11	11	1
8	1	11	8	11	8	11	11	8	12	2	10	11	11	11	1
8	1	11	8	11	8	11	11	8	12	2	10	11	11	11	2
8	1	11	8	11	7	11	11	8	12	2	10	11	11	11	1
8	3	11	8	11	11	11	11	8	12	2	10	11	11	11	3
8	7	11	8	11	11	11	11	8	12	2	10	11	11	11	11
8	8	11	8	11	11	11	11	8	12	2	10	11	11	11	11
8	8	11	8	11	11	11	11	8	12	2	10	11	11	11	8
8	8	11	8	11	11	11	11	8	12	2	10	11	11	11	11
11	8	11	8	11	11	11	11	8	12	2	10	11	11	11	11
8	8	8	8	11	11	11	11	8	12	2	10	11	11	11	11
8	8	8	8	11	11	11	11	8	12	2	10	11	11	11	11
8	8	8	11	11	11	11	11	8	12	4	10	11	11	11	11
8	8	8	8	11	11	11	11	8	12	11	10	11	11	11	11
8	8	8	8	4	11	11	11	8	12	11	10	11	11	11	11
8	8	8	8	1	11	11	11	8	12	11	10	11	11	11	8
11	8	8	8	1	11	11	11	10	12	11	10	11	11	11	11
11	8	8	11	1	11	11	11	10	12	11	10	11	11	11	11
11	8	8	11	1	11	11	11	10	12	11	10	11	11	11	11
11	8	8	8	1	11	11	11	10	12	11	10	11	11	11	8
11	8	8	8	4	11	11	11	10	12	11	10	11	11	11	11
11	8	8	8	12	11	11	11	10	12	11	10	11	4	11	8
11	8	11	8	12	11	11	11	10	12	11	10	11	1	11	8
11	8	11	8	1	11	11	11	10	12	11	10	11	1	11	8
11	8	11	8	1	11	11	11	10	12	11	10	11	1	11	8
11	8	11	8	2	11	11	11	10	12	11	10	11	1	11	11
11	8	11	8	1	11	11	11	10	12	11	10	11	1	11	11
11	8	11	8	1	11	11	11	10	12	11	10	4	1	8	11
11	8	11	8	1	11	11	11	10	12	11	10	2	1	8	11
11	8	8	8	2	11	11	11	10	12	11	10	2	1	8	8
11	8	8	8	1	11	11	11	10	12	11	10	2	1	8	8
11	8	8	8	1	11	11	11	10	12	11	10	1	1	8	11
11	8	8	8	1	11	11	11	10	12	11	10	4	1	8	8
11	8	11	8	2	11	11	11	10	12	11	10	2	1	8	8
11	8	8	8	1	11	11	11	10	12	11	10	2	1	8	8
11	8	8	8	1	11	11	11	10	12	11	10	2	1	8	8
11	8	8	8	1	11	11	11	10	12	11	10	2	1	8	8
11	8	8	8	1	11	11	11	10	12	11	10	1	1	8	8
11	8	8	8	4	11	11	11	10	12	11	10	2	1	8	8
11	8	8	8	1	11	11	11	10	12	11	10	4	1	8	8
11	8	8	8	3	11	11	11	10	12	11	10	4	1	8	8
11	7	8	8	4	11	11	11	10	12	11	10	1	1	8	8
11	12	7	8	4	11	11	11	10	12	11	10	1	1	8	8
11	12	7	8	3	11	11	11	10	12	11	10	2	1	8	8
11	12	12	8	3	11	11	11	10	12	11	10	1	1	8	8
11	12	12	8	3	11	11	11	10	12	11	10	1	1	8	11
11	12	12	8	1	11	11	11	10	12	11	10	1	1	8	11
11	6	12	8	1	11	11	11	10	12	11	10	1	1	8	11
11	1	11	8	3	11	11	11	10	12	11	10	1	1	8	8
11	2	11	8	12	11	4	11	10	12	11	10	1	1	8	11
11	2	11	8	12	11	4	11	10	12	11	10	4	1	8	11
11	2	11	8	12	11	1	11	10	12	11	10	1	1	8	11
11	2	11	8	12	11	1	11	10	12	11	10	2	1	8	11
11	2	11	8	12	11	4	11	10	12	11	10	1	1	8	11
11	2	11	8	11	11	1	11	10	12	11	10	5	1	8	11
11	2	11	8	11	11	1	11	10	12	11	10	2	1	11	11
11	2	11	8	11	11	4	11	10	12	11	10	2	1	11	11
11	2	11	8	11	11	1	11	10	12	11	10	2	1	11	11
11	2	11	8	11	11	4	11	10	12	11	12	2	1	11	11
11	2	11	8	11	11	4	11	10	12	11	11	2	1	11	11
11	1	11	7	11	11	4	11	10	12	11	12	2	1	11	11
11	1	11	12	11	11	1	11	10	12	11	7	2	1	11	11
11	1	11	3	11	11	1	11	10	12	11	4	1	1	11	11
11	1	11	3	11	11	4	11	10	12	11	11	2	1	11	11
11	1	11	3	11	11	4	11	10	12	11	11	1	1	11	11
11	1	11	3	11	11	1	11	10	12	11	11	2	1	11	11
11	1	11	3	11	11	1	11	10	12	11	11	2	1	11	11
11	1	11	3	11	11	4	11	10	12	11	11	2	1	11	11
11	1	11	3	11	11	4	11	10	12	11	11	2	1	11	11
11	1	11	3	11	11	1	11	8	12	11	11	2	1	11	11
11	1	11	3	11	11	4	11	12	12	11	11	2	1	11	11
11	1	11	3	11	11	4	11	12	12	11	11	2	1	11	11
11	1	11	3	11	11	1	11	7	12	11	11	2	1	11	11
11	1	11	3	11	11	1	11	11	12	11	11	2	1	11	11
8	1	11	3	11	11	4	11	11	12	11	11	2	1	11	11
11	1	11	3	11	11	1	11	11	12	11	11	2	1	11	11
8	2	11	3	11	11	3	11	11	12	11	11	2	1	11	11
8	2	11	3	11	4	12	11	11	12	11	11	2	1	11	11
8	2	11	3	8	1	12	11	11	12	11	11	2	1	11	11
8	1	11	3	8	1	3	11	11	12	11	11	2	1	11	11
8	1	11	3	8	1	3	11	11	12	11	11	2	1	11	11
8	1	11	3	8	1	3	11	11	12	11	11	2	1	11	11
8	2	11	3	8	1	3	11	11	12	11	11	2	1	11	11
8	2	11	3	8	1	3	11	11	12	11	11	2	1	11	11
11	1	11	3	8	1	3	11	11	12	11	11	2	1	11	11
11	1	11	3	8	1	3	11	11	12	11	11	2	1	11	11
8	1	11	3	8	1	3	11	11	12	11	11	2	1	11	11
11	2	11	3	8	1	3	11	11	12	11	11	2	1	11	11
11	2	11	3	11	1	3	11	11	12	11	11	2	1	11	11
11	2	11	3	11	1	3	11	11	12	11	11	2	1	11	11
11	2	11	3	8	1	3	11	11	12	11	11	2	1	11	11
11	2	11	3	11	1	3	11	11	12	11	11	2	1	11	11
11	2	11	3	8	1	3	11	11	12	11	11	2	1	11	11
8	2	11	3	8	1	3	11	11	12	11	11	2	1	11	11
8	2	11	3	8	2	3	11	11	12	11	11	2	1	11	11
11	2	11	3	11	1	3	11	11	12	11	11	2	1	11	11
11	2	11	3	8	1	3	11	11	12	11	11	2	1	11	11
11	2	11	7	8	1	4	11	11	12	11	11	2	1	11	11
8	1	11	7	8	1	4	11	11	12	11	11	2	1	11	11
8	1	11	8	8	1	4	11	11	12	11	11	1	1	11	11
11	1	11	8	8	2	4	11	11	12	11	11	1	1	11	11
11	1	11	8	8	2	4	11	11	12	11	11	3	1	11	11
11	1	11	8	11	1	4	11	11	12	11	11	4	1	11	11
11	1	11	8	8	4	4	11	11	12	11	11	11	1	11	11
8	2	11	8	11	3	4	11	11	12	11	11	11	1	11	11
8	1	11	8	11	12	4	11	11	12	11	11	11	1	11	11
8	1	11	8	11	12	4	11	11	12	11	11	11	1	11	11
8	1	11	11	11	12	4	11	11	12	11	11	11	1	11	11
8	1	11	8	11	7	4	11	11	12	11	11	11	1	11	11
8	1	11	8	11	7	1	11	11	12	11	11	11	1	11	11
8	1	11	8	11	7	4	11	11	12	11	11	11	1	11	11
8	1	11	8	11	7	1	11	11	12	11	11	11	1	11	11
8	1	11	8	11	7	1	11	11	12	11	11	11	1	11	11
8	1	11	8	11	7	1	11	11	12	11	11	11	1	11	11
8	1	11	8	11	7	1	11	11	12	11	11	11	1	11	11
11	1	11	8	11	7	4	11	11	12	11	11	11	1	11	11
11	2	11	8	11	7	4	11	11	12	11	11	11	1	11	11
11	2	11	8	11	7	4	11	11	12	11	11	11	1	4	11
11	1	11	8	11	7	1	11	11	12	11	11	11	1	1	11
11	2	11	8	11	8	4	11	11	12	11	11	11	1	1	11
11	1	11	7	11	8	1	11	11	12	11	11	11	1	2	11
11	1	11	8	11	8	1	11	11	12	11	11	11	1	1	11
11	1	11	8	11	8	4	11	11	12	11	11	11	3	1	11
11	1	11	8	11	8	1	11	11	12	11	11	11	7	1	11
11	1	11	8	11	8	1	11	11	12	11	11	11	8	1	11
11	1	11	8	11	8	1	11	11	12	11	11	11	8	1	11
11	1	11	8	11	8	1	11	11	12	11	11	11	8	1	11
11	1	11	8	11	8	1	11	11	12	11	11	11	8	1	11
11	1	11	8	11	8	1	11	11	12	11	11	11	8	1	11
11	1	11	8	11	8	1	11	11	12	11	11	12	8	1	11
11	1	11	8	11	8	1	11	11	12	11	11	7	8	1	11
11	1	11	8	11	8	1	11	11	12	11	11	7	8	1	11
11	1	11	8	11	8	1	11	11	12	11	11	7	8	1	11
11	1	11	8	11	8	1	11	11	12	11	11	7	8	1	11
11	1	11	8	11	8	1	11	11	12	11	11	7	8	1	11
11	1	11	8	11	8	1	11	11	12	11	11	7	8	1	11
11	1	11	8	11	8	1	11	11	12	11	11	8	8	1	11
11	1	11	8	11	8	1	11	11	12	11	11	8	8	1	11
11	1	11	8	11	8	1	11	11	12	11	11	8	8	3	11
11	1	11	8	11	8	1	11	11	12	11	11	8	8	3	11
11	1	11	8	11	8	1	11	11	12	11	11	8	8	3	11
11	1	11	8	11	8	1	11	11	12	11	11	8	8	3	11
11	1	11	8	11	8	1	11	11	12	11	11	8	8	3	11
11	1	11	8	11	8	1	11	11	12	11	11	8	8	3	11
11	1	11	8	11	8	1	11	11	12	11	11	8	8	3	11
11	1	11	8	11	8	1	11	11	12	11	11	8	8	3	11
11	1	11	8	11	8	1	11	11	12	11	11	8	8	3	11
11	1	11	8	11	8	1	11	11	12	11	11	8	8	3	11
11	1	11	8	11	8	3	11	11	12	11	11	8	8	3	11
11	1	11	8	11	8	3	11	8	12	11	11	8	8	3	11
11	1	11	8	11	8	1	11	8	12	11	11	8	7	3	11
11	1	11	7	11	8	3	11	8	12	11	11	8	8	3	11
11	1	11	12	11	8	1	11	8	12	11	11	8	8	3	11
11	1	11	12	11	8	3	11	8	12	11	11	8	8	3	11
11	1	11	12	11	8	3	11	8	12	11	11	8	7	3	4
11	1	11	12	11	11	3	11	8	12	11	11	8	7	3	3
11	1	11	12	11	11	3	11	8	12	11	11	8	8	3	3
11	1	11	1	11	11	3	11	8	12	11	11	8	8	3	4
11	1	11	11	11	11	3	11	8	12	11	10	8	8	3	3
11	1	11	11	11	11	3	11	8	12	11	10	8	8	3	1
11	1	11	11	11	11	3	11	8	12	11	11	8	8	3	1
11	1	11	11	11	11	3	11	8	12	11	11	8	8	3	4
11	1	11	11	11	11	3	11	8	12	11	10	8	8	11	3
11	1	11	11	11	11	3	11	8	12	11	10	8	8	11	1
11	1	11	11	11	11	3	11	8	12	11	10	8	8	11	4
11	1	11	11	11	11	3	11	8	12	11	10	8	8	11	1
11	1	11	11	11	11	3	11	8	12	11	10	11	8	11	1
11	1	11	11	11	11	4	11	8	12	11	10	11	8	11	1
11	1	11	11	11	11	11	11	8	12	11	10	11	8	11	3
11	1	11	11	11	11	11	11	8	12	11	10	11	8	11	3
11	1	11	11	11	11	11	11	8	12	11	10	11	8	11	3
11	1	11	11	11	11	11	11	8	12	11	10	11	8	11	3
11	1	11	11	11	11	11	11	8	12	11	10	11	7	11	3
11	1	11	11	11	11	11	11	8	12	11	10	11	4	11	4
11	1	11	11	11	11	11	11	8	12	11	10	11	12	11	3
11	1	11	11	11	11	11	11	8	12	11	10	11	12	11	3
11	1	11	11	11	11	11	11	8	12	11	10	11	12	11	3
11	1	11	11	11	11	11	11	8	12	11	10	11	12	11	3
11	1	11	11	11	11	11	11	8	12	11	10	11	12	11	3
11	3	11	11	11	11	11	11	8	12	11	10	11	1	11	1
11	7	11	11	11	11	11	11	8	12	11	10	11	1	11	1
11	8	11	11	11	11	11	11	8	12	11	10	11	1	11	1
11	8	11	11	11	11	11	11	8	12	11	10	11	1	11	1
11	8	11	11	11	11	11	11	8	12	11	10	11	2	11	1
11	8	11	11	11	11	11	11	8	12	11	10	11	1	11	1
11	8	11	11	11	11	11	11	8	12	11	10	11	1	11	1
11	8	11	11	11	11	11	11	12	12	11	10	11	1	11	1
11	8	11	11	11	11	11	11	12	12	11	10	11	1	11	1
11	8	11	11	11	11	11	11	12	12	11	10	11	1	11	1
11	8	4	11	11	11	11	11	12	12	11	10	11	1	11	1
11	8	1	11	4	11	11	11	12	12	11	10	11	1	11	1
11	8	1	11	1	11	11	11	11	12	11	10	11	1	11	1
11	8	1	11	1	11	11	11	11	12	11	10	11	1	11	1
11	8	1	11	1	11	11	11	11	12	11	10	11	1	11	1
11	8	1	11	1	11	11	8	11	12	11	10	11	1	11	1
11	8	2	11	1	11	11	8	11	12	11	10	11	1	11	1
11	8	4	11	1	11	11	8	11	12	11	10	11	1	11	1
11	8	4	11	1	11	11	8	11	12	11	10	11	1	11	1
11	8	1	11	1	8	11	8	11	12	11	10	11	1	11	1
11	8	4	11	1	8	11	8	11	12	11	10	11	1	11	1
11	8	1	11	2	8	11	8	11	12	11	10	11	2	11	1
11	8	1	11	2	8	11	8	11	12	11	10	11	2	11	1
11	8	1	11	1	8	11	8	11	12	11	10	11	1	11	1
11	8	1	11	2	8	11	8	11	12	11	10	11	1	11	1
11	8	1	11	2	8	11	8	11	12	8	10	11	1	11	1
11	8	1	11	2	8	11	8	11	12	8	10	11	1	11	1
11	8	1	11	2	8	11	8	11	12	8	10	11	1	11	1
11	8	1	11	2	8	11	8	11	12	8	10	11	1	11	1
11	8	1	11	2	8	11	8	11	12	8	10	11	1	11	11
11	8	1	11	2	8	11	8	11	12	8	10	11	1	11	11
11	8	1	11	2	8	11	8	11	12	8	10	11	1	11	11
11	8	1	11	1	8	11	8	11	12	8	10	11	4	11	11
11	8	1	11	3	8	11	8	11	12	8	10	11	11	11	11
11	8	1	11	3	8	11	8	11	12	8	10	11	11	11	11
11	8	1	11	3	8	11	8	11	12	8	10	11	11	11	11
11	8	3	11	3	8	11	8	11	12	8	10	11	11	11	11
11	8	12	11	3	8	11	8	11	12	8	10	11	11	11	11
11	8	12	11	3	8	11	8	11	12	8	10	11	11	11	11
11	8	12	11	3	8	11	8	11	12	8	10	11	11	11	11
11	8	12	11	3	8	11	8	11	12	8	10	11	11	11	11
11	8	12	11	3	8	11	8	11	12	8	10	11	11	11	11
11	8	11	11	3	8	11	8	11	12	8	10	11	11	11	11
11	8	11	11	3	8	11	8	11	12	11	10	11	11	11	11
11	8	11	11	3	8	11	8	11	12	8	10	11	11	11	11
11	8	11	11	3	8	11	8	11	12	8	10	11	11	8	11
11	8	11	11	3	8	11	8	11	12	11	10	11	11	8	11
11	8	11	11	3	8	11	8	11	12	7	10	11	11	8	11
11	8	11	11	3	8	11	8	11	12	7	10	11	11	8	11
11	8	11	11	3	8	11	8	11	12	8	10	11	11	8	11
11	7	11	11	3	8	11	8	11	12	11	10	11	11	8	11
11	3	11	11	3	8	11	8	11	12	11	10	11	11	8	11
11	4	11	11	3	8	11	8	11	12	11	10	11	11	8	11
[truncated: 12,000 more rows]
